# Supplementary material for: Liver X receptor alpha ensures blood-brain barrier function by suppressing SNAI2
Source: Cell Death Dis. 2023 Nov 28;14(11):781. doi: 10.1038/s41419-023-06316-8 (PMC10684660; doi:10.1038/s41419-023-06316-8)
Supplement: Supplementary file 4 — Supplementary Table. 1 [file 41419_2023_6316_MOESM4_ESM.xlsx]

## Sheet: Supplementary Table 1. Primers
Gene	Forward Primer	Reverse Primer
NR1H3	TGTCGGCTTCGCAAATG	CAAGGATGTGGCATGAGC
NR1H2	CAAGTGCCTGGTTTCCTG	ACTCTGTCTCGTGGTTGTAG
SNAI1	TCGGAAGCCTAACTACAGCGA	AGATGAGCATTGGCAGCGAG
SNAI2	TGTGACAAGGAATATGTGAGCC	TGAGCCCTCAGATTTGACCTG
CLDN5	ACA TTG TCG TCC GCG AGT TT	ACT TCT GCG ACA CGG GCA
OCLDN	CCC GTT TGG ATA AAG AAT TGG	TCA AAC AAC TTG GCA TCA GC
HIF1A	TCA CTG GGA CTA TTA GGC TC	AGA TTC AGG ATC AGA CAC CTA G
ANGPTL4	ATG GCT CAG TGG ACT TCA AC	GCT ATG CAC CTT CTC CAG AC
ABCA1	AAC GAG ACT AAC CAG GCA ATC	ACA CAA TAC CAG CCC AGA AC
ABCA7	CGC ATC AAA ATC CGC ATG G	GGT CTT GCA GGT ACA CGA AG
RPLPO	TCG ACA ATG GCA GCA TCT AC	ATC CGT CTC CAC AGA CAA GG
GAPDH	CCATGTTCGTCATGGGTGTG	GGTGCTAAGCAGTTGGTGGTG
DLL4	CAT TGG ACT ATA ATC TGG CCC C	ATC CGA CAC TCT GGC TTT TC
NOTCH1	ATC AGC AAC CCC TGT AAC G	GCA CTC ATC CAC GTC CTG
TWIST1	GAG TCC GCA GTC TTA CGA GG	CTG CCC GTC TGG GAA TCA CT
ZEB1	GCA CCT GAA GAG GAC CAG AG	TGC ATC TGG TGT TCC ATT TT
ZEB2	AAC AAC GAG ATT CTA CAA GCC TC	TCG CGT TCC TCC AGT TTT CTT
