# Supplementary material for: Liver X receptor alpha ensures blood-brain barrier function by suppressing SNAI2
Source: Cell Death Dis. 2023 Nov 28;14(11):781. doi: 10.1038/s41419-023-06316-8 (PMC10684660; doi:10.1038/s41419-023-06316-8)
Supplement: Supplementary file 5 — Supplementary Table. 2 [file 41419_2023_6316_MOESM5_ESM.xlsx]

## Sheet: GSEA-NTC
NAME	GS<br> follow link to MSigDB	GS DETAILS	SIZE	ES	NES	NOM p-val	FDR q-val	FWER p-val	RANK AT MAX	LEADING EDGE
KEGG_COMPLEMENT_AND_COAGULATION_CASCADES	KEGG_COMPLEMENT_AND_COAGULATION_CASCADES	Details ...	42	-0.5239683	-16507132	0.0	0.32378	0.232	1329	tags=33%, list=8%, signal=36%
KEGG_PRION_DISEASES	KEGG_PRION_DISEASES	Details ...	25	-0.5131893	-1642446	0.09643606	0.17689005	0.262	2330	tags=32%, list=14%, signal=37%
KEGG_O_GLYCAN_BIOSYNTHESIS	KEGG_O_GLYCAN_BIOSYNTHESIS	Details ...	18	-0.52121663	-16044905	0.09150327	0.173159	0.41	3492	tags=50%, list=21%, signal=63%
KEGG_DORSO_VENTRAL_AXIS_FORMATION	KEGG_DORSO_VENTRAL_AXIS_FORMATION	Details ...	20	-0.43422753	-1591461	0.0	0.14251499	0.41	4150	tags=40%, list=25%, signal=53%
KEGG_UBIQUITIN_MEDIATED_PROTEOLYSIS	KEGG_UBIQUITIN_MEDIATED_PROTEOLYSIS	Details ...	126	-0.3518156	-15266794	0.0	0.17946494	0.456	3937	tags=32%, list=23%, signal=41%
KEGG_PROTEIN_EXPORT	KEGG_PROTEIN_EXPORT	Details ...	23	-0.5363707	-14950527	0.08805031	0.20871486	0.517	7309	tags=78%, list=43%, signal=138%
KEGG_NATURAL_KILLER_CELL_MEDIATED_CYTOTOXICITY	KEGG_NATURAL_KILLER_CELL_MEDIATED_CYTOTOXICITY	Details ...	87	-0.32586175	-14831718	0.0	0.19036692	0.517	3853	tags=36%, list=23%, signal=46%
KEGG_CYTOSOLIC_DNA_SENSING_PATHWAY	KEGG_CYTOSOLIC_DNA_SENSING_PATHWAY	Details ...	36	-0.38746223	-14515386	0.0	0.20461969	0.58	2330	tags=17%, list=14%, signal=19%
KEGG_BLADDER_CANCER	KEGG_BLADDER_CANCER	Details ...	36	-0.4511481	-1409643	0.0	0.2862092	0.643	814	tags=14%, list=5%, signal=15%
KEGG_GRAFT_VERSUS_HOST_DISEASE	KEGG_GRAFT_VERSUS_HOST_DISEASE	Details ...	18	-0.47316307	-13866768	0.0	0.3053874	0.643	521	tags=22%, list=3%, signal=23%
KEGG_SMALL_CELL_LUNG_CANCER	KEGG_SMALL_CELL_LUNG_CANCER	Details ...	79	-0.38128334	-13503921	0.0	0.3644175	0.643	1597	tags=18%, list=9%, signal=19%
KEGG_PRIMARY_IMMUNODEFICIENCY	KEGG_PRIMARY_IMMUNODEFICIENCY	Details ...	20	-0.4518103	-13485458	0.0	0.3365495	0.643	1285	tags=20%, list=8%, signal=22%
KEGG_LEISHMANIA_INFECTION	KEGG_LEISHMANIA_INFECTION	Details ...	48	-0.37338644	-13326046	0.2892562	0.34109685	0.643	1479	tags=19%, list=9%, signal=20%
KEGG_THYROID_CANCER	KEGG_THYROID_CANCER	Details ...	25	-0.39259687	-13178915	0.17671518	0.3508612	0.643	4714	tags=40%, list=28%, signal=55%
KEGG_ANTIGEN_PROCESSING_AND_PRESENTATION	KEGG_ANTIGEN_PROCESSING_AND_PRESENTATION	Details ...	44	-0.37020752	-1311791	0.07809111	0.34113842	0.643	3081	tags=34%, list=18%, signal=42%
KEGG_PPAR_SIGNALING_PATHWAY	KEGG_PPAR_SIGNALING_PATHWAY	Details ...	45	-0.33005738	-12847737	0.0	0.39229915	0.68	1599	tags=20%, list=9%, signal=22%
KEGG_ERBB_SIGNALING_PATHWAY	KEGG_ERBB_SIGNALING_PATHWAY	Details ...	77	-0.28877896	-12722452	0.09513742	0.39782995	0.68	1618	tags=14%, list=10%, signal=16%
KEGG_MELANOMA	KEGG_MELANOMA	Details ...	51	-0.33956504	-1264665	0.0	0.4003756	0.68	1597	tags=20%, list=9%, signal=22%
KEGG_CYTOKINE_CYTOKINE_RECEPTOR_INTERACTION	KEGG_CYTOKINE_CYTOKINE_RECEPTOR_INTERACTION	Details ...	144	-0.3533063	-12492639	0.0	0.42206532	0.737	2365	tags=28%, list=14%, signal=33%
KEGG_ADHERENS_JUNCTION	KEGG_ADHERENS_JUNCTION	Details ...	62	-0.29790202	-12065494	0.2746331	0.49244666	0.737	3204	tags=23%, list=19%, signal=28%
KEGG_P53_SIGNALING_PATHWAY	KEGG_P53_SIGNALING_PATHWAY		60	-0.35408202	-12038201	0.0	0.477595	0.737	468	tags=8%, list=3%, signal=9%
KEGG_NEUROACTIVE_LIGAND_RECEPTOR_INTERACTION	KEGG_NEUROACTIVE_LIGAND_RECEPTOR_INTERACTION		107	-0.34620604	-1203812	0.22869022	0.45724982	0.737	707	tags=17%, list=4%, signal=17%
KEGG_APOPTOSIS	KEGG_APOPTOSIS		77	-0.33701405	-11829852	0.0754717	0.47794005	0.737	2404	tags=21%, list=14%, signal=24%
KEGG_GLYCOSAMINOGLYCAN_BIOSYNTHESIS_HEPARAN_SULFATE	KEGG_GLYCOSAMINOGLYCAN_BIOSYNTHESIS_HEPARAN_SULFATE		16	-0.38549176	-11654377	0.16981132	0.5019076	0.737	40	tags=6%, list=0%, signal=6%
KEGG_METABOLISM_OF_XENOBIOTICS_BY_CYTOCHROME_P450	KEGG_METABOLISM_OF_XENOBIOTICS_BY_CYTOCHROME_P450		28	-0.3909472	-11606365	0.22580644	0.48829368	0.737	855	tags=18%, list=5%, signal=19%
KEGG_TRYPTOPHAN_METABOLISM	KEGG_TRYPTOPHAN_METABOLISM		29	-0.3351858	-11574187	0.22150537	0.48422164	0.737	443	tags=10%, list=3%, signal=11%
KEGG_MTOR_SIGNALING_PATHWAY	KEGG_MTOR_SIGNALING_PATHWAY		46	-0.30152228	-11314052	0.4591195	0.521111	0.737	2832	tags=28%, list=17%, signal=34%
KEGG_HEMATOPOIETIC_CELL_LINEAGE	KEGG_HEMATOPOIETIC_CELL_LINEAGE		42	-0.3560096	-11313726	0.18393235	0.5045234	0.737	1530	tags=21%, list=9%, signal=24%
KEGG_JAK_STAT_SIGNALING_PATHWAY	KEGG_JAK_STAT_SIGNALING_PATHWAY		98	-0.270082	-11070132	0.0754717	0.55147773	0.737	934	tags=13%, list=6%, signal=14%
KEGG_GLYCOSAMINOGLYCAN_BIOSYNTHESIS_CHONDROITIN_SULFATE	KEGG_GLYCOSAMINOGLYCAN_BIOSYNTHESIS_CHONDROITIN_SULFATE		19	-0.38274226	-1080203	0.5147929	0.60717416	0.737	1226	tags=21%, list=7%, signal=23%
KEGG_AUTOIMMUNE_THYROID_DISEASE	KEGG_AUTOIMMUNE_THYROID_DISEASE		15	-0.35961166	-10519161	0.29258516	0.6522432	0.737	1469	tags=20%, list=9%, signal=22%
KEGG_TYPE_I_DIABETES_MELLITUS	KEGG_TYPE_I_DIABETES_MELLITUS		21	-0.33101374	-10324055	0.5138593	0.6689951	0.737	1469	tags=19%, list=9%, signal=21%
KEGG_NON_SMALL_CELL_LUNG_CANCER	KEGG_NON_SMALL_CELL_LUNG_CANCER		47	-0.30733865	-10275637	0.45416668	0.6607869	0.737	834	tags=11%, list=5%, signal=11%
KEGG_CARDIAC_MUSCLE_CONTRACTION	KEGG_CARDIAC_MUSCLE_CONTRACTION		44	-0.33060846	-10196526	0.49048626	0.6597024	0.737	2359	tags=16%, list=14%, signal=18%
KEGG_CELL_CYCLE	KEGG_CELL_CYCLE		122	-0.26256165	-10110716	0.4821803	0.6717304	0.737	3189	tags=20%, list=19%, signal=25%
KEGG_FOCAL_ADHESION	KEGG_FOCAL_ADHESION		168	-0.22967838		0.45702305	0.6940529	0.737	1341	tags=11%, list=8%, signal=12%
KEGG_SPLICEOSOME	KEGG_SPLICEOSOME		122	-0.28973088		0.25995806	0.6863649	0.737	5537	tags=44%, list=33%, signal=65%
KEGG_INTESTINAL_IMMUNE_NETWORK_FOR_IGA_PRODUCTION	KEGG_INTESTINAL_IMMUNE_NETWORK_FOR_IGA_PRODUCTION		24	-0.3092323		0.3951613	0.6791645	0.737	162	tags=8%, list=1%, signal=8%
KEGG_REGULATION_OF_ACTIN_CYTOSKELETON	KEGG_REGULATION_OF_ACTIN_CYTOSKELETON		167	-0.21052279		0.6142558	0.69409394	0.737	1973	tags=13%, list=12%, signal=15%
KEGG_REGULATION_OF_AUTOPHAGY	KEGG_REGULATION_OF_AUTOPHAGY		19	-0.30561662		0.6310273	0.7160634	0.737	2701	tags=26%, list=16%, signal=31%
KEGG_PATHWAYS_IN_CANCER	KEGG_PATHWAYS_IN_CANCER		266	-0.22988218		0.5324948	0.71249205	0.737	1597	tags=12%, list=9%, signal=13%
KEGG_CHRONIC_MYELOID_LEUKEMIA	KEGG_CHRONIC_MYELOID_LEUKEMIA		70	-0.23082633		0.46088794	0.7619431	0.737	930	tags=7%, list=6%, signal=8%
KEGG_ACUTE_MYELOID_LEUKEMIA	KEGG_ACUTE_MYELOID_LEUKEMIA		51	-0.29219916		0.6289308	0.748944	0.737	1618	tags=12%, list=10%, signal=13%
KEGG_GLYCOSPHINGOLIPID_BIOSYNTHESIS_LACTO_AND_NEOLACTO_SERIES	KEGG_GLYCOSPHINGOLIPID_BIOSYNTHESIS_LACTO_AND_NEOLACTO_SERIES		16	-0.31427848		0.503212	0.75661767	0.794	1187	tags=19%, list=7%, signal=20%
KEGG_ALLOGRAFT_REJECTION	KEGG_ALLOGRAFT_REJECTION		16	-0.30623418		0.5294118	0.7836901	0.853	1469	tags=19%, list=9%, signal=21%
KEGG_NOD_LIKE_RECEPTOR_SIGNALING_PATHWAY	KEGG_NOD_LIKE_RECEPTOR_SIGNALING_PATHWAY		51	-0.20520598		0.724	0.77659005	0.853	521	tags=6%, list=3%, signal=6%
KEGG_ALZHEIMERS_DISEASE	KEGG_ALZHEIMERS_DISEASE		125	-0.24372187		0.6237219	0.8217864	0.902	5876	tags=39%, list=35%, signal=60%
KEGG_PROTEASOME	KEGG_PROTEASOME		42	-0.29997265		0.8595388	0.80771655	0.902	7099	tags=64%, list=42%, signal=111%
KEGG_STARCH_AND_SUCROSE_METABOLISM	KEGG_STARCH_AND_SUCROSE_METABOLISM		21	-0.2429625		0.6043011	0.80985206	0.902	3924	tags=29%, list=23%, signal=37%
KEGG_B_CELL_RECEPTOR_SIGNALING_PATHWAY	KEGG_B_CELL_RECEPTOR_SIGNALING_PATHWAY		60	-0.25326702		0.8490566	0.7994523	0.902	1099	tags=10%, list=6%, signal=11%
KEGG_HISTIDINE_METABOLISM	KEGG_HISTIDINE_METABOLISM		20	-0.2826475		0.6436059	0.8234924	0.902	1685	tags=15%, list=10%, signal=17%
KEGG_ARACHIDONIC_ACID_METABOLISM	KEGG_ARACHIDONIC_ACID_METABOLISM		31	-0.28747293		0.6771488	0.8131503	0.902	2602	tags=26%, list=15%, signal=30%
KEGG_LONG_TERM_POTENTIATION	KEGG_LONG_TERM_POTENTIATION		53	-0.19305985		0.68356997	0.80464906	0.902	3853	tags=34%, list=23%, signal=44%
KEGG_ENDOCYTOSIS	KEGG_ENDOCYTOSIS		160	-0.20249897		0.8406709	0.7994047	0.902	4359	tags=31%, list=26%, signal=41%
KEGG_VALINE_LEUCINE_AND_ISOLEUCINE_DEGRADATION	KEGG_VALINE_LEUCINE_AND_ISOLEUCINE_DEGRADATION		43	-0.21436347		0.7592191	0.78704494	0.902	1472	tags=9%, list=9%, signal=10%
KEGG_PORPHYRIN_AND_CHLOROPHYLL_METABOLISM	KEGG_PORPHYRIN_AND_CHLOROPHYLL_METABOLISM		20	-0.25709662		0.75698924	0.8314108	0.902	2423	tags=20%, list=14%, signal=23%
KEGG_RNA_POLYMERASE	KEGG_RNA_POLYMERASE		29	-0.23546465		0.7591398	0.8476983	0.902	1200	tags=7%, list=7%, signal=7%
KEGG_NUCLEOTIDE_EXCISION_REPAIR	KEGG_NUCLEOTIDE_EXCISION_REPAIR		44	-0.22653587		0.7400419	0.83602774	0.902	5321	tags=32%, list=31%, signal=46%
KEGG_N_GLYCAN_BIOSYNTHESIS	KEGG_N_GLYCAN_BIOSYNTHESIS		45	-0.21181525		0.8134172	0.82296425	0.902	1163	tags=9%, list=7%, signal=10%
KEGG_MISMATCH_REPAIR	KEGG_MISMATCH_REPAIR		23	-0.23433614		0.69325155	0.8282255	0.902	12953	tags=100%, list=77%, signal=427%
KEGG_GLYCOLYSIS_GLUCONEOGENESIS	KEGG_GLYCOLYSIS_GLUCONEOGENESIS		43	-0.18812211		0.8220859	0.81858027	0.902	1124	tags=9%, list=7%, signal=10%
KEGG_VIBRIO_CHOLERAE_INFECTION	KEGG_VIBRIO_CHOLERAE_INFECTION		47	-0.18320939		0.8134172	0.8115203	0.902	3420	tags=23%, list=20%, signal=29%
KEGG_PARKINSONS_DISEASE	KEGG_PARKINSONS_DISEASE		90	-0.21160214		0.7218814	0.8015577	0.902	6514	tags=44%, list=39%, signal=72%
KEGG_HOMOLOGOUS_RECOMBINATION	KEGG_HOMOLOGOUS_RECOMBINATION		26	-0.19823529		0.7106918	0.860572	1.0	5057	tags=35%, list=30%, signal=49%
KEGG_LONG_TERM_DEPRESSION	KEGG_LONG_TERM_DEPRESSION		43	-0.16908203		0.81390595	0.8477939	1.0	4401	tags=30%, list=26%, signal=41%
KEGG_ENDOMETRIAL_CANCER	KEGG_ENDOMETRIAL_CANCER		45	-0.2000476		0.8477801	0.84463555	1.0	834	tags=7%, list=5%, signal=7%
KEGG_BASAL_TRANSCRIPTION_FACTORS	KEGG_BASAL_TRANSCRIPTION_FACTORS		33	-0.21034801		0.9371069	0.83868045	1.0	2600	tags=21%, list=15%, signal=25%
KEGG_BETA_ALANINE_METABOLISM	KEGG_BETA_ALANINE_METABOLISM		19	-0.23052992		0.93657506	0.8595445	1.0	1728	tags=11%, list=10%, signal=12%
KEGG_OXIDATIVE_PHOSPHORYLATION	KEGG_OXIDATIVE_PHOSPHORYLATION		92	-0.18274769		0.8384458	0.9051562	1.0	604	tags=4%, list=4%, signal=4%
KEGG_RNA_DEGRADATION	KEGG_RNA_DEGRADATION		53	-0.16111788		0.8343816	0.9375972	1.0	5265	tags=36%, list=31%, signal=52%
KEGG_PROPANOATE_METABOLISM	KEGG_PROPANOATE_METABOLISM		29	-0.17426698		0.855914	0.92846376	1.0	301	tags=3%, list=2%, signal=4%
KEGG_RIBOSOME	KEGG_RIBOSOME		84	-0.2090936		0.8343816	0.9346232	1.0	13392	tags=100%, list=79%, signal=478%
KEGG_DNA_REPLICATION	KEGG_DNA_REPLICATION		36	-0.16209328		0.8427673	0.93370605	1.0	14175	tags=100%, list=84%, signal=617%
KEGG_CITRATE_CYCLE_TCA_CYCLE	KEGG_CITRATE_CYCLE_TCA_CYCLE		28	-0.13932051		0.9371069	0.96347827	1.0	1637	tags=7%, list=10%, signal=8%

## Sheet: GSEA-LXRa KD
NAME	GS<br> follow link to MSigDB	GS DETAILS	SIZE	ES	NES	NOM p-val	FDR q-val	FWER p-val	RANK AT MAX	LEADING EDGE
KEGG_PROXIMAL_TUBULE_BICARBONATE_RECLAMATION	KEGG_PROXIMAL_TUBULE_BICARBONATE_RECLAMATION	Details ...	15	0.7082753	16644295	0.0	0.16887982	0.149	1488	tags=33%, list=9%, signal=37%
KEGG_ABC_TRANSPORTERS	KEGG_ABC_TRANSPORTERS	Details ...	36	0.51973814	16597753	0.0	0.0994399	0.179	2116	tags=33%, list=13%, signal=38%
KEGG_BIOSYNTHESIS_OF_UNSATURATED_FATTY_ACIDS	KEGG_BIOSYNTHESIS_OF_UNSATURATED_FATTY_ACIDS	Details ...	20	0.53850293	15576316	0.0	0.28630894	0.489	2617	tags=40%, list=15%, signal=47%
KEGG_GLYCEROPHOSPHOLIPID_METABOLISM	KEGG_GLYCEROPHOSPHOLIPID_METABOLISM	Details ...	56	0.4494123	14895911	0.0	0.3881912	0.546	5179	tags=52%, list=31%, signal=74%
KEGG_BASAL_CELL_CARCINOMA	KEGG_BASAL_CELL_CARCINOMA	Details ...	40	0.5031927	1446914	0.0	0.450698	0.599	2185	tags=35%, list=13%, signal=40%
KEGG_ARRHYTHMOGENIC_RIGHT_VENTRICULAR_CARDIOMYOPATHY_ARVC	KEGG_ARRHYTHMOGENIC_RIGHT_VENTRICULAR_CARDIOMYOPATHY_ARVC	Details ...	50	0.43283308	14292606	0.07692308	0.45740047	0.599	2859	tags=32%, list=17%, signal=38%
KEGG_HEDGEHOG_SIGNALING_PATHWAY	KEGG_HEDGEHOG_SIGNALING_PATHWAY	Details ...	39	0.41266608	14242367	0.114	0.4010575	0.599	502	tags=15%, list=3%, signal=16%
KEGG_MELANOGENESIS	KEGG_MELANOGENESIS	Details ...	75	0.33937746	13884803	0.075203255	0.45972782	0.599	2952	tags=25%, list=17%, signal=31%
KEGG_ARGININE_AND_PROLINE_METABOLISM	KEGG_ARGININE_AND_PROLINE_METABOLISM	Details ...	42	0.44098645	13830302	0.0	0.42322242	0.599	2909	tags=26%, list=17%, signal=32%
KEGG_CHEMOKINE_SIGNALING_PATHWAY	KEGG_CHEMOKINE_SIGNALING_PATHWAY	Details ...	130	0.3516325	13547119	0.0	0.505332	0.658	3037	tags=24%, list=18%, signal=29%
KEGG_RETINOL_METABOLISM	KEGG_RETINOL_METABOLISM	Details ...	18	0.53154266	13322268	0.18495935	0.51148975	0.658	803	tags=22%, list=5%, signal=23%
KEGG_WNT_SIGNALING_PATHWAY	KEGG_WNT_SIGNALING_PATHWAY	Details ...	119	0.3082497	13321806	0.075203255	0.4713657	0.658	2215	tags=19%, list=13%, signal=22%
KEGG_ALDOSTERONE_REGULATED_SODIUM_REABSORPTION	KEGG_ALDOSTERONE_REGULATED_SODIUM_REABSORPTION	Details ...	28	0.37921244	1322722	0.116564415	0.46492514	0.658	2240	tags=25%, list=13%, signal=29%
KEGG_TASTE_TRANSDUCTION	KEGG_TASTE_TRANSDUCTION	Details ...	24	0.39354813	12838657	0.0	0.53834367	0.658	711	tags=21%, list=4%, signal=22%
KEGG_GLYCOSAMINOGLYCAN_DEGRADATION	KEGG_GLYCOSAMINOGLYCAN_DEGRADATION	Details ...	17	0.44512203	12594538	0.3181818	0.6097194	0.703	5294	tags=53%, list=31%, signal=77%
KEGG_FC_EPSILON_RI_SIGNALING_PATHWAY	KEGG_FC_EPSILON_RI_SIGNALING_PATHWAY	Details ...	58	0.35147882	12408103	0.24390244	0.6402435	0.752	2994	tags=28%, list=18%, signal=33%
KEGG_CELL_ADHESION_MOLECULES_CAMS	KEGG_CELL_ADHESION_MOLECULES_CAMS	Details ...	83	0.29236472	1240592	0.0	0.6043468	0.752	3856	tags=34%, list=23%, signal=43%
KEGG_PHOSPHATIDYLINOSITOL_SIGNALING_SYSTEM	KEGG_PHOSPHATIDYLINOSITOL_SIGNALING_SYSTEM	Details ...	66	0.34081405	12393461	0.1910569	0.5756784	0.752	4368	tags=35%, list=26%, signal=47%
KEGG_HYPERTROPHIC_CARDIOMYOPATHY_HCM	KEGG_HYPERTROPHIC_CARDIOMYOPATHY_HCM	Details ...	55	0.31395298	11762627	0.19512194	0.7312282	0.752	2286	tags=24%, list=14%, signal=27%
KEGG_NOTCH_SIGNALING_PATHWAY	KEGG_NOTCH_SIGNALING_PATHWAY	Details ...	43	0.36228433	11720798	0.30691057	0.7075608	0.752	4543	tags=35%, list=27%, signal=48%
KEGG_GLYCEROLIPID_METABOLISM	KEGG_GLYCEROLIPID_METABOLISM		34	0.3339388	11652186	0.22357723	0.7081869	0.752	4694	tags=35%, list=28%, signal=49%
KEGG_DILATED_CARDIOMYOPATHY	KEGG_DILATED_CARDIOMYOPATHY		58	0.3266071	1146361	0.3135246	0.75176173	0.752	2952	tags=28%, list=17%, signal=33%
KEGG_LEUKOCYTE_TRANSENDOTHELIAL_MIGRATION	KEGG_LEUKOCYTE_TRANSENDOTHELIAL_MIGRATION		85	0.33816594	1139896	0.28861788	0.75811696	0.752	3766	tags=29%, list=22%, signal=38%
KEGG_VIRAL_MYOCARDITIS	KEGG_VIRAL_MYOCARDITIS		45	0.23244113	11204828	0.16666667	0.7724074	0.752	2742	tags=20%, list=16%, signal=24%
KEGG_TYPE_II_DIABETES_MELLITUS	KEGG_TYPE_II_DIABETES_MELLITUS		31	0.26660326	11171587	0.3243243	0.748946	0.752	2994	tags=23%, list=18%, signal=27%
KEGG_CALCIUM_SIGNALING_PATHWAY	KEGG_CALCIUM_SIGNALING_PATHWAY		110	0.31895342	11132972	0.1199187	0.73651457	0.752	2508	tags=25%, list=15%, signal=29%
KEGG_OLFACTORY_TRANSDUCTION	KEGG_OLFACTORY_TRANSDUCTION		21	0.42608994	11069604	0.24206349	0.7188348	0.752	60	tags=10%, list=0%, signal=10%
KEGG_VASOPRESSIN_REGULATED_WATER_REABSORPTION	KEGG_VASOPRESSIN_REGULATED_WATER_REABSORPTION		39	0.33458704	10984218	0.21544716	0.7175539	0.752	1296	tags=13%, list=8%, signal=14%
KEGG_PYRUVATE_METABOLISM	KEGG_PYRUVATE_METABOLISM		33	0.38123223	10901479	0.1910569	0.71739626	0.752	5330	tags=45%, list=32%, signal=66%
KEGG_VASCULAR_SMOOTH_MUSCLE_CONTRACTION	KEGG_VASCULAR_SMOOTH_MUSCLE_CONTRACTION		77	0.2694064	10844296	0.2987805	0.7077587	0.752	2284	tags=16%, list=14%, signal=18%
KEGG_TGF_BETA_SIGNALING_PATHWAY	KEGG_TGF_BETA_SIGNALING_PATHWAY		68	0.2808507	10667701	0.46341464	0.72708595	0.752	1370	tags=10%, list=8%, signal=11%
KEGG_AXON_GUIDANCE	KEGG_AXON_GUIDANCE		109	0.29368228	1066318	0.4233871	0.70530164	0.752	2485	tags=24%, list=15%, signal=28%
KEGG_ONE_CARBON_POOL_BY_FOLATE	KEGG_ONE_CARBON_POOL_BY_FOLATE		16	0.31765282	10596826	0.27642277	0.7069423	0.752	4333	tags=31%, list=26%, signal=42%
KEGG_ECM_RECEPTOR_INTERACTION	KEGG_ECM_RECEPTOR_INTERACTION		63	0.29845056	10561098	0.5	0.6946666	0.752	3117	tags=37%, list=18%, signal=45%
KEGG_PROSTATE_CANCER	KEGG_PROSTATE_CANCER		77	0.32904068	10543745	0.30691057	0.67914474	0.752	2029	tags=18%, list=12%, signal=21%
KEGG_GLYCINE_SERINE_AND_THREONINE_METABOLISM	KEGG_GLYCINE_SERINE_AND_THREONINE_METABOLISM		24	0.3525612	1041543	0.28333333	0.6914833	0.752	2288	tags=25%, list=14%, signal=29%
KEGG_STEROID_HORMONE_BIOSYNTHESIS	KEGG_STEROID_HORMONE_BIOSYNTHESIS		19	0.37390447	1038233	0.31237322	0.6831985	0.752	2384	tags=37%, list=14%, signal=43%
KEGG_TYROSINE_METABOLISM	KEGG_TYROSINE_METABOLISM		26	0.38210702	10266881	0.50609756	0.69656736	0.752	3116	tags=31%, list=18%, signal=38%
KEGG_NEUROTROPHIN_SIGNALING_PATHWAY	KEGG_NEUROTROPHIN_SIGNALING_PATHWAY		112	0.24161041	10229797	0.41129032	0.6842934	0.752	4293	tags=26%, list=25%, signal=34%
KEGG_GLIOMA	KEGG_GLIOMA		55	0.25240982	10177864	0.41717792	0.6926281	0.752	2994	tags=24%, list=18%, signal=29%
KEGG_COLORECTAL_CANCER	KEGG_COLORECTAL_CANCER		58	0.27252612	10039339	0.2987805	0.70253456	0.752	2021	tags=16%, list=12%, signal=18%
KEGG_NICOTINATE_AND_NICOTINAMIDE_METABOLISM	KEGG_NICOTINATE_AND_NICOTINAMIDE_METABOLISM		17	0.36603042		0.5436508	0.7145531	0.752	2137	tags=29%, list=13%, signal=34%
KEGG_ALANINE_ASPARTATE_AND_GLUTAMATE_METABOLISM	KEGG_ALANINE_ASPARTATE_AND_GLUTAMATE_METABOLISM		27	0.28278118		0.5	0.73364735	0.752	3473	tags=30%, list=21%, signal=37%
KEGG_PURINE_METABOLISM	KEGG_PURINE_METABOLISM		134	0.21719833		0.46153846	0.73826295	0.752	3581	tags=22%, list=21%, signal=27%
KEGG_AMYOTROPHIC_LATERAL_SCLEROSIS_ALS	KEGG_AMYOTROPHIC_LATERAL_SCLEROSIS_ALS		42	0.28804418		0.703252	0.72405195	0.752	4786	tags=31%, list=28%, signal=43%
KEGG_DRUG_METABOLISM_CYTOCHROME_P450	KEGG_DRUG_METABOLISM_CYTOCHROME_P450		29	0.35957798		0.44918698	0.7231659	0.752	1917	tags=28%, list=11%, signal=31%
KEGG_INOSITOL_PHOSPHATE_METABOLISM	KEGG_INOSITOL_PHOSPHATE_METABOLISM		51	0.27008453		0.50609756	0.7207087	0.752	2438	tags=20%, list=14%, signal=23%
KEGG_STEROID_BIOSYNTHESIS	KEGG_STEROID_BIOSYNTHESIS		15	0.3324013		0.46747968	0.7098404	0.752	4540	tags=47%, list=27%, signal=64%
KEGG_PEROXISOME	KEGG_PEROXISOME		71	0.2621874		0.5365854	0.7233369	0.752	2183	tags=15%, list=13%, signal=18%
KEGG_OOCYTE_MEIOSIS	KEGG_OOCYTE_MEIOSIS		94	0.2513703		0.7479675	0.72691965	0.752	2218	tags=16%, list=13%, signal=18%
KEGG_TIGHT_JUNCTION	KEGG_TIGHT_JUNCTION		99	0.241431		0.703252	0.7277521	0.752	3766	tags=24%, list=22%, signal=31%
KEGG_PROGESTERONE_MEDIATED_OOCYTE_MATURATION	KEGG_PROGESTERONE_MEDIATED_OOCYTE_MATURATION		73	0.2523296		0.6280488	0.7162382	0.752	3530	tags=26%, list=21%, signal=33%
KEGG_NITROGEN_METABOLISM	KEGG_NITROGEN_METABOLISM		15	0.34022266		0.50988144	0.704469	0.752	1884	tags=20%, list=11%, signal=22%
KEGG_CYSTEINE_AND_METHIONINE_METABOLISM	KEGG_CYSTEINE_AND_METHIONINE_METABOLISM		25	0.2719998		0.6706349	0.7309755	0.813	3019	tags=20%, list=18%, signal=24%
KEGG_GLUTATHIONE_METABOLISM	KEGG_GLUTATHIONE_METABOLISM		41	0.26875404		0.7154471	0.74751323	0.849	1917	tags=20%, list=11%, signal=22%
KEGG_FC_GAMMA_R_MEDIATED_PHAGOCYTOSIS	KEGG_FC_GAMMA_R_MEDIATED_PHAGOCYTOSIS		76	0.2617218		0.6321138	0.7427849	0.849	2571	tags=20%, list=15%, signal=23%
KEGG_PANCREATIC_CANCER	KEGG_PANCREATIC_CANCER		66	0.2514017		0.50609756	0.73492354	0.849	2450	tags=20%, list=14%, signal=23%
KEGG_RENAL_CELL_CARCINOMA	KEGG_RENAL_CELL_CARCINOMA		64	0.22377476		0.62096775	0.7533981	0.891	3219	tags=22%, list=19%, signal=27%
KEGG_INSULIN_SIGNALING_PATHWAY	KEGG_INSULIN_SIGNALING_PATHWAY		118	0.19232427		0.7197581	0.75011086	0.891	2994	tags=17%, list=18%, signal=20%
KEGG_PATHOGENIC_ESCHERICHIA_COLI_INFECTION	KEGG_PATHOGENIC_ESCHERICHIA_COLI_INFECTION		48	0.24624865		0.8231707	0.76671505	0.891	3695	tags=21%, list=22%, signal=27%
KEGG_GNRH_SIGNALING_PATHWAY	KEGG_GNRH_SIGNALING_PATHWAY		75	0.21579903		0.7195122	0.75463736	0.891	5414	tags=40%, list=32%, signal=59%
KEGG_SYSTEMIC_LUPUS_ERYTHEMATOSUS	KEGG_SYSTEMIC_LUPUS_ERYTHEMATOSUS		73	0.25345927		0.7479675	0.74982077	0.891	2723	tags=27%, list=16%, signal=33%
KEGG_ADIPOCYTOKINE_SIGNALING_PATHWAY	KEGG_ADIPOCYTOKINE_SIGNALING_PATHWAY		55	0.2274093		0.83943087	0.7436562	0.891	2380	tags=16%, list=14%, signal=19%
KEGG_GAP_JUNCTION	KEGG_GAP_JUNCTION		64	0.21024856		0.7113821	0.7602028	0.891	5414	tags=33%, list=32%, signal=48%
KEGG_GALACTOSE_METABOLISM	KEGG_GALACTOSE_METABOLISM		19	0.2861098		0.54268295	0.75204635	0.891	4742	tags=42%, list=28%, signal=58%
KEGG_PYRIMIDINE_METABOLISM	KEGG_PYRIMIDINE_METABOLISM		90	0.22939944		0.6369048	0.75507313	0.891	6721	tags=53%, list=40%, signal=88%
KEGG_T_CELL_RECEPTOR_SIGNALING_PATHWAY	KEGG_T_CELL_RECEPTOR_SIGNALING_PATHWAY		84	0.20486544		0.66260165	0.75011575	0.891	3189	tags=24%, list=19%, signal=29%
KEGG_RIG_I_LIKE_RECEPTOR_SIGNALING_PATHWAY	KEGG_RIG_I_LIKE_RECEPTOR_SIGNALING_PATHWAY		53	0.20617187		0.8467742	0.73952603	0.891	5095	tags=34%, list=30%, signal=48%
KEGG_FATTY_ACID_METABOLISM	KEGG_FATTY_ACID_METABOLISM		32	0.26665798		0.652439	0.76516306	0.891	6421	tags=56%, list=38%, signal=91%
KEGG_ETHER_LIPID_METABOLISM	KEGG_ETHER_LIPID_METABOLISM		16	0.28940815		0.7322835	0.75556415	0.891	5057	tags=50%, list=30%, signal=71%
KEGG_VEGF_SIGNALING_PATHWAY	KEGG_VEGF_SIGNALING_PATHWAY		58	0.20411946		0.7278226	0.75290495	0.891	2994	tags=24%, list=18%, signal=29%
KEGG_LYSOSOME	KEGG_LYSOSOME		111	0.2461414		0.9390244	0.75305986	0.891	3301	tags=21%, list=20%, signal=26%
KEGG_MAPK_SIGNALING_PATHWAY	KEGG_MAPK_SIGNALING_PATHWAY		206	0.19194567		0.62096775	0.74549294	0.891	3988	tags=23%, list=24%, signal=30%
KEGG_AMINO_SUGAR_AND_NUCLEOTIDE_SUGAR_METABOLISM	KEGG_AMINO_SUGAR_AND_NUCLEOTIDE_SUGAR_METABOLISM		39	0.22316991		0.84325397	0.7425862	0.891	3003	tags=21%, list=18%, signal=25%
KEGG_BUTANOATE_METABOLISM	KEGG_BUTANOATE_METABOLISM		26	0.24200097		0.64375	0.7437165	0.891	5680	tags=46%, list=34%, signal=69%
KEGG_SELENOAMINO_ACID_METABOLISM	KEGG_SELENOAMINO_ACID_METABOLISM		23	0.22785734		0.8231707	0.74378055	0.891	4492	tags=35%, list=27%, signal=47%
KEGG_TOLL_LIKE_RECEPTOR_SIGNALING_PATHWAY	KEGG_TOLL_LIKE_RECEPTOR_SIGNALING_PATHWAY		76	0.1984581		0.83943087	0.75732625	0.891	3189	tags=20%, list=19%, signal=24%
KEGG_DRUG_METABOLISM_OTHER_ENZYMES	KEGG_DRUG_METABOLISM_OTHER_ENZYMES		21	0.25751626		0.86382115	0.83255297	1.0	5890	tags=52%, list=35%, signal=80%
KEGG_PENTOSE_PHOSPHATE_PATHWAY	KEGG_PENTOSE_PHOSPHATE_PATHWAY		22	0.21585706		0.73373985	0.826052	1.0	6141	tags=45%, list=36%, signal=71%
KEGG_SPHINGOLIPID_METABOLISM	KEGG_SPHINGOLIPID_METABOLISM		30	0.2266172		0.9390244	0.8177055	1.0	4370	tags=30%, list=26%, signal=40%
KEGG_LYSINE_DEGRADATION	KEGG_LYSINE_DEGRADATION		38	0.20127612		0.9390244	0.8087163	1.0	5124	tags=29%, list=30%, signal=41%
KEGG_GLYCOSYLPHOSPHATIDYLINOSITOL_GPI_ANCHOR_BIOSYNTHESIS	KEGG_GLYCOSYLPHOSPHATIDYLINOSITOL_GPI_ANCHOR_BIOSYNTHESIS		23	0.23906144		0.9390244	0.80087084	1.0	3091	tags=22%, list=18%, signal=27%
KEGG_EPITHELIAL_CELL_SIGNALING_IN_HELICOBACTER_PYLORI_INFECTION	KEGG_EPITHELIAL_CELL_SIGNALING_IN_HELICOBACTER_PYLORI_INFECTION		60	0.18577738		0.9390244	0.80574036	1.0	3960	tags=22%, list=23%, signal=28%
KEGG_BASE_EXCISION_REPAIR	KEGG_BASE_EXCISION_REPAIR		34	0.18816726		0.9390244	0.9126934	1.0	6048	tags=32%, list=36%, signal=50%
KEGG_FRUCTOSE_AND_MANNOSE_METABOLISM	KEGG_FRUCTOSE_AND_MANNOSE_METABOLISM		30	0.19358325		0.9390244	0.92835355	1.0	4515	tags=30%, list=27%, signal=41%
KEGG_SNARE_INTERACTIONS_IN_VESICULAR_TRANSPORT	KEGG_SNARE_INTERACTIONS_IN_VESICULAR_TRANSPORT		36	0.15602393		0.9390244	0.9548408	1.0	4872	tags=19%, list=29%, signal=27%
KEGG_AMINOACYL_TRNA_BIOSYNTHESIS	KEGG_AMINOACYL_TRNA_BIOSYNTHESIS		41	0.12967041		0.9404762	1.0	1.0	322	tags=2%, list=2%, signal=2%
KEGG_HUNTINGTONS_DISEASE	KEGG_HUNTINGTONS_DISEASE		145	0.10041699		0.9390244	0.9991225	1.0	6299	tags=30%, list=37%, signal=48%
