# Supplementary material for: Liver X receptor alpha ensures blood-brain barrier function by suppressing SNAI2
Source: Cell Death Dis. 2023 Nov 28;14(11):781. doi: 10.1038/s41419-023-06316-8 (PMC10684660; doi:10.1038/s41419-023-06316-8)
Supplement: Supplementary file 6 — Supplementary Table. 3 [file 41419_2023_6316_MOESM6_ESM.xlsx]

## Sheet: RNA seq results
	original	ensembl_gene_id	hgnc_symbol	entrezgene	description	KO_vs_WT_Controls	logFC (KO_vs_WT_Controls)	t (KO_vs_WT_Controls)	P.Value (KO_vs_WT_Controls)	adj.P.Val (KO_vs_WT_Controls)	B (KO_vs_WT_Controls)	CPM_s_20180485__WT_WT_1	CPM_s_20180486__WT_WT_2	CPM_s_20180487__WT_WT_3	CPM_s_20180491__WT_KO_1	CPM_s_20180492__WT_KO_2	CPM_s_20180493__WT_KO_3
ENSG00000000003	ENSG00000000003	ENSG00000000003	TSPAN6	7105	tetraspanin 6 [Source:HGNC Symbol;Acc:HGNC:11858]	0.203154	0.203154	3.36839	0.00256473	0.017218	-2.40045	5.47653	5.46115	5.52492	5.69155	5.62444	5.7521
ENSG00000000419	ENSG00000000419	ENSG00000000419	DPM1	8813	dolichyl-phosphate mannosyltransferase subunit 1	0.01627	-6.8953	0.094815	1.50088	0.14652	0.340409	-5.16567	5.65966	5.60892	5.67859	5.69674	5.60628
ENSG00000000457	ENSG00000000457	ENSG00000000457	SCYL3	57147	SCY1 like pseudokinase 3 [Source:HGNC Symbol;Acc:HGNC:19285]	0.30011	0.30011	3.60284	0.00143891	0.0108604	-1.49798	3.9305	3.84691	4.02339	4.19787	4.14175	4.34455
ENSG00000000460	ENSG00000000460	ENSG00000000460	C1orf112	55732	chromosome 1 open reading frame 112 [Source:HGNC Symbol;Acc:HGNC:25565]	-0.216809	-0.216809	-3.18438	0.0040111	0.0245172	-2.77108	5.471	5.45709	5.33014	5.3134	5.08553	5.20648
ENSG00000000938	ENSG00000000938	ENSG00000000938	FGR	2268	FGR proto-oncogene	0.478616	-4.58512	0.0799882	0.203914	0.840151	0.924445	-4.62283	-0.526683	-0.327483	-0.466376	-0.932381	-0.0158165
ENSG00000000971	ENSG00000000971	ENSG00000000971	CFH	3075	complement factor H [Source:HGNC Symbol;Acc:HGNC:4883]	-0.220513	-0.220513	-5.03928	3.83553e-05	0.000576488	1.39146	7.71706	7.65434	7.65717	7.4047	7.42357	7.53777
ENSG00000001036	ENSG00000001036	ENSG00000001036	FUCA2	2519	alpha-L-fucosidase 2 [Source:HGNC Symbol;Acc:HGNC:4008]	0.0402154	0.0402154	1.06512	0.297492	0.52968	-7.00029	7.53004	7.52051	7.48929	7.55368	7.55089	7.55664
ENSG00000001084	ENSG00000001084	ENSG00000001084	GCLC	2729	glutamate-cysteine ligase catalytic subunit [Source:HGNC Symbol;Acc:HGNC:4311]	-0.101086	-0.101086	-1.48602	0.150382	0.346308	-6.01211	5.16982	5.20576	5.2438	5.0142	5.06795	5.24264
ENSG00000001167	ENSG00000001167	ENSG00000001167	NFYA	4800	nuclear transcription factor Y subunit alpha [Source:HGNC Symbol;Acc:HGNC:7804]	0.259783	0.259783	4.34257	0.00022397	0.00244727	0.0193844	5.2036	5.29954	5.30458	5.49114	5.62294	5.48327
ENSG00000001460	ENSG00000001460	ENSG00000001460	STPG1	90529	sperm tail PG-rich repeat containing 1 [Source:HGNC Symbol;Acc:HGNC:28070]	-0.0169284	-0.0169284	-0.099331	0.921706	0.964387	-6.22205	1.93389	2.14814	2.43089	2.10246	2.32207	2.04434
ENSG00000001461	ENSG00000001461	ENSG00000001461	NIPAL3	57185	NIPA like domain containing 3 [Source:HGNC Symbol;Acc:HGNC:25233]	0.0602566	0.0602566	0.939211	0.357044	0.588929	-6.6447	5.05115	5.17804	4.99116	5.12033	5.17039	5.13347
ENSG00000001497	ENSG00000001497	ENSG00000001497	LAS1L	81887	LAS1 like	-0.0222051	-6.91796	-0.246636	-4.79542	7.10554e-05	0.000954656	-4.33947	6.39487	6.43777	6.26803	6.12779	6.12728
ENSG00000001561	ENSG00000001561	ENSG00000001561	ENPP4	22875	ectonucleotide pyrophosphatase/phosphodiesterase 4 [Source:HGNC Symbol;Acc:HGNC:3359]	0.125699	0.125699	0.374391	0.711424	0.853414	-5.56653	-0.784754	0.62347	0.335629	-0.31602	0.375919	0.746691
ENSG00000001617	ENSG00000001617	ENSG00000001617	SEMA3F	6405	semaphorin 3F [Source:HGNC Symbol;Acc:HGNC:10728]	-0.505353	-0.505353	-10.3347	2.77772e-10	2.88717e-08	13.4553	7.479	7.36143	7.39229	6.97054	6.96142	6.77133
ENSG00000001629	ENSG00000001629	ENSG00000001629	ANKIB1	54467	ankyrin repeat and IBR domain containing 1 [Source:HGNC Symbol;Acc:HGNC:22215]	0.424344	0.424344	10.3474	2.71146e-10	2.861e-08	13.477	6.96079	6.94691	6.98458	7.32443	7.40487	7.43734
ENSG00000001630	ENSG00000001630	ENSG00000001630	CYP51A1	1595	cytochrome P450 family 51 subfamily A member 1 [Source:HGNC Symbol;Acc:HGNC:2649]	0.157404	0.157404	0.967737	0.342894	0.576095	-5.87259	2.34242	2.75406	2.17719	2.881	2.4633	2.46741
ENSG00000001631	ENSG00000001631	ENSG00000001631	KRIT1	889	KRIT1	0.0403929	-6.25389	0.103071	1.06981	0.295419	0.527422	-4.83001	3.45731	3.34111	3.58249	3.51889	3.51463
ENSG00000002016	ENSG00000002016	ENSG00000002016	RAD52	5893	RAD52 homolog	-0.115557	-5.68999	0.0995794	0.951625	0.350839	0.58362	-4.39115	3.37274	3.26255	3.32509	3.31132	3.39982
ENSG00000002079	ENSG00000002079	ENSG00000002079	MYH16	NA	myosin heavy chain 16 pseudogene [Source:HGNC Symbol;Acc:HGNC:31038]	-0.285077	-0.285077	-0.428779	0.671934	0.830432	-4.95816	-2.45397	-2.49641	-2.51457	-2.3353	-3.97961	-2.18306
ENSG00000002330	ENSG00000002330	ENSG00000002330	BAD	572	BCL2 associated agonist of cell death [Source:HGNC Symbol;Acc:HGNC:936]	-0.00784101	-0.00784101	-0.111239	0.912358	0.959285	-7.05111	4.86949	5.03083	4.99608	5.05113	4.99537	4.83501
ENSG00000002549	ENSG00000002549	ENSG00000002549	LAP3	51056	leucine aminopeptidase 3 [Source:HGNC Symbol;Acc:HGNC:18449]	0.026429	0.026429	0.682638	0.501417	0.712043	-7.449	8.13743	8.13267	8.16935	8.14027	8.13186	8.24694
ENSG00000002586	ENSG00000002586	ENSG00000002586	CD99	4267	CD99 molecule (Xg blood group) [Source:HGNC Symbol;Acc:HGNC:7082]	0.0325621	0.0325621	0.945667	0.353808	0.586418	-7.30333	8.49564	8.57071	8.52693	8.53745	8.6181	8.54357
ENSG00000002587	ENSG00000002587	ENSG00000002587	HS3ST1	9957	heparan sulfate-glucosamine 3-sulfotransferase 1 [Source:HGNC Symbol;Acc:HGNC:5194]	2.30848	2.30848	3.16608	0.00419199	0.0253915	-2.97105	-6.38549	-3.40218	-3.91468	-2.0309	-1.64147	-1.40968
ENSG00000002822	ENSG00000002822	ENSG00000002822	MAD1L1	8379	mitotic arrest deficient 1 like 1 [Source:HGNC Symbol;Acc:HGNC:6762]	-0.054901	-0.054901	-0.645722	0.524628	0.728807	-6.83017	4.9353	4.95983	4.91264	4.92859	5.08772	4.62581
ENSG00000002834	ENSG00000002834	ENSG00000002834	LASP1	3927	LIM and SH3 protein 1 [Source:HGNC Symbol;Acc:HGNC:6513]	0.236325	0.236325	8.45879	1.22569e-08	6.76624e-07	9.26456	9.19282	9.22348	9.22724	9.44786	9.49382	9.41268
ENSG00000002919	ENSG00000002919	ENSG00000002919	SNX11	29916	sorting nexin 11 [Source:HGNC Symbol;Acc:HGNC:14975]	-0.131862	-0.131862	-1.55624	0.132832	0.319089	-5.80006	4.6905	4.8932	4.71486	4.70996	4.42341	4.79498
ENSG00000003056	ENSG00000003056	ENSG00000003056	M6PR	4074	mannose-6-phosphate receptor	0.0177142	-7.05753	0.138063	3.26751	0.00327992	0.0209554	-5.08859	6.79343	6.77742	6.6971	6.89356	6.8616
ENSG00000003137	ENSG00000003137	ENSG00000003137	CYP26B1	56603	cytochrome P450 family 26 subfamily B member 1 [Source:HGNC Symbol;Acc:HGNC:20581]	-0.719393	-0.719393	-2.22559	0.0357624	0.129161	-3.60951	0.959642	0.173046	0.715763	-0.234752	-0.555274	0.335077
ENSG00000003147	ENSG00000003147	ENSG00000003147	ICA1	3382	islet cell autoantigen 1 [Source:HGNC Symbol;Acc:HGNC:5343]	-0.261367	-0.261367	-2.13408	0.0433305	0.147629	-4.33274	3.21387	2.78032	3.02926	2.62207	2.82966	2.72766
ENSG00000003249	ENSG00000003249	ENSG00000003249	DBNDD1	79007	dysbindin domain containing 1 [Source:HGNC Symbol;Acc:HGNC:28455]	-0.173042	-0.173042	-2.53755	0.0181257	0.0779502	-4.23941	5.59156	5.58677	5.67211	5.45944	5.54879	5.31612
ENSG00000003393	ENSG00000003393	ENSG00000003393	ALS2	57679	ALS2	0.0697125	-5.96323	0.00804331	0.162654	0.872162	0.939819	-5.10373	6.00948	5.98519	6.1273	5.98454	6.01474
ENSG00000003400	ENSG00000003400	ENSG00000003400	CASP10	843	caspase 10 [Source:HGNC Symbol;Acc:HGNC:1500]	0.0179448	0.0179448	0.345438	0.732795	0.866464	-7.2059	5.8551	5.88486	5.89005	5.90496	5.82492	5.95582
ENSG00000003402	ENSG00000003402	ENSG00000003402	CFLAR	8837	CASP8 and FADD like apoptosis regulator [Source:HGNC Symbol;Acc:HGNC:1876]	-0.0229111	-0.0229111	-0.507784	0.616272	0.795155	-7.33718	6.95881	6.93332	6.97588	6.88165	6.92342	6.99389
ENSG00000003436	ENSG00000003436	ENSG00000003436	TFPI	7035	tissue factor pathway inhibitor [Source:HGNC Symbol;Acc:HGNC:11760]	0.139897	0.139897	4.34374	0.000223305	0.00244128	-0.610076	8.94013	8.87727	8.85161	8.99381	9.05496	9.0389
ENSG00000003509	ENSG00000003509	ENSG00000003509	NDUFAF7	55471	NADH:ubiquinone oxidoreductase complex assembly factor 7 [Source:HGNC Symbol;Acc:HGNC:28816]	0.0196871	0.0196871	0.221855	0.826317	0.917144	-6.83816	4.18615	4.31952	4.1436	4.07175	4.25488	4.42367
ENSG00000003756	ENSG00000003756	ENSG00000003756	RBM5	10181	RNA binding motif protein 5 [Source:HGNC Symbol;Acc:HGNC:9902]	-0.0729069	-0.0729069	-1.56235	0.131387	0.317115	-6.27373	7.10598	7.04224	6.96212	6.93312	6.89876	7.06124
ENSG00000003987	ENSG00000003987	ENSG00000003987	MTMR7	9108	myotubularin related protein 7 [Source:HGNC Symbol;Acc:HGNC:7454]	0.585667	0.585667	6.42289	1.2565e-06	3.28544e-05	5.46411	3.38849	3.28718	3.45096	3.90246	3.9146	4.05029
ENSG00000003989	ENSG00000003989	ENSG00000003989	SLC7A2	6542	solute carrier family 7 member 2 [Source:HGNC Symbol;Acc:HGNC:11060]	0.0471116	0.0471116	1.02645	0.314985	0.547444	-7.11901	7.92066	7.92371	8.00113	7.98883	7.9209	8.07489
ENSG00000004059	ENSG00000004059	ENSG00000004059	ARF5	381	ADP ribosylation factor 5 [Source:HGNC Symbol;Acc:HGNC:658]	0.00601541	0.00601541	0.0943795	0.925597	0.965881	-7.18567	5.51291	5.58428	5.47114	5.58506	5.62744	5.38064
ENSG00000004139	ENSG00000004139	ENSG00000004139	SARM1	23098	sterile alpha and TIR motif containing 1 [Source:HGNC Symbol;Acc:HGNC:17074]	-0.595938	-0.595938	-8.70551	7.25786e-09	4.43366e-07	10.3982	5.47469	5.45709	5.47819	4.95697	4.9091	4.74544
ENSG00000004142	ENSG00000004142	ENSG00000004142	POLDIP2	26073	DNA polymerase delta interacting protein 2 [Source:HGNC Symbol;Acc:HGNC:23781]	-0.351216	-0.351216	-7.99466	3.35752e-08	1.54505e-06	8.61723	7.04145	7.06912	7.07516	6.78448	6.66432	6.68052
ENSG00000004399	ENSG00000004399	ENSG00000004399	PLXND1	23129	plexin D1 [Source:HGNC Symbol;Acc:HGNC:9107]	-0.229086	-0.229086	-4.63117	0.00010774	0.00136583	0.242168	8.40974	8.33946	8.34407	8.16435	8.25112	7.98318
ENSG00000004455	ENSG00000004455	ENSG00000004455	AK2	204	adenylate kinase 2 [Source:HGNC Symbol;Acc:HGNC:362]	0.0878042	0.0878042	2.07926	0.0485254	0.16041	-5.45972	7.15054	7.19405	7.23515	7.222	7.34589	7.27951
ENSG00000004468	ENSG00000004468	ENSG00000004468	CD38	952	CD38 molecule [Source:HGNC Symbol;Acc:HGNC:1667]	1.57311	1.57311	1.70816	0.100601	0.265216	-4.28236	-6.38549	-2.87935	-6.38549	-2.7216	-1.89377	-3.96526
ENSG00000004478	ENSG00000004478	ENSG00000004478	FKBP4	2288	FK506 binding protein 4 [Source:HGNC Symbol;Acc:HGNC:3720]	0.300868	0.300868	6.33819	1.54071e-06	3.88488e-05	4.7275	6.72685	6.8751	6.82984	7.08081	7.13562	7.13149
ENSG00000004487	ENSG00000004487	ENSG00000004487	KDM1A	23028	lysine demethylase 1A [Source:HGNC Symbol;Acc:HGNC:29079]	0.104027	0.104027	2.66575	0.0135712	0.0624514	-4.2965	7.18701	7.18957	7.23307	7.32987	7.32383	7.26494
ENSG00000004534	ENSG00000004534	ENSG00000004534	RBM6	10180	RNA binding motif protein 6 [Source:HGNC Symbol;Acc:HGNC:9903]	-0.0236065	-0.0236065	-0.401431	0.69168	0.841568	-7.2791	6.48735	6.37237	6.26003	6.24221	6.37176	6.43874
ENSG00000004660	ENSG00000004660	ENSG00000004660	CAMKK1	84254	calcium/calmodulin dependent protein kinase kinase 1 [Source:HGNC Symbol;Acc:HGNC:1469]	-0.441481	-0.441481	-2.73865	0.0114849	0.0550959	-3.00695	2.1709	2.7452	2.634	2.20797	1.91312	2.16648
ENSG00000004700	ENSG00000004700	ENSG00000004700	RECQL	5965	RecQ like helicase [Source:HGNC Symbol;Acc:HGNC:9948]	-0.0208307	-0.0208307	-0.521749	0.60666	0.79016	-7.4083	7.41605	7.39049	7.36924	7.36858	7.31407	7.43039
ENSG00000004766	ENSG00000004766	ENSG00000004766	VPS50	55610	VPS50	0.00550108	-6.81798	0.0970995	1.59267	0.124412	0.30625	-4.95048	5.08296	5.18132	5.09129	5.20288	5.22498
ENSG00000004776	ENSG00000004776	ENSG00000004776	HSPB6	126393	heat shock protein family B (small) member 6 [Source:HGNC Symbol;Acc:HGNC:26511]	-0.979951	-0.979951	-3.70403	0.00111866	0.00886946	-0.77075	1.91226	1.76541	1.73426	0.233482	1.31064	0.954753
ENSG00000004777	ENSG00000004777	ENSG00000004777	ARHGAP33	115703	Rho GTPase activating protein 33 [Source:HGNC Symbol;Acc:HGNC:23085]	-0.272102	-0.272102	-2.06998	0.0494579	0.162592	-4.57417	3.31622	3.62334	3.38494	3.16176	3.42076	2.97697
ENSG00000004779	ENSG00000004779	ENSG00000004779	NDUFAB1	4706	NADH:ubiquinone oxidoreductase subunit AB1 [Source:HGNC Symbol;Acc:HGNC:7694]	-0.0107008	-0.0107008	-0.135427	0.893412	0.950655	-7.23338	5.71847	5.76394	5.84029	5.8028	5.58325	5.90282
ENSG00000004799	ENSG00000004799	ENSG00000004799	PDK4	5166	pyruvate dehydrogenase kinase 4 [Source:HGNC Symbol;Acc:HGNC:8812]	0.192087	0.192087	2.36566	0.0264798	0.103793	-4.44538	4.92184	4.81701	4.69381	5.02042	5.0899	4.8943
ENSG00000004838	ENSG00000004838	ENSG00000004838	ZMYND10	51364	zinc finger MYND-type containing 10 [Source:HGNC Symbol;Acc:HGNC:19412]	-0.628494	-0.628494	-0.750101	0.460535	0.677911	-4.86303	-2.06276	-1.94428	-2.51457	-2.7216	-1.89377	-3.96526
ENSG00000004864	ENSG00000004864	ENSG00000004864	SLC25A13	10165	solute carrier family 25 member 13 [Source:HGNC Symbol;Acc:HGNC:10983]	-0.00625154	-0.00625154	-0.112561	0.911321	0.958795	-7.31363	6.18206	6.13857	6.125	6.12683	6.13575	6.16288
ENSG00000004866	ENSG00000004866	ENSG00000004866	ST7	7982//93655	suppression of tumorigenicity 7 [Source:HGNC Symbol;Acc:HGNC:11351]	0.154717	0.154717	2.7116	0.012221	0.0576996	-3.86817	5.37742	5.45165	5.45336	5.50155	5.65421	5.60246
ENSG00000004897	ENSG00000004897	ENSG00000004897	CDC27	996	cell division cycle 27 [Source:HGNC Symbol;Acc:HGNC:1728]	0.18022	0.18022	4.4506	0.000170311	0.00198004	-0.143379	7.76686	7.70092	7.7789	7.8753	7.90086	8.00702
ENSG00000004961	ENSG00000004961	ENSG00000004961	HCCS	3052	holocytochrome c synthase [Source:HGNC Symbol;Acc:HGNC:4837]	0.277163	0.277163	4.59464	0.000118195	0.00146983	0.592512	5.52008	5.6605	5.49394	5.74762	5.83145	5.95339
ENSG00000004975	ENSG00000004975	ENSG00000004975	DVL2	1856	dishevelled segment polarity protein 2 [Source:HGNC Symbol;Acc:HGNC:3086]	-0.14901	-0.14901	-3.11245	0.00476865	0.028048	-3.09304	6.17753	6.15121	6.1205	6.05693	6.0009	5.94
ENSG00000005007	ENSG00000005007	ENSG00000005007	UPF1	5976	UPF1	-0.0324902	-6.86947	-0.0868666	-2.27176	0.0324176	0.119983	-4.64453	7.48954	7.50812	7.38005	7.44918	7.41751
ENSG00000005020	ENSG00000005020	ENSG00000005020	SKAP2	8935	src kinase associated phosphoprotein 2 [Source:HGNC Symbol;Acc:HGNC:15687]	-0.129661	-0.129661	-1.88606	0.0715316	0.211019	-5.26193	4.70629	4.62022	4.7848	4.56145	4.53002	4.61359
ENSG00000005022	ENSG00000005022	ENSG00000005022	SLC25A5	292	solute carrier family 25 member 5 [Source:HGNC Symbol;Acc:HGNC:10991]	-0.0799724	-0.0799724	-1.81812	0.0816378	0.232083	-6.13947	8.55267	8.52791	8.51133	8.5313	8.35538	8.46008
ENSG00000005059	ENSG00000005059	ENSG00000005059	MCUB	55013	mitochondrial calcium uniporter dominant negative beta subunit [Source:HGNC Symbol;Acc:HGNC:26076]	-0.208439	-0.208439	-3.43489	0.00217874	0.0151475	-2.16859	5.39312	5.36897	5.25821	5.14522	5.05684	5.19627
ENSG00000005075	ENSG00000005075	ENSG00000005075	POLR2J	5439	RNA polymerase II subunit J [Source:HGNC Symbol;Acc:HGNC:9197]	-0.0634745	-0.0634745	-0.876736	0.389382	0.617033	-6.54672	4.62553	4.50944	4.46799	4.55289	4.413	4.43066
ENSG00000005100	ENSG00000005100	ENSG00000005100	DHX33	56919	DEAH-box helicase 33 [Source:HGNC Symbol;Acc:HGNC:16718]	-0.10485	-0.10485	-2.14784	0.0421068	0.144642	-5.17348	6.39779	6.36298	6.46297	6.23063	6.30764	6.36866
ENSG00000005108	ENSG00000005108	ENSG00000005108	THSD7A	221981	thrombospondin type 1 domain containing 7A [Source:HGNC Symbol;Acc:HGNC:22207]	0.630782	0.630782	2.31135	0.0297799	0.113164	-3.53489	0.731689	0.735104	-0.0956519	1.16754	0.937197	1.23557
ENSG00000005156	ENSG00000005156	ENSG00000005156	LIG3	3980	DNA ligase 3 [Source:HGNC Symbol;Acc:HGNC:6600]	-0.108532	-0.108532	-1.59407	0.124097	0.305736	-5.91473	5.35555	5.46925	5.57677	5.26357	5.4402	5.38244
ENSG00000005175	ENSG00000005175	ENSG00000005175	RPAP3	79657	RNA polymerase II associated protein 3 [Source:HGNC Symbol;Acc:HGNC:26151]	0.193059	0.193059	3.39509	0.00240237	0.01634	-2.37445	5.57617	5.67107	5.77306	5.82429	5.8839	5.89653
ENSG00000005187	ENSG00000005187	ENSG00000005187	ACSM3	6296	acyl-CoA synthetase medium chain family member 3 [Source:HGNC Symbol;Acc:HGNC:10522]	-0.789483	-0.789483	-0.882791	0.386167	0.614689	-4.73958	-3.86123	-2.19409	-2.51457	-2.7216	-6.38549	-2.57221
ENSG00000005189	ENSG00000005189	ENSG00000005189	REXO5	81691	RNA exonuclease 5 [Source:HGNC Symbol;Acc:HGNC:24661]	-0.12886	-0.12886	-1.01564	0.319999	0.552286	-5.94445	3.05518	2.81462	3.05779	2.99489	2.75469	2.72766
ENSG00000005194	ENSG00000005194	ENSG00000005194	CIAPIN1	57019	cytokine induced apoptosis inhibitor 1 [Source:HGNC Symbol;Acc:HGNC:28050]	0.091282	0.091282	1.57366	0.128749	0.313024	-6.03424	5.7493	5.83143	5.76443	5.9349	5.80116	5.88895
ENSG00000005206	ENSG00000005206	ENSG00000005206	SPPL2B	56928	signal peptide peptidase like 2B [Source:HGNC Symbol;Acc:HGNC:30627]	-0.267602	-0.267602	-2.91384	0.00764152	0.0406225	-3.19523	4.67773	4.70493	4.54726	4.52107	4.49096	4.11241
ENSG00000005238	ENSG00000005238	ENSG00000005238	FAM214B	80256	family with sequence similarity 214 member B [Source:HGNC Symbol;Acc:HGNC:25666]	-0.282457	-0.282457	-3.44149	0.0021437	0.0149337	-1.965	4.52581	4.54562	4.62557	4.23757	4.40251	4.20898
ENSG00000005243	ENSG00000005243	ENSG00000005243	COPZ2	51226	coatomer protein complex subunit zeta 2 [Source:HGNC Symbol;Acc:HGNC:19356]	0.395614	0.395614	2.98737	0.00642461	0.0355463	-2.57655	2.55272	2.45033	2.5956	2.72723	3.04273	3.01463
ENSG00000005249	ENSG00000005249	ENSG00000005249	PRKAR2B	5577	protein kinase cAMP-dependent type II regulatory subunit beta [Source:HGNC Symbol;Acc:HGNC:9392]	0.27264	0.27264	5.99563	3.54321e-06	7.83331e-05	3.94898	6.42668	6.41908	6.46208	6.6445	6.73079	6.75194
ENSG00000005302	ENSG00000005302	ENSG00000005302	MSL3	10943	MSL complex subunit 3 [Source:HGNC Symbol;Acc:HGNC:7370]	0.0542728	0.0542728	1.00906	0.323083	0.555698	-6.75562	5.78692	5.91283	5.94581	5.95128	5.95977	5.90408
ENSG00000005339	ENSG00000005339	ENSG00000005339	CREBBP	1387	CREB binding protein [Source:HGNC Symbol;Acc:HGNC:2348]	0.146882	0.146882	2.36273	0.026649	0.104182	-4.95852	7.38351	7.38194	7.41314	7.52916	7.70747	7.38078
ENSG00000005436	ENSG00000005436	ENSG00000005436	GCFC2	6936	GC-rich sequence DNA-binding factor 2 [Source:HGNC Symbol;Acc:HGNC:1317]	-0.0515596	-0.0515596	-0.783345	0.44114	0.661853	-6.79736	5.19243	5.2266	5.20181	5.11453	5.03664	5.32364
ENSG00000005448	ENSG00000005448	ENSG00000005448	WDR54	84058	WD repeat domain 54 [Source:HGNC Symbol;Acc:HGNC:25770]	0.269927	0.269927	3.37308	0.00253545	0.0170708	-2.12605	4.19065	4.40359	4.26275	4.67883	4.57118	4.43761
ENSG00000005469	ENSG00000005469	ENSG00000005469	CROT	54677	carnitine O-octanoyltransferase [Source:HGNC Symbol;Acc:HGNC:2366]	0.371011	0.371011	3.20619	0.00380531	0.0234931	-2.33458	3.72257	3.47042	3.42929	3.95969	3.6449	4.1037
ENSG00000005471	ENSG00000005471	ENSG00000005471	ABCB4	5244	ATP binding cassette subfamily B member 4 [Source:HGNC Symbol;Acc:HGNC:45]	0.654404	0.654404	0.940615	0.356338	0.588368	-4.77943	-1.75533	-3.40218	-3.05105	-3.25074	-1.89377	-1.05734
ENSG00000005483	ENSG00000005483	ENSG00000005483	KMT2E	55904	lysine methyltransferase 2E [Source:HGNC Symbol;Acc:HGNC:18541]	0.0323524	0.0323524	0.67976	0.503206	0.713131	-7.20675	6.83713	6.73553	6.78575	6.72985	6.89564	6.82597
ENSG00000005486	ENSG00000005486	ENSG00000005486	RHBDD2	57414	rhomboid domain containing 2 [Source:HGNC Symbol;Acc:HGNC:23082]	0.0703806	0.0703806	0.851942	0.402726	0.627785	-6.71254	5.1188	4.97507	5.00099	5.09501	5.26412	4.93169
ENSG00000005700	ENSG00000005700	ENSG00000005700	IBTK	25998	inhibitor of Bruton tyrosine kinase [Source:HGNC Symbol;Acc:HGNC:17853]	0.0551974	0.0551974	1.03854	0.309443	0.54231	-6.86075	6.62417	6.55714	6.55256	6.56658	6.54623	6.78705
ENSG00000005801	ENSG00000005801	ENSG00000005801	ZNF195	7748	zinc finger protein 195 [Source:HGNC Symbol;Acc:HGNC:12986]	0.0178923	0.0178923	0.23357	0.817313	0.911805	-6.94622	4.72502	4.53537	4.63507	4.50341	4.69378	4.73983
ENSG00000005810	ENSG00000005810	ENSG00000005810	MYCBP2	23077	MYC binding protein 2	-0.12268	-3.81145	0.288033	6.28986	1.73146e-06	4.29103e-05	-4.42858	7.1202	7.13718	7.08336	7.41772	7.38414
ENSG00000005812	ENSG00000005812	ENSG00000005812	FBXL3	26224	F-box and leucine rich repeat protein 3 [Source:HGNC Symbol;Acc:HGNC:13599]	0.0651329	0.0651329	1.46573	0.155792	0.3544	-6.37623	6.75977	6.73497	6.80971	6.77593	6.80632	6.91642
ENSG00000005882	ENSG00000005882	ENSG00000005882	PDK2	5164	pyruvate dehydrogenase kinase 2 [Source:HGNC Symbol;Acc:HGNC:8810]	-0.0560628	-0.0560628	-0.760754	0.454265	0.672847	-6.77001	5.11644	4.99203	4.9713	4.97843	5.09425	4.82709
ENSG00000005884	ENSG00000005884	ENSG00000005884	ITGA3	3675	integrin subunit alpha 3 [Source:HGNC Symbol;Acc:HGNC:6139]	-0.298935	-0.298935	-6.49992	1.04457e-06	2.77294e-05	4.89546	8.54302	8.50922	8.4899	8.26187	8.3196	8.05893
ENSG00000005889	ENSG00000005889	ENSG00000005889	ZFX	7543	zinc finger protein X-linked [Source:HGNC Symbol;Acc:HGNC:12869]	0.0542288	0.0542288	1.22108	0.233999	0.460027	-6.71153	6.90508	6.82656	6.89255	6.86331	6.91114	7.00855
ENSG00000005893	ENSG00000005893	ENSG00000005893	LAMP2	3920	lysosomal associated membrane protein 2 [Source:HGNC Symbol;Acc:HGNC:6501]	0.0460956	0.0460956	1.11839	0.274547	0.504293	-7.06369	8.2313	8.13075	8.19365	8.20815	8.16662	8.31173
ENSG00000005961	ENSG00000005961	ENSG00000005961	ITGA2B	3674	integrin subunit alpha 2b [Source:HGNC Symbol;Acc:HGNC:6138]	-0.576985	-0.576985	-0.99934	0.327669	0.559788	-4.8583	-1.75533	-0.571356	-1.16252	-0.696449	-3.12258	-1.40968
ENSG00000006007	ENSG00000006007	ENSG00000006007	GDE1	51573	glycerophosphodiester phosphodiesterase 1 [Source:HGNC Symbol;Acc:HGNC:29644]	-0.429786	-0.429786	-9.13722	2.95777e-09	2.03269e-07	11.1618	6.51093	6.50099	6.50069	6.04172	6.03185	6.1513
ENSG00000006015	ENSG00000006015	ENSG00000006015	REX1BD	55049	required for excision 1-B domain containing [Source:HGNC Symbol;Acc:HGNC:26098]	-0.377976	-0.377976	-3.44417	0.00212963	0.0148704	-1.75662	3.88681	3.83443	3.70654	3.6637	3.43455	3.17291
ENSG00000006016	ENSG00000006016	ENSG00000006016	CRLF1	9244	cytokine receptor like factor 1 [Source:HGNC Symbol;Acc:HGNC:2364]	-0.219287	-0.219287	-2.07217	0.0492367	0.161998	-4.53932	3.21387	3.37023	3.34692	3.0847	3.2204	2.98648
ENSG00000006025	ENSG00000006025	ENSG00000006025	OSBPL7	114881	oxysterol binding protein like 7 [Source:HGNC Symbol;Acc:HGNC:16387]	-0.0154986	-0.0154986	-0.140221	0.889664	0.948696	-6.74708	3.9305	3.67559	4.05675	3.94668	4.03264	3.57071
ENSG00000006042	ENSG00000006042	ENSG00000006042	TMEM98	26022	transmembrane protein 98 [Source:HGNC Symbol;Acc:HGNC:24529]	-0.370198	-0.370198	-5.46363	1.32141e-05	0.000234953	2.90873	5.21909	5.10371	5.23341	4.8516	4.70521	4.86882
ENSG00000006062	ENSG00000006062	ENSG00000006062	MAP3K14	9020	mitogen-activated protein kinase kinase kinase 14 [Source:HGNC Symbol;Acc:HGNC:6853]	-0.09409	-0.09409	-1.13022	0.269631	0.499341	-6.23234	4.27356	4.30149	4.38036	4.30026	4.28944	4.07279
ENSG00000006118	ENSG00000006118	ENSG00000006118	TMEM132A	54972	transmembrane protein 132A [Source:HGNC Symbol;Acc:HGNC:31092]	0.139449	0.139449	2.18659	0.0388279	0.136864	-5.0163	5.86639	5.78787	5.91366	6.14307	6.0009	5.82015
ENSG00000006125	ENSG00000006125	ENSG00000006125	AP2B1	163	adaptor related protein complex 2 subunit beta 1 [Source:HGNC Symbol;Acc:HGNC:563]	-0.137977	-0.137977	-5.07963	3.4644e-05	0.000529468	1.22446	9.20413	9.16954	9.18637	9.02689	9.04263	9.07486
ENSG00000006194	ENSG00000006194	ENSG00000006194	ZNF263	10127	zinc finger protein 263 [Source:HGNC Symbol;Acc:HGNC:13056]	-0.0564046	-0.0564046	-0.716787	0.480472	0.695082	-6.81908	5.20804	4.98452	5.09804	5.15844	4.87158	5.05656
ENSG00000006210	ENSG00000006210	ENSG00000006210	CX3CL1	6376	C-X3-C motif chemokine ligand 1 [Source:HGNC Symbol;Acc:HGNC:10647]	-0.810611	-0.810611	-5.18519	2.65559e-05	0.000419672	2.61943	2.78465	3.15291	2.84512	2.03851	2.33683	2.04434
ENSG00000006282	ENSG00000006282	ENSG00000006282	SPATA20	64847	spermatogenesis associated 20 [Source:HGNC Symbol;Acc:HGNC:26125]	0.290171	0.290171	4.41768	0.000185137	0.00211476	0.19232	5.29417	5.34718	5.35525	5.71603	5.66156	5.48662
ENSG00000006283	ENSG00000006283	ENSG00000006283	CACNA1G	8913	calcium voltage-gated channel subunit alpha1 G [Source:HGNC Symbol;Acc:HGNC:1394]	0.0678832	0.0678832	0.0799457	0.936948	0.970876	-4.90015	-6.38549	-2.87935	-2.51457	-2.7216	-3.97961	-3.96526
ENSG00000006327	ENSG00000006327	ENSG00000006327	TNFRSF12A	51330	TNF receptor superfamily member 12A [Source:HGNC Symbol;Acc:HGNC:18152]	-0.191754	-0.191754	-2.89385	0.00800857	0.0420707	-3.51762	5.71067	5.92955	5.8293	5.58366	5.73862	5.59626
ENSG00000006432	ENSG00000006432	ENSG00000006432	MAP3K9	4293	mitogen-activated protein kinase kinase kinase 9 [Source:HGNC Symbol;Acc:HGNC:6861]	-0.56228	-0.56228	-2.89851	0.00792158	0.0417397	-2.56189	1.93389	1.85051	2.38659	1.36296	1.24954	1.8287
ENSG00000006451	ENSG00000006451	ENSG00000006451	RALA	5898	RAS like proto-oncogene A [Source:HGNC Symbol;Acc:HGNC:9839]	0.0926262	0.0926262	1.8656	0.0744533	0.217276	-5.77605	6.9187	6.86542	6.78361	6.91709	6.85968	7.07133
ENSG00000006453	ENSG00000006453	ENSG00000006453	BAIAP2L1	55971	BAI1 associated protein 2 like 1 [Source:HGNC Symbol;Acc:HGNC:21649]	-0.387753	-0.387753	-3.15637	0.00429112	0.0257774	-2.17936	2.72387	2.77162	2.96042	2.4484	2.48996	2.3397
ENSG00000006459	ENSG00000006459	ENSG00000006459	KDM7A	80853	lysine demethylase 7A [Source:HGNC Symbol;Acc:HGNC:22224]	0.238907	0.238907	1.97351	0.0601398	0.186676	-4.691	3.205	2.89694	2.94013	3.16176	3.27508	3.29272
ENSG00000006468	ENSG00000006468	ENSG00000006468	ETV1	2115	ETS variant 1 [Source:HGNC Symbol;Acc:HGNC:3490]	-0.206003	-0.206003	-1.63495	0.1152	0.291023	-5.19772	2.96352	3.07016	3.24309	2.64373	3.06062	2.97697
ENSG00000006530	ENSG00000006530	ENSG00000006530	AGK	55750	acylglycerol kinase [Source:HGNC Symbol;Acc:HGNC:21869]	0.329563	0.329563	5.65035	8.30154e-06	0.000160351	3.29988	5.2366	5.2377	5.16949	5.55823	5.57393	5.50328
ENSG00000006534	ENSG00000006534	ENSG00000006534	ALDH3B1	221	aldehyde dehydrogenase 3 family member B1 [Source:HGNC Symbol;Acc:HGNC:410]	-0.0272494	-0.0272494	-0.381904	0.705916	0.850617	-6.98469	5.03373	4.93277	4.99854	4.93738	5.09859	4.83501
ENSG00000006576	ENSG00000006576	ENSG00000006576	PHTF2	57157	putative homeodomain transcription factor 2 [Source:HGNC Symbol;Acc:HGNC:13411]	-0.202976	-0.202976	-3.71079	0.00109995	0.00874438	-1.76574	6.65543	6.66327	6.69861	6.35069	6.43143	6.63288
ENSG00000006607	ENSG00000006607	ENSG00000006607	FARP2	9855	FERM	-0.0971505	-5.16058	-0.141397	-2.89023	0.00807691	0.0423339	-5.23957	6.42094	6.36515	6.20069	6.30301	6.20477
ENSG00000006625	ENSG00000006625	ENSG00000006625	GGCT	79017	gamma-glutamylcyclotransferase [Source:HGNC Symbol;Acc:HGNC:21705]	0.0349925	0.0349925	0.445214	0.660182	0.822502	-6.92877	4.78872	4.85869	4.86232	4.77518	4.84601	5.00837
ENSG00000006634	ENSG00000006634	ENSG00000006634	DBF4	10926	DBF4 zinc finger [Source:HGNC Symbol;Acc:HGNC:17364]	0.113325	0.113325	1.77284	0.0890378	0.245665	-5.6298	5.26247	5.37473	5.34372	5.39865	5.49387	5.4424
ENSG00000006638	ENSG00000006638	ENSG00000006638	TBXA2R	6915	thromboxane A2 receptor [Source:HGNC Symbol;Acc:HGNC:11608]	-0.499677	-0.499677	-3.62507	0.00136162	0.0103723	-1.08793	2.56663	2.90492	2.76665	2.03851	2.48996	2.27909
ENSG00000006652	ENSG00000006652	ENSG00000006652	IFRD1	3475	interferon related developmental regulator 1 [Source:HGNC Symbol;Acc:HGNC:5456]	0.07727	0.07727	1.21562	0.236034	0.462331	-6.42667	5.36951	5.4074	5.40791	5.53525	5.37733	5.50328
ENSG00000006695	ENSG00000006695	ENSG00000006695	COX10	1352	cytochrome c oxidase assembly factor heme A:farnesyltransferase COX10 [Source:HGNC Symbol;Acc:HGNC:2260]	0.0554256	0.0554256	0.696785	0.492678	0.704953	-6.64803	4.28623	4.27094	4.41385	4.41803	4.47437	4.22914
ENSG00000006704	ENSG00000006704	ENSG00000006704	GTF2IRD1	9569	GTF2I repeat domain containing 1 [Source:HGNC Symbol;Acc:HGNC:4661]	-0.12581	-0.12581	-1.49388	0.14833	0.343142	-5.8373	4.51867	4.65376	4.52018	4.49748	4.61119	4.22111
ENSG00000006712	ENSG00000006712	ENSG00000006712	PAF1	54623	PAF1 homolog	0.00332797	-7.05306	0.168875	2.94658	0.00707476	0.0382368	-5.24779	6.23528	6.16788	6.26135	6.28073	6.47462
ENSG00000006715	ENSG00000006715	ENSG00000006715	VPS41	27072	VPS41	0.0133239	-7.00149	0.141859	2.66557	0.0135768	0.0624633	-5.17	6.1764	6.10433	6.16177	6.23688	6.20577
ENSG00000006740	ENSG00000006740	ENSG00000006740	ARHGAP44	9912	Rho GTPase activating protein 44 [Source:HGNC Symbol;Acc:HGNC:29096]	0.595798	0.595798	1.04597	0.306066	0.538923	-4.73809	-2.45397	-2.49641	-2.51457	-1.77966	-2.58861	-1.22278
ENSG00000006744	ENSG00000006744	ENSG00000006744	ELAC2	60528	elaC ribonuclease Z 2 [Source:HGNC Symbol;Acc:HGNC:14198]	0.0500374	0.0500374	1.14319	0.264312	0.493881	-6.7991	6.845	6.85516	6.88262	6.88051	6.9868	6.86644
ENSG00000006756	ENSG00000006756	ENSG00000006756	ARSD	414	arylsulfatase D [Source:HGNC Symbol;Acc:HGNC:717]	-0.231145	-0.231145	-3.15764	0.00427802	0.0257198	-2.66531	4.75266	4.78061	4.56061	4.43985	4.51712	4.46167
ENSG00000006757	ENSG00000006757	ENSG00000006757	PNPLA4	8228	patatin like phospholipase domain containing 4 [Source:HGNC Symbol;Acc:HGNC:24887]	0.223552	0.223552	1.95787	0.0620517	0.191007	-4.66676	2.72387	2.91286	2.86678	3.16925	2.99699	3.02389
ENSG00000006831	ENSG00000006831	ENSG00000006831	ADIPOR2	79602	adiponectin receptor 2 [Source:HGNC Symbol;Acc:HGNC:24041]	-0.0654076	-0.0654076	-1.69024	0.104021	0.271277	-6.2565	8.0339	8.01294	8.03351	7.91535	7.93552	8.03392
ENSG00000006837	ENSG00000006837	ENSG00000006837	CDKL3	51265	cyclin dependent kinase like 3 [Source:HGNC Symbol;Acc:HGNC:15483]	-0.228632	-0.228632	-0.51567	0.610835	0.792497	-5.17565	-0.784754	-1.10032	-1.34966	-1.77966	-1.07456	-1.05734
ENSG00000007047	ENSG00000007047	ENSG00000007047	MARK4	57787	microtubule affinity regulating kinase 4 [Source:HGNC Symbol;Acc:HGNC:13538]	-0.0437043	-0.0437043	-0.59087	0.56017	0.7563	-6.90514	5.095	5.16314	5.01803	5.05921	5.1642	4.93415
ENSG00000007080	ENSG00000007080	ENSG00000007080	CCDC124	115098	coiled-coil domain containing 124 [Source:HGNC Symbol;Acc:HGNC:25171]	0.0194643	0.0194643	0.257173	0.799252	0.902545	-7.20478	5.75538	5.86045	5.59635	5.7551	5.955	5.58065
ENSG00000007168	ENSG00000007168	ENSG00000007168	PAFAH1B1	5048	platelet activating factor acetylhydrolase 1b regulatory subunit 1 [Source:HGNC Symbol;Acc:HGNC:8574]	0.0974049	0.0974049	2.62897	0.0147542	0.0664993	-4.57497	8.34639	8.31515	8.34985	8.43485	8.36621	8.49942
ENSG00000007202	ENSG00000007202	ENSG00000007202	KIAA0100	9703	KIAA0100 [Source:HGNC Symbol;Acc:HGNC:28960]	0.0610068	0.0610068	1.99998	0.0570232	0.180231	-5.83841	8.55681	8.47913	8.54363	8.60593	8.57459	8.57306
ENSG00000007255	ENSG00000007255	ENSG00000007255	TRAPPC6A	79090	trafficking protein particle complex 6A [Source:HGNC Symbol;Acc:HGNC:23069]	-0.077858	-0.077858	-0.541519	0.593177	0.780492	-6.14306	2.25921	2.64394	2.27762	2.50865	2.23018	2.26353
ENSG00000007312	ENSG00000007312	ENSG00000007312	CD79B	974	CD79b molecule [Source:HGNC Symbol;Acc:HGNC:1699]	1.16812	1.16812	2.6555	0.0138917	0.0634789	-2.94755	-2.06276	-1.23412	-1.56474	-0.084781	-0.926199	-0.156801
ENSG00000007341	ENSG00000007341	ENSG00000007341	ST7L	54879	suppression of tumorigenicity 7 like [Source:HGNC Symbol;Acc:HGNC:18441]	-0.0435167	-0.0435167	-0.552296	0.585888	0.775739	-6.75604	4.46768	4.38374	4.45017	4.48254	4.35254	4.31467
ENSG00000007372	ENSG00000007372	ENSG00000007372	PAX6	5080	paired box 6 [Source:HGNC Symbol;Acc:HGNC:8620]	-2.02168	-2.02168	-2.70935	0.0122844	0.0579333	-3.26187	-2.06276	-0.977872	-1.56474	-6.38549	-1.89377	-3.10675
ENSG00000007376	ENSG00000007376	ENSG00000007376	RPUSD1	113000	RNA pseudouridylate synthase domain containing 1 [Source:HGNC Symbol;Acc:HGNC:14173]	-0.197792	-0.197792	-2.64644	0.0141807	0.0644894	-3.90878	5.13756	5.19115	5.17384	5.06924	5.08772	4.74824
ENSG00000007384	ENSG00000007384	ENSG00000007384	RHBDF1	64285	rhomboid 5 homolog 1 [Source:HGNC Symbol;Acc:HGNC:20561]	0.188096	0.188096	2.30902	0.0299293	0.113563	-4.4432	4.52936	4.20137	4.36141	4.47047	4.65308	4.49536
ENSG00000007392	ENSG00000007392	ENSG00000007392	LUC7L	55692	LUC7 like [Source:HGNC Symbol;Acc:HGNC:6723]	0.0609172	0.0609172	0.954328	0.349497	0.58209	-6.64277	5.17664	5.00879	5.21242	5.18268	5.1642	5.20851
ENSG00000007402	ENSG00000007402	ENSG00000007402	CACNA2D2	9254	calcium voltage-gated channel auxiliary subunit alpha2delta 2 [Source:HGNC Symbol;Acc:HGNC:1400]	0.9612	0.9612	1.0929	0.285361	0.515947	-4.66655	-3.86123	-2.19409	-3.91468	-4.09518	-1.07456	-1.22278
ENSG00000007516	ENSG00000007516	ENSG00000007516	BAIAP3	8938	BAI1 associated protein 3 [Source:HGNC Symbol;Acc:HGNC:948]	0.326386	0.326386	0.583817	0.564829	0.760562	-4.99968	-2.06276	-1.54594	-3.05105	-2.3353	-1.42679	-1.62446
ENSG00000007520	ENSG00000007520	ENSG00000007520	TSR3	115939	TSR3	0.0195023	-6.83303	0.00141785	0.0218689	0.982735	0.991263	-5.11379	5.5039	5.50906	5.49438	5.57945	5.58015
ENSG00000007541	ENSG00000007541	ENSG00000007541	PIGQ	9091	phosphatidylinositol glycan anchor biosynthesis class Q [Source:HGNC Symbol;Acc:HGNC:14135]	-0.322209	-0.322209	-2.80833	0.00977676	0.0487951	-3.39693	4.66162	4.55071	4.46444	4.31721	4.53002	3.84609
ENSG00000007545	ENSG00000007545	ENSG00000007545	CRAMP1	57585	cramped chromatin regulator homolog 1 [Source:HGNC Symbol;Acc:HGNC:14122]	-0.115695	-0.115695	-1.54109	0.136469	0.32495	-5.75525	4.52224	4.5834	4.39906	4.29685	4.49426	4.39183
ENSG00000007866	ENSG00000007866	ENSG00000007866	TEAD3	7005	TEA domain transcription factor 3 [Source:HGNC Symbol;Acc:HGNC:11716]	0.8007	0.8007	6.18607	2.22664e-06	5.25638e-05	4.96282	2.52449	2.22664	2.2937	3.22058	3.11302	3.06934
ENSG00000007908	ENSG00000007908	ENSG00000007908	SELE	6401	selectin E [Source:HGNC Symbol;Acc:HGNC:10718]	-0.661015	-0.661015	-2.09209	0.047262	0.157455	-3.82185	-0.0315125	0.584252	1.05459	0.233482	-0.555274	-0.0754077
ENSG00000007923	ENSG00000007923	ENSG00000007923	DNAJC11	55735	DnaJ heat shock protein family (Hsp40) member C11 [Source:HGNC Symbol;Acc:HGNC:25570]	0.0971408	0.0971408	2.08659	0.0477997	0.15874	-5.27468	6.23528	6.29021	6.19944	6.28934	6.39398	6.34391
ENSG00000007933	ENSG00000007933	ENSG00000007933	FMO3	2328	flavin containing monooxygenase 3 [Source:HGNC Symbol;Acc:HGNC:3771]	-0.281693	-0.281693	-0.547469	0.589147	0.777785	-5.06545	-1.28664	-1.7314	-1.56474	-1.56576	-2.58861	-1.40968
ENSG00000007944	ENSG00000007944	ENSG00000007944	MYLIP	29116	myosin regulatory light chain interacting protein [Source:HGNC Symbol;Acc:HGNC:21155]	0.379816	0.379816	5.54605	1.07591e-05	0.000197347	3.10135	4.86387	4.78926	4.9663	5.26706	5.1827	5.2914
ENSG00000007952	ENSG00000007952	ENSG00000007952	NOX1	27035	NADPH oxidase 1 [Source:HGNC Symbol;Acc:HGNC:7889]	-2.01171	-2.01171	-2.20343	0.0374761	0.133468	-3.97442	-3.86123	-2.87935	-2.1244	-4.09518	-6.38549	-6.38549
ENSG00000007968	ENSG00000007968	ENSG00000007968	E2F2	1870	E2F transcription factor 2 [Source:HGNC Symbol;Acc:HGNC:3114]	-0.433604	-0.433604	-6.08236	2.86626e-06	6.58043e-05	4.5068	4.79464	4.84009	4.79047	4.44295	4.41648	4.26474
ENSG00000008018	ENSG00000008018	ENSG00000008018	PSMB1	5689	proteasome subunit beta 1 [Source:HGNC Symbol;Acc:HGNC:9537]	-0.00530509	-0.00530509	-0.091228	0.928074	0.967377	-7.50549	7.11489	7.20823	7.17294	7.22245	7.04751	7.21475
ENSG00000008056	ENSG00000008056	ENSG00000008056	SYN1	6853	synapsin I [Source:HGNC Symbol;Acc:HGNC:11494]	-0.631424	-0.631424	-2.8594	0.00868087	0.0446099	-2.52362	1.15644	1.16537	1.35966	0.714709	0.636735	0.393423
ENSG00000008083	ENSG00000008083	ENSG00000008083	JARID2	3720	jumonji and AT-rich interaction domain containing 2 [Source:HGNC Symbol;Acc:HGNC:6196]	0.0522407	0.0522407	0.746564	0.462628	0.679693	-6.78434	4.95395	4.95792	5.03964	4.91529	5.18882	5.00837
ENSG00000008086	ENSG00000008086	ENSG00000008086	CDKL5	6792	cyclin dependent kinase like 5 [Source:HGNC Symbol;Acc:HGNC:11411]	0.10213	0.10213	0.77413	0.446466	0.66654	-6.01476	2.3744	2.47197	2.30961	2.58897	2.48996	2.39786
ENSG00000008128	ENSG00000008128	ENSG00000008128	CDK11A	728642	cyclin dependent kinase 11A [Source:HGNC Symbol;Acc:HGNC:1730]	-0.454044	-0.454044	-1.94017	0.0642798	0.195706	-4.13202	0.731689	1.05496	0.852311	0.540979	0.431991	0.335077
ENSG00000008130	ENSG00000008130	ENSG00000008130	NADK	65220	NAD kinase [Source:HGNC Symbol;Acc:HGNC:29831]	-0.417986	-0.417986	-8.20667	2.11138e-08	1.05277e-06	9.19241	6.30021	6.3477	6.4114	5.96854	5.89017	5.94488
ENSG00000008226	ENSG00000008226	ENSG00000008226	DLEC1	9940	DLEC1	-1.09545	-4.59723	1.12547	1.08263	0.289803	0.521227	-4.59771	-6.38549	-6.38549	-6.38549	-2.7216	-6.38549
ENSG00000008256	ENSG00000008256	ENSG00000008256	CYTH3	9265	cytohesin 3 [Source:HGNC Symbol;Acc:HGNC:9504]	-0.276251	-0.276251	-5.93296	4.13182e-06	8.89916e-05	3.75059	7.00104	6.92402	7.02125	6.68618	6.78764	6.63514
ENSG00000008277	ENSG00000008277	ENSG00000008277	ADAM22	53616	ADAM metallopeptidase domain 22 [Source:HGNC Symbol;Acc:HGNC:201]	-0.14592	-0.14592	-1.31175	0.202099	0.419415	-5.70381	3.34072	3.33522	3.149	3.29088	3.00625	3.08713
ENSG00000008282	ENSG00000008282	ENSG00000008282	SYPL1	6856	synaptophysin like 1 [Source:HGNC Symbol;Acc:HGNC:11507]	-0.0221388	-0.0221388	-0.472068	0.641172	0.809943	-7.45282	7.50903	7.44453	7.54829	7.47772	7.3899	7.55983
ENSG00000008283	ENSG00000008283	ENSG00000008283	CYB561	1534	cytochrome b561 [Source:HGNC Symbol;Acc:HGNC:2571]	0.134405	0.134405	1.08134	0.290367	0.522017	-5.90074	2.88798	3.07016	2.74342	2.94344	3.21242	3.00531
ENSG00000008294	ENSG00000008294	ENSG00000008294	SPAG9	9043	sperm associated antigen 9 [Source:HGNC Symbol;Acc:HGNC:14524]	0.0772824	0.0772824	2.35037	0.0273727	0.106335	-5.08121	7.97416	7.9805	7.98606	8.03539	8.05136	8.08737
ENSG00000008300	ENSG00000008300	ENSG00000008300	CELSR3	1951	cadherin EGF LAG seven-pass G-type receptor 3 [Source:HGNC Symbol;Acc:HGNC:3230]	-0.0556594	-0.0556594	-0.518417	0.608947	0.791443	-6.40754	3.05518	3.28718	3.25956	3.25616	3.17183	3.02389
ENSG00000008311	ENSG00000008311	ENSG00000008311	AASS	10157	aminoadipate-semialdehyde synthase [Source:HGNC Symbol;Acc:HGNC:17366]	0.382493	0.382493	6.16446	2.34673e-06	5.4964e-05	4.55974	5.27524	5.17804	5.21453	5.54822	5.72746	5.53278
ENSG00000008324	ENSG00000008324	ENSG00000008324	SS18L2	51188	SS18 like 2 [Source:HGNC Symbol;Acc:HGNC:15593]	-0.0570181	-0.0570181	-0.478107	0.63693	0.807007	-6.7308	4.19961	4.2523	4.16997	4.29	3.74236	4.42017
ENSG00000008382	ENSG00000008382	ENSG00000008382	MPND	84954	MPN domain containing [Source:HGNC Symbol;Acc:HGNC:25934]	-0.103434	-0.103434	-0.903084	0.375518	0.605303	-6.2266	3.37274	3.7616	3.42199	3.55362	3.29789	3.45219
ENSG00000008394	ENSG00000008394	ENSG00000008394	MGST1	4257	microsomal glutathione S-transferase 1 [Source:HGNC Symbol;Acc:HGNC:7061]	-0.534433	-0.534433	-7.10846	2.48945e-07	8.37513e-06	6.87173	5.25819	5.2828	5.41895	4.86548	4.82784	4.64995
ENSG00000008405	ENSG00000008405	ENSG00000008405	CRY1	1407	cryptochrome circadian regulator 1 [Source:HGNC Symbol;Acc:HGNC:2384]	-0.0742313	-0.0742313	-1.32083	0.199102	0.415341	-6.33903	5.69966	5.59419	5.69348	5.61003	5.53286	5.60709
ENSG00000008441	ENSG00000008441	ENSG00000008441	NFIX	4784	nuclear factor I X [Source:HGNC Symbol;Acc:HGNC:7788]	0.0579117	0.0579117	0.880441	0.387413	0.615417	-6.99979	6.48827	6.47644	6.56587	6.57294	6.75915	6.36594
ENSG00000008513	ENSG00000008513	ENSG00000008513	ST3GAL1	6482	ST3 beta-galactoside alpha-2	-0.0346177	-6.66154	-0.696435	-13.0697	2.32208e-12	5.27313e-10	-5.14562	6.08512	6.07987	6.05866	5.441	5.32646
ENSG00000008516	ENSG00000008516	ENSG00000008516	MMP25	64386	matrix metallopeptidase 25 [Source:HGNC Symbol;Acc:HGNC:14246]	0.785398	0.785398	1.27041	0.216202	0.437133	-4.57035	-2.06276	-2.49641	-3.91468	-2.7216	-1.42679	-1.62446
ENSG00000008517	ENSG00000008517	ENSG00000008517	IL32	9235	interleukin 32 [Source:HGNC Symbol;Acc:HGNC:16830]	0.098437	0.098437	1.63406	0.115388	0.291357	-5.90889	5.58303	5.67923	5.57512	5.72748	5.82622	5.59004
ENSG00000008710	ENSG00000008710	ENSG00000008710	PKD1	5310	polycystin 1	-0.00819698	-6.97006	-0.368402	-5.30149	1.98279e-05	0.000328765	-5.23637	6.36831	6.33815	6.22148	6.04782	6.06879
ENSG00000008735	ENSG00000008735	ENSG00000008735	MAPK8IP2	23542	mitogen-activated protein kinase 8 interacting protein 2 [Source:HGNC Symbol;Acc:HGNC:6883]	-0.526496	-0.526496	-3.30019	0.00302934	0.0197346	-1.81523	2.56663	2.67227	2.856	2.3198	2.0084	2.16648
ENSG00000008838	ENSG00000008838	ENSG00000008838	MED24	9862	mediator complex subunit 24 [Source:HGNC Symbol;Acc:HGNC:22963]	0.0754466	0.0754466	1.59792	0.123235	0.304275	-6.16011	6.59478	6.67848	6.60425	6.75245	6.75297	6.60383
ENSG00000008853	ENSG00000008853	ENSG00000008853	RHOBTB2	23221	Rho related BTB domain containing 2 [Source:HGNC Symbol;Acc:HGNC:18756]	-0.306711	-0.306711	-5.31391	1.92198e-05	0.000320457	2.2892	6.48277	6.44257	6.54503	6.22256	6.30294	6.01392
ENSG00000008869	ENSG00000008869	ENSG00000008869	HEATR5B	54497	HEAT repeat containing 5B [Source:HGNC Symbol;Acc:HGNC:29273]	0.10562	0.10562	2.27204	0.0323984	0.119969	-4.90575	6.15008	6.11469	6.14619	6.24487	6.24836	6.23045
ENSG00000008952	ENSG00000008952	ENSG00000008952	SEC62	7095	SEC62 homolog	-0.019637	-7.16986	0.160758	3.88285	0.000715028	0.00617456	-5.40091	7.5198	7.50648	7.51635	7.60252	7.67843
ENSG00000008988	ENSG00000008988	ENSG00000008988	RPS20	6224	ribosomal protein S20 [Source:HGNC Symbol;Acc:HGNC:10405]	0.104497	0.104497	1.09877	0.282845	0.513263	-6.96676	7.17515	7.78493	7.50492	7.70327	7.49029	7.63052
ENSG00000009307	ENSG00000009307	ENSG00000009307	CSDE1	7812	cold shock domain containing E1 [Source:HGNC Symbol;Acc:HGNC:29905]	0.121605	0.121605	4.10863	0.000404858	0.00396173	-1.27248	9.30158	9.27557	9.29733	9.35718	9.40709	9.47586
ENSG00000009335	ENSG00000009335	ENSG00000009335	UBE3C	9690	ubiquitin protein ligase E3C [Source:HGNC Symbol;Acc:HGNC:16803]	0.252863	0.252863	6.41808	1.27111e-06	3.31952e-05	4.84469	7.32589	7.30526	7.34629	7.5576	7.58221	7.59444
ENSG00000009413	ENSG00000009413	ENSG00000009413	REV3L	5980	REV3 like	-0.0386759	-6.76318	0.13414	3.09737	0.00494406	0.0288523	-4.83557	6.97846	6.97513	7.04012	7.04363	7.13193
ENSG00000009694	ENSG00000009694	ENSG00000009694	TENM1	10178	teneurin transmembrane protein 1 [Source:HGNC Symbol;Acc:HGNC:8117]	0.898571	0.898571	0.806955	0.427672	0.650759	-4.69996	-6.38549	-6.38549	-3.91468	-6.38549	-3.97961	-2.57221
ENSG00000009780	ENSG00000009780	ENSG00000009780	FAM76A	199870	family with sequence similarity 76 member A [Source:HGNC Symbol;Acc:HGNC:28530]	0.330293	0.330293	3.58326	0.00151051	0.0112867	-1.52372	3.90335	3.92355	3.65768	4.09159	4.13331	4.28029
ENSG00000009830	ENSG00000009830	ENSG00000009830	POMT2	29954	protein O-mannosyltransferase 2 [Source:HGNC Symbol;Acc:HGNC:19743]	-0.236454	-0.236454	-3.02238	0.00591255	0.0333221	-3.05729	5.0262	4.99764	5.16513	4.91307	4.61423	4.93415
ENSG00000009844	ENSG00000009844	ENSG00000009844	VTA1	51534	vesicle trafficking 1 [Source:HGNC Symbol;Acc:HGNC:20954]	0.26764	0.26764	5.49557	1.22017e-05	0.000219002	2.68901	6.52969	6.45961	6.62028	6.74057	6.76735	6.89702
ENSG00000009954	ENSG00000009954	ENSG00000009954	BAZ1B	9031	bromodomain adjacent to zinc finger domain 1B [Source:HGNC Symbol;Acc:HGNC:961]	0.178331	0.178331	5.28815	2.05026e-05	0.000337276	1.92051	8.03515	8.08385	8.08293	8.22284	8.25792	8.26072
ENSG00000010017	ENSG00000010017	ENSG00000010017	RANBP9	10048	RAN binding protein 9 [Source:HGNC Symbol;Acc:HGNC:13727]	0.148688	0.148688	3.18308	0.00402371	0.02458	-3.06096	6.68283	6.7288	6.72997	6.79903	6.84362	6.95204
ENSG00000010030	ENSG00000010030	ENSG00000010030	ETV7	51513	ETS variant 7 [Source:HGNC Symbol;Acc:HGNC:18160]	-0.0358632	-0.0358632	-0.30881	0.760149	0.881767	-6.50506	3.22268	3.18603	3.26773	3.13143	3.26739	3.16456
ENSG00000010072	ENSG00000010072	ENSG00000010072	SPRTN	83932	SprT-like N-terminal domain [Source:HGNC Symbol;Acc:HGNC:25356]	0.192308	0.192308	2.5641	0.0170791	0.0745075	-4.04487	4.80348	4.90319	4.73561	5.01004	4.92628	5.10319
ENSG00000010165	ENSG00000010165	ENSG00000010165	METTL13	51603	methyltransferase like 13 [Source:HGNC Symbol;Acc:HGNC:24248]	0.042817	0.042817	0.799103	0.432123	0.654481	-6.89604	5.6051	5.70002	5.64886	5.69285	5.67324	5.7268
ENSG00000010219	ENSG00000010219	ENSG00000010219	DYRK4	8798	dual specificity tyrosine phosphorylation regulated kinase 4 [Source:HGNC Symbol;Acc:HGNC:3095]	0.173367	0.173367	1.80722	0.0833685	0.235347	-5.1902	3.95186	3.79633	3.66388	3.98111	3.97247	3.97109
ENSG00000010244	ENSG00000010244	ENSG00000010244	ZNF207	7756	zinc finger protein 207 [Source:HGNC Symbol;Acc:HGNC:12998]	0.0503558	0.0503558	1.42135	0.168168	0.372119	-6.63804	7.90604	7.87528	7.90888	7.89377	7.95986	7.98733
ENSG00000010256	ENSG00000010256	ENSG00000010256	UQCRC1	7384	ubiquinol-cytochrome c reductase core protein 1 [Source:HGNC Symbol;Acc:HGNC:12585]	-0.00772015	-0.00772015	-0.164636	0.870619	0.93916	-7.55219	7.48863	7.49265	7.46598	7.53605	7.54614	7.33917
ENSG00000010270	ENSG00000010270	ENSG00000010270	STARD3NL	83930	STARD3 N-terminal like [Source:HGNC Symbol;Acc:HGNC:19169]	0.244566	0.244566	4.27783	0.000263886	0.00279512	-0.235247	5.69016	5.75071	5.81126	5.99089	5.88516	6.11274
ENSG00000010278	ENSG00000010278	ENSG00000010278	CD9	928	CD9 molecule [Source:HGNC Symbol;Acc:HGNC:1709]	-0.257167	-0.257167	-10.335	2.77603e-10	2.88717e-08	13.0842	9.82556	9.86023	9.82297	9.61596	9.55626	9.56701
ENSG00000010292	ENSG00000010292	ENSG00000010292	NCAPD2	9918	non-SMC condensin I complex subunit D2 [Source:HGNC Symbol;Acc:HGNC:24305]	-0.0457897	-0.0457897	-1.60324	0.122053	0.30232	-6.52029	8.73792	8.73191	8.73206	8.70081	8.69513	8.66733
ENSG00000010295	ENSG00000010295	ENSG00000010295	IFFO1	25900	intermediate filament family orphan 1 [Source:HGNC Symbol;Acc:HGNC:24970]	-0.0670817	-0.0670817	-0.862491	0.397013	0.623124	-6.71255	5.13989	5.14809	5.1185	5.09305	5.22696	4.88416
ENSG00000010310	ENSG00000010310	ENSG00000010310	GIPR	2696	gastric inhibitory polypeptide receptor [Source:HGNC Symbol;Acc:HGNC:4271]	-0.66051	-0.66051	-0.957654	0.347851	0.580816	-4.72823	-2.45397	-2.19409	-3.05105	-3.25074	-3.97961	-2.57221
ENSG00000010318	ENSG00000010318	ENSG00000010318	PHF7	51533	PHD finger protein 7 [Source:HGNC Symbol;Acc:HGNC:18458]	-0.239517	-0.239517	-2.02345	0.0543799	0.174036	-4.55491	3.16898	3.11213	2.94013	2.82524	2.91082	2.77232
ENSG00000010319	ENSG00000010319	ENSG00000010319	SEMA3G	56920	semaphorin 3G [Source:HGNC Symbol;Acc:HGNC:30400]	0.0177529	0.0177529	0.0636327	0.949793	0.978359	-5.70698	0.0499695	0.584252	0.616978	-0.0152634	0.773229	0.654267
ENSG00000010322	ENSG00000010322	ENSG00000010322	NISCH	11188	nischarin [Source:HGNC Symbol;Acc:HGNC:18006]	-0.0534378	-0.0534378	-1.009	0.32311	0.555698	-6.92351	6.79786	6.80913	6.825	6.7857	6.8705	6.61306
ENSG00000010327	ENSG00000010327	ENSG00000010327	STAB1	23166	stabilin 1 [Source:HGNC Symbol;Acc:HGNC:18628]	-0.583168	-0.583168	-9.90418	6.36881e-10	5.81428e-08	12.6009	7.54812	7.51823	7.54451	7.03187	6.99205	6.82928
ENSG00000010361	ENSG00000010361	ENSG00000010361	FUZ	80199	fuzzy planar cell polarity protein [Source:HGNC Symbol;Acc:HGNC:26219]	-0.211337	-0.211337	-2.114	0.0451723	0.152167	-4.6412	4.02421	3.89177	3.90277	3.92915	3.68005	3.53875
ENSG00000010404	ENSG00000010404	ENSG00000010404	IDS	3423	iduronate 2-sulfatase [Source:HGNC Symbol;Acc:HGNC:5389]	0.102537	0.102537	1.69063	0.103946	0.271126	-5.8803	5.95763	5.7954	5.9356	5.87781	6.04652	6.06081
ENSG00000010438	ENSG00000010438	ENSG00000010438	PRSS3	5646	serine protease 3 [Source:HGNC Symbol;Acc:HGNC:9486]	2.32934	2.32934	6.79385	5.19547e-07	1.55062e-05	4.82999	-0.307846	-1.7314	-0.273768	1.66778	1.39769	1.38684
ENSG00000010539	ENSG00000010539	ENSG00000010539	ZNF200	7752	zinc finger protein 200 [Source:HGNC Symbol;Acc:HGNC:12993]	-0.019122	-0.019122	-0.213751	0.832559	0.920065	-6.79155	3.9729	4.08678	4.16561	4.19053	4.01439	3.95665
ENSG00000010626	ENSG00000010626	ENSG00000010626	LRRC23	10233	leucine rich repeat containing 23 [Source:HGNC Symbol;Acc:HGNC:19138]	-0.602501	-0.602501	-2.85829	0.00870347	0.0446612	-2.59423	1.65015	2.10722	1.47697	1.13733	0.975434	1.41528
ENSG00000010704	ENSG00000010704	ENSG00000010704	HFE	3077	homeostatic iron regulator [Source:HGNC Symbol;Acc:HGNC:4886]	0.0703289	0.0703289	0.947097	0.353094	0.585967	-6.45021	4.47508	4.23024	4.34221	4.38306	4.38841	4.45825
ENSG00000010803	ENSG00000010803	ENSG00000010803	SCMH1	22955	Scm polycomb group protein homolog 1 [Source:HGNC Symbol;Acc:HGNC:19003]	-0.0767645	-0.0767645	-1.51542	0.142817	0.334913	-6.14741	6.03221	5.96815	6.01655	5.91501	5.99393	5.87109
ENSG00000010810	ENSG00000010810	ENSG00000010810	FYN	2534	FYN proto-oncogene	0.0496313	-6.49359	0.10345	2.32836	0.0287079	0.110312	-5.33613	6.77707	6.75773	6.87714	6.90705	6.95725
ENSG00000010818	ENSG00000010818	ENSG00000010818	HIVEP2	3097	human immunodeficiency virus type I enhancer binding protein 2 [Source:HGNC Symbol;Acc:HGNC:4921]	0.216111	0.216111	3.69149	0.00115418	0.00909242	-1.59435	5.36752	5.32653	5.27451	5.47462	5.64089	5.50493
ENSG00000011007	ENSG00000011007	ENSG00000011007	ELOA	6924	elongin A [Source:HGNC Symbol;Acc:HGNC:11620]	0.232451	0.232451	5.21054	2.49159e-05	0.000396755	1.98401	6.44938	6.49968	6.50156	6.67505	6.67452	6.80463
ENSG00000011009	ENSG00000011009	ENSG00000011009	LYPLA2	11313	lysophospholipase II [Source:HGNC Symbol;Acc:HGNC:6738]	-0.0312959	-0.0312959	-0.541207	0.593388	0.780579	-7.06629	5.65804	5.68966	5.64886	5.72748	5.67759	5.49498
ENSG00000011021	ENSG00000011021	ENSG00000011021	CLCN6	1185//100379251	chloride voltage-gated channel 6 [Source:HGNC Symbol;Acc:HGNC:2024]	-0.210497	-0.210497	-3.35657	0.00263993	0.0176097	-2.42364	5.65152	5.60034	5.76731	5.41133	5.56456	5.40211
ENSG00000011028	ENSG00000011028	ENSG00000011028	MRC2	9902	mannose receptor C type 2 [Source:HGNC Symbol;Acc:HGNC:16875]	0.568462	0.568462	6.99123	3.26986e-07	1.06243e-05	6.53764	5.16526	5.22341	5.05623	5.81597	5.84957	5.49164
ENSG00000011105	ENSG00000011105	ENSG00000011105	TSPAN9	10867	tetraspanin 9 [Source:HGNC Symbol;Acc:HGNC:21640]	-0.316294	-0.316294	-6.35684	1.47298e-06	3.73464e-05	4.84558	6.67241	6.67906	6.6306	6.4048	6.32254	6.30454
ENSG00000011114	ENSG00000011114	ENSG00000011114	BTBD7	55727	BTB domain containing 7 [Source:HGNC Symbol;Acc:HGNC:18269]	0.380663	0.380663	8.35406	1.53479e-08	8.13827e-07	9.49099	6.18093	6.08163	6.12276	6.52343	6.45699	6.53746
ENSG00000011132	ENSG00000011132	ENSG00000011132	APBA3	9546	amyloid beta precursor protein binding family A member 3 [Source:HGNC Symbol;Acc:HGNC:580]	-0.114593	-0.114593	-1.16545	0.25537	0.483785	-6.10661	4.10269	3.99631	3.98429	3.98535	4.07728	3.6566
ENSG00000011143	ENSG00000011143	ENSG00000011143	MKS1	54903	Meckel syndrome	-0.0949916	-5.90837	0.138945	1.18856	0.246321	0.473467	-4.68998	3.205	3.0559	3.04306	3.284	3.00625
ENSG00000011198	ENSG00000011198	ENSG00000011198	ABHD5	51099	abhydrolase domain containing 5 [Source:HGNC Symbol;Acc:HGNC:21396]	0.296881	0.296881	4.54165	0.000135197	0.00164504	0.470039	5.44299	5.54652	5.49741	5.78342	5.64534	5.96185
ENSG00000011243	ENSG00000011243	ENSG00000011243	AKAP8L	26993	A-kinase anchoring protein 8 like [Source:HGNC Symbol;Acc:HGNC:29857]	0.119045	0.119045	1.85635	0.0758091	0.220279	-5.55683	5.70596	5.57431	5.59148	5.61551	5.87634	5.73387
ENSG00000011258	ENSG00000011258	ENSG00000011258	MBTD1	54799	mbt domain containing 1 [Source:HGNC Symbol;Acc:HGNC:19866]	0.234174	0.234174	2.92496	0.00744442	0.0398281	-3.27003	4.89177	4.7231	4.79613	4.91752	4.98603	5.20036
ENSG00000011260	ENSG00000011260	ENSG00000011260	UTP18	51096	UTP18	0.0252192	-6.84484	0.000993272	0.0172477	0.986383	0.993098	-4.52106	5.7958	5.87981	5.6985	5.87323	5.73584
ENSG00000011275	ENSG00000011275	ENSG00000011275	RNF216	54476	ring finger protein 216 [Source:HGNC Symbol;Acc:HGNC:21698]	0.0389975	0.0389975	0.80501	0.428772	0.651579	-6.98327	6.07299	6.10606	6.11825	6.1582	6.15357	6.10294
ENSG00000011295	ENSG00000011295	ENSG00000011295	TTC19	54902	tetratricopeptide repeat domain 19 [Source:HGNC Symbol;Acc:HGNC:26006]	0.136112	0.136112	2.41066	0.0240033	0.0963637	-4.50201	5.44488	5.50906	5.48346	5.66135	5.50208	5.68653
ENSG00000011304	ENSG00000011304	ENSG00000011304	PTBP1	5725	polypyrimidine tract binding protein 1 [Source:HGNC Symbol;Acc:HGNC:9583]	-0.109842	-0.109842	-2.99639	0.00628875	0.034952	-3.92293	9.28445	9.27788	9.28192	9.15422	9.2906	9.06956
ENSG00000011332	ENSG00000011332	ENSG00000011332	DPF1	8193	double PHD fingers 1 [Source:HGNC Symbol;Acc:HGNC:20225]	0.958775	0.958775	3.67245	0.00121024	0.00941984	-0.854632	0.460834	-0.327483	0.667216	1.33661	1.18574	0.992993
ENSG00000011347	ENSG00000011347	ENSG00000011347	SYT7	9066	synaptotagmin 7 [Source:HGNC Symbol;Acc:HGNC:11514]	-1.45356	-1.45356	-2.55117	0.0175815	0.0762282	-3.18208	-1.50203	-0.254566	-0.477012	-1.37952	-3.12258	-2.18306
ENSG00000011376	ENSG00000011376	ENSG00000011376	LARS2	23395	leucyl-tRNA synthetase 2	-0.1769	-3.38214	0.284581	4.38029	0.00020355	0.00227046	-5.03786	5.39702	5.51559	5.26325	5.76995	5.62444
ENSG00000011405	ENSG00000011405	ENSG00000011405	PIK3C2A	5286	phosphatidylinositol-4-phosphate 3-kinase catalytic subunit type 2 alpha [Source:HGNC Symbol;Acc:HGNC:8971]	0.109442	0.109442	2.67597	0.0132586	0.0614324	-4.56294	8.82531	8.75389	8.86714	8.84491	8.94921	8.97555
ENSG00000011422	ENSG00000011422	ENSG00000011422	PLAUR	5329	plasminogen activator	-0.120599	-5.25154	-0.0481315	-0.726608	0.474542	0.690097	-4.98192	5.52365	5.51167	5.24136	5.39067	5.56769
ENSG00000011426	ENSG00000011426	ENSG00000011426	ANLN	54443	anillin actin binding protein [Source:HGNC Symbol;Acc:HGNC:14082]	0.11359	0.11359	3.91036	0.000667282	0.00583788	-1.71732	8.98743	9.035	9.0723	9.11237	9.15375	9.17298
ENSG00000011451	ENSG00000011451	ENSG00000011451	WIZ	58525	widely interspaced zinc finger motifs [Source:HGNC Symbol;Acc:HGNC:30917]	0.105242	0.105242	1.37182	0.182894	0.392828	-6.38078	6.10074	6.07634	6.10578	6.20628	6.40628	5.98101
ENSG00000011454	ENSG00000011454	ENSG00000011454	RABGAP1	2844//23637	RAB GTPase activating protein 1 [Source:HGNC Symbol;Acc:HGNC:17155]	0.019457	0.019457	0.405053	0.689051	0.840083	-7.31688	6.57341	6.61057	6.49113	6.51244	6.57375	6.65912
ENSG00000011478	ENSG00000011478	ENSG00000011478	QPCTL	54814	glutaminyl-peptide cyclotransferase like [Source:HGNC Symbol;Acc:HGNC:25952]	-0.361534	-0.361534	-3.37773	0.00250676	0.0169213	-1.88962	3.83603	3.59895	3.71253	3.45909	3.20439	3.35277
ENSG00000011485	ENSG00000011485	ENSG00000011485	PPP5C	5536	protein phosphatase 5 catalytic subunit [Source:HGNC Symbol;Acc:HGNC:9322]	-0.0700098	-0.0700098	-1.47082	0.154419	0.352523	-6.37915	6.95617	6.86235	6.85714	6.8176	6.89065	6.75125
ENSG00000011523	ENSG00000011523	ENSG00000011523	CEP68	23177	centrosomal protein 68 [Source:HGNC Symbol;Acc:HGNC:29076]	-0.265715	-0.265715	-3.77914	0.000927291	0.00766335	-1.19309	4.66486	4.75876	4.70588	4.35379	4.57741	4.42017
ENSG00000011566	ENSG00000011566	ENSG00000011566	MAP4K3	8491	mitogen-activated protein kinase kinase kinase kinase 3 [Source:HGNC Symbol;Acc:HGNC:6865]	0.203421	0.203421	3.5796	0.00152429	0.0113612	-1.99852	5.9377	5.99176	6.07703	6.09673	6.18349	6.34391
ENSG00000011638	ENSG00000011638	ENSG00000011638	TMEM159	57146	transmembrane protein 159 [Source:HGNC Symbol;Acc:HGNC:30136]	-0.016315	-0.016315	-0.124778	0.901746	0.954093	-6.34525	2.48108	2.78897	2.41627	2.5204	2.52905	2.65797
ENSG00000012048	ENSG00000012048	ENSG00000012048	BRCA1	672	BRCA1	-0.10101	-4.39783	0.0218505	0.52367	0.605344	0.789244	-5.3358	6.90508	6.90127	6.81066	6.87652	6.90186
ENSG00000012061	ENSG00000012061	ENSG00000012061	ERCC1	2067	ERCC excision repair 1	0.0664231	-6.38377	-0.135491	-2.14225	0.0426001	0.145782	-4.8704	5.92291	6.01775	5.9528	5.85478	5.92356
ENSG00000012171	ENSG00000012171	ENSG00000012171	SEMA3B	7869	semaphorin 3B [Source:HGNC Symbol;Acc:HGNC:10724]	-1.03663	-1.03663	-3.97051	0.000573576	0.00516668	-0.276316	1.15644	0.838717	0.936654	-0.084781	-0.09285	-0.0754077
ENSG00000012174	ENSG00000012174	ENSG00000012174	MBTPS2	51360	membrane bound transcription factor peptidase	-0.0484579	-6.55546	-0.126992	-2.11885	0.0447209	0.151385	-5.11577	5.72779	5.65696	5.57199	5.48515	5.51674
ENSG00000012211	ENSG00000012211	ENSG00000012211	PRICKLE3	4007	prickle planar cell polarity protein 3 [Source:HGNC Symbol;Acc:HGNC:6645]	-0.0241046	-0.0241046	-0.189884	0.851008	0.929975	-6.61751	3.6975	3.28718	3.50029	3.44682	3.72001	3.18122
ENSG00000012223	ENSG00000012223	ENSG00000012223	LTF	4057	lactotransferrin [Source:HGNC Symbol;Acc:HGNC:6720]	-1.51024	-1.51024	-1.43392	0.164584	0.367557	-4.4528	-6.38549	-3.40218	-1.56474	-6.38549	-6.38549	-3.96526
ENSG00000012232	ENSG00000012232	ENSG00000012232	EXTL3	2137	exostosin like glycosyltransferase 3 [Source:HGNC Symbol;Acc:HGNC:3518]	0.00877936	0.00877936	0.148848	0.882926	0.945614	-7.34661	6.37721	6.30988	6.32602	6.50506	6.30576	6.21335
ENSG00000012660	ENSG00000012660	ENSG00000012660	ELOVL5	60481	ELOVL fatty acid elongase 5 [Source:HGNC Symbol;Acc:HGNC:21308]	0.0650898	0.0650898	1.89818	0.0698471	0.207574	-5.93944	8.08009	8.10067	8.11241	8.1288	8.13793	8.22477
ENSG00000012779	ENSG00000012779	ENSG00000012779	ALOX5	240	arachidonate 5-lipoxygenase [Source:HGNC Symbol;Acc:HGNC:435]	-0.511052	-0.511052	-4.53787	0.000136499	0.00165702	0.907864	3.88681	3.80061	3.69448	3.24203	3.55306	3.05134
ENSG00000012822	ENSG00000012822	ENSG00000012822	CALCOCO1	57658	calcium binding and coiled-coil domain 1 [Source:HGNC Symbol;Acc:HGNC:29306]	-0.0930589	-0.0930589	-1.6361	0.114959	0.290624	-6.02941	6.32906	6.31737	6.31326	6.15726	6.38425	6.14176
ENSG00000012963	ENSG00000012963	ENSG00000012963	UBR7	55148	ubiquitin protein ligase E3 component n-recognin 7 (putative) [Source:HGNC Symbol;Acc:HGNC:20344]	-0.421348	-0.421348	-8.8763	5.07357e-09	3.26144e-07	10.5975	6.61751	6.65443	6.64321	6.21806	6.23955	6.19604
ENSG00000012983	ENSG00000012983	ENSG00000012983	MAP4K5	11183	mitogen-activated protein kinase kinase kinase kinase 5 [Source:HGNC Symbol;Acc:HGNC:6867]	0.242311	0.242311	4.30578	0.000245853	0.00263404	-0.248137	6.24397	6.13264	6.23423	6.30811	6.50025	6.52528
ENSG00000013016	ENSG00000013016	ENSG00000013016	EHD3	30845	EH domain containing 3 [Source:HGNC Symbol;Acc:HGNC:3244]	0.551196	0.551196	3.78911	0.000904451	0.00750131	-0.672049	1.9552	2.10722	2.01207	2.5204	2.82966	2.41204
ENSG00000013275	ENSG00000013275	ENSG00000013275	PSMC4	5704	proteasome 26S subunit	-0.0177487	-7.0157	-0.00834693	-0.168597	0.867537	0.937688	-4.31149	6.57599	6.56093	6.44052	6.58138	6.56985
ENSG00000013288	ENSG00000013288	ENSG00000013288	MAN2B2	23324	mannosidase alpha class 2B member 2 [Source:HGNC Symbol;Acc:HGNC:29623]	0.0323995	0.0323995	0.474682	0.639334	0.808729	-7.08557	5.53608	5.58055	5.57018	5.61003	5.7148	5.46128
ENSG00000013293	ENSG00000013293	ENSG00000013293	SLC7A14	57709	solute carrier family 7 member 14 [Source:HGNC Symbol;Acc:HGNC:29326]	0.19262	0.19262	0.211592	0.834224	0.92094	-4.88207	-6.38549	-2.87935	-3.05105	-4.09518	-2.58861	-3.96526
ENSG00000013297	ENSG00000013297	ENSG00000013297	CLDN11	5010	claudin 11 [Source:HGNC Symbol;Acc:HGNC:8514]	0.38206	0.38206	7.92399	3.92413e-08	1.75552e-06	8.41049	6.99205	7.10117	6.99199	7.31603	7.4907	7.44167
ENSG00000013306	ENSG00000013306	ENSG00000013306	SLC25A39	51629	solute carrier family 25 member 39 [Source:HGNC Symbol;Acc:HGNC:24279]	-0.203128	-0.203128	-3.87541	0.000728513	0.00627374	-1.32507	6.51183	6.44052	6.44238	6.32914	6.30576	6.14069
ENSG00000013364	ENSG00000013364	ENSG00000013364	MVP	9961	major vault protein [Source:HGNC Symbol;Acc:HGNC:7531]	-0.0576	-0.0576	-1.34717	0.190595	0.403273	-6.75173	8.03983	8.01386	8.05106	8.04305	8.00388	7.87759
ENSG00000013374	ENSG00000013374	ENSG00000013374	NUB1	51667	negative regulator of ubiquitin like proteins 1 [Source:HGNC Symbol;Acc:HGNC:17623]	0.326394	0.326394	8.05151	2.96309e-08	1.38181e-06	8.73018	6.84357	6.84586	6.76859	7.11755	7.20112	7.12343
ENSG00000013375	ENSG00000013375	ENSG00000013375	PGM3	5238	phosphoglucomutase 3 [Source:HGNC Symbol;Acc:HGNC:8907]	-0.0430663	-0.0430663	-0.896908	0.378738	0.608428	-7.06737	6.98041	7.02679	7.02065	6.98546	6.85199	7.06405
ENSG00000013392	ENSG00000013392	ENSG00000013392	RWDD2A	112611	RWD domain containing 2A [Source:HGNC Symbol;Acc:HGNC:21385]	0.226389	0.226389	2.24773	0.0341214	0.124561	-4.33039	3.41948	3.48646	3.58767	3.92474	3.63895	3.58955
ENSG00000013441	ENSG00000013441	ENSG00000013441	CLK1	1195	CDC like kinase 1 [Source:HGNC Symbol;Acc:HGNC:2068]	-0.0077269	-0.0077269	-0.141536	0.888636	0.948424	-7.28308	6.09355	5.92564	6.0346	5.9371	6.00784	6.07313
ENSG00000013503	ENSG00000013503	ENSG00000013503	POLR3B	55703	RNA polymerase III subunit B [Source:HGNC Symbol;Acc:HGNC:30348]	0.206805	0.206805	2.63327	0.0146111	0.0659868	-3.81901	4.28202	4.63229	4.49953	4.76533	4.62929	4.67662
ENSG00000013523	ENSG00000013523	ENSG00000013523	ANGEL1	23357	angel homolog 1 [Source:HGNC Symbol;Acc:HGNC:19961]	0.00217836	0.00217836	0.0307824	0.975699	0.988892	-6.98008	4.65513	4.64901	4.67858	4.61724	4.67938	4.69414
ENSG00000013561	ENSG00000013561	ENSG00000013561	RNF14	9604	ring finger protein 14 [Source:HGNC Symbol;Acc:HGNC:10058]	0.0383097	0.0383097	0.595006	0.557447	0.754384	-7.11445	6.04717	5.98142	6.00317	6.14022	5.90139	6.09417
ENSG00000013563	ENSG00000013563	ENSG00000013563	DNASE1L1	1774	deoxyribonuclease 1 like 1 [Source:HGNC Symbol;Acc:HGNC:2957]	-0.0459901	-0.0459901	-0.677773	0.504443	0.714109	-6.83085	4.92993	5.05255	5.07961	5.05921	4.94568	4.92181
ENSG00000013573	ENSG00000013573	ENSG00000013573	DDX11	1663	DEAD/H-box helicase 11 [Source:HGNC Symbol;Acc:HGNC:2736]	-0.00547073	-0.00547073	-0.0894642	0.929461	0.968052	-7.14514	5.30043	5.38903	5.35334	5.37133	5.44872	5.21257
ENSG00000013583	ENSG00000013583	ENSG00000013583	HEBP1	50865	heme binding protein 1 [Source:HGNC Symbol;Acc:HGNC:17176]	0.00342273	0.00342273	0.0552897	0.956369	0.981216	-7.04326	4.9353	4.93472	4.85691	4.87467	4.93116	4.93906
ENSG00000013588	ENSG00000013588	ENSG00000013588	GPRC5A	9052	G protein-coupled receptor class C group 5 member A [Source:HGNC Symbol;Acc:HGNC:9836]	0.0507606	0.0507606	1.04776	0.305258	0.538272	-7.03657	7.569	7.56147	7.69965	7.64273	7.64063	7.69392
ENSG00000013619	ENSG00000013619	ENSG00000013619	MAMLD1	10046	mastermind like domain containing 1 [Source:HGNC Symbol;Acc:HGNC:2568]	-0.963948	-0.963948	-6.43523	1.2198e-06	3.19349e-05	5.50507	2.85435	2.88085	2.99032	2.08674	2.1655	1.54963
ENSG00000013810	ENSG00000013810	ENSG00000013810	TACC3	10460	transforming acidic coiled-coil containing protein 3 [Source:HGNC Symbol;Acc:HGNC:11524]	-0.251623	-0.251623	-5.72431	6.91124e-06	0.000136862	3.19216	7.23245	7.20257	7.21524	6.98758	7.0447	6.8587
ENSG00000014123	ENSG00000014123	ENSG00000014123	UFL1	23376	UFM1 specific ligase 1 [Source:HGNC Symbol;Acc:HGNC:23039]	0.163254	0.163254	2.67425	0.0133109	0.0615927	-4.02872	5.76898	5.80928	5.86471	5.89822	6.02731	6.01276
ENSG00000014138	ENSG00000014138	ENSG00000014138	POLA2	23649	DNA polymerase alpha 2	-0.0782095	-6.20058	-0.19766	-1.97447	0.0600248	0.186474	-4.79299	4.15427	4.14184	4.20052	4.07175	3.88979
ENSG00000014164	ENSG00000014164	ENSG00000014164	ZC3H3	23144	zinc finger CCCH-type containing 3 [Source:HGNC Symbol;Acc:HGNC:28972]	0.0458526	0.0458526	0.544404	0.591221	0.779	-6.95739	5.10695	5.15814	5.20181	5.26357	5.36838	4.96814
ENSG00000014216	ENSG00000014216	ENSG00000014216	CAPN1	823	calpain 1 [Source:HGNC Symbol;Acc:HGNC:1476]	-0.138515	-0.138515	-2.99492	0.00631065	0.035055	-3.64598	7.78259	7.70263	7.74385	7.71419	7.61247	7.47329
ENSG00000014641	ENSG00000014641	ENSG00000014641	MDH1	4190	malate dehydrogenase 1 [Source:HGNC Symbol;Acc:HGNC:6970]	0.0748748	0.0748748	1.69876	0.102384	0.268531	-6.10946	7.19934	7.24602	7.17403	7.33985	7.1986	7.3087
ENSG00000014824	ENSG00000014824	ENSG00000014824	SLC30A9	10463	solute carrier family 30 member 9 [Source:HGNC Symbol;Acc:HGNC:1329]	0.115414	0.115414	2.26673	0.0327678	0.120866	-4.87325	5.96684	5.83353	5.94708	5.99826	6.05881	6.02319
ENSG00000014914	ENSG00000014914	ENSG00000014914	MTMR11	10903	myotubularin related protein 11 [Source:HGNC Symbol;Acc:HGNC:24307]	0.113546	0.113546	1.69873	0.10239	0.268531	-5.58546	4.70314	4.57092	4.68774	4.77272	4.75277	4.7566
ENSG00000014919	ENSG00000014919	ENSG00000014919	COX15	1355	cytochrome c oxidase assembly homolog COX15 [Source:HGNC Symbol;Acc:HGNC:2263]	0.0531202	0.0531202	0.892796	0.380893	0.61034	-6.79648	5.57272	5.49987	5.60281	5.61414	5.52482	5.68507
ENSG00000015133	ENSG00000015133	ENSG00000015133	CCDC88C	440193	coiled-coil domain containing 88C [Source:HGNC Symbol;Acc:HGNC:19967]	-0.288606	-0.288606	-5.06532	3.59169e-05	0.000545332	1.74231	6.05829	5.98424	6.06068	5.73507	5.86748	5.62546
ENSG00000015153	ENSG00000015153	ENSG00000015153	YAF2	10138	YY1 associated factor 2 [Source:HGNC Symbol;Acc:HGNC:17363]	0.231096	0.231096	3.1416	0.00444633	0.0265007	-2.72447	4.5575	4.50157	4.63191	4.66302	4.90167	4.81647
ENSG00000015171	ENSG00000015171	ENSG00000015171	ZMYND11	10771	zinc finger MYND-type containing 11 [Source:HGNC Symbol;Acc:HGNC:16966]	0.105093	0.105093	2.05174	0.0513384	0.166988	-5.43741	6.76204	6.83859	6.72923	6.77409	6.94405	6.94291
ENSG00000015285	ENSG00000015285	ENSG00000015285	WAS	7454	Wiskott-Aldrich syndrome [Source:HGNC Symbol;Acc:HGNC:12731]	-0.105863	-0.105863	-0.18332	0.856098	0.931687	-5.12254	-1.28664	-1.7314	-2.51457	-2.0309	-2.58861	-1.22278
ENSG00000015413	ENSG00000015413	ENSG00000015413	DPEP1	1800	dipeptidase 1 [Source:HGNC Symbol;Acc:HGNC:3002]	0.480908	0.480908	2.83958	0.0090917	0.04626	-2.67572	1.67604	1.24297	1.53223	2.02207	2.0084	1.78578
ENSG00000015475	ENSG00000015475	ENSG00000015475	BID	637	BH3 interacting domain death agonist [Source:HGNC Symbol;Acc:HGNC:1050]	-0.0464576	-0.0464576	-0.822573	0.418905	0.642237	-6.77496	5.21909	5.22819	5.29062	5.23711	5.14964	5.20648
ENSG00000015479	ENSG00000015479	ENSG00000015479	MATR3	9782	matrin 3 [Source:HGNC Symbol;Acc:HGNC:6912]	-0.28885	-0.28885	-1.79288	0.0856951	0.23955	-4.8666	2.90997	2.72731	2.89868	2.53206	2.32207	2.78327
ENSG00000015532	ENSG00000015532	ENSG00000015532	XYLT2	64132	xylosyltransferase 2 [Source:HGNC Symbol;Acc:HGNC:15517]	0.0916687	0.0916687	1.29906	0.206349	0.424441	-6.28455	5.28368	5.18461	5.16949	5.27576	5.42819	5.2024
ENSG00000015568	ENSG00000015568	ENSG00000015568	RGPD5	84220//727851	RANBP2-like and GRIP domain containing 5 [Source:HGNC Symbol;Acc:HGNC:32418]	-1.62482	-1.62482	-1.36826	0.183993	0.394376	-4.48361	-2.99241	-1.23412	-6.38549	-6.38549	-6.38549	-3.10675
ENSG00000015676	ENSG00000015676	ENSG00000015676	NUDCD3	23386	NudC domain containing 3 [Source:HGNC Symbol;Acc:HGNC:22208]	-0.101273	-0.101273	-2.16556	0.0405778	0.141127	-5.18855	6.69633	6.62453	6.68419	6.64315	6.4945	6.55194
ENSG00000016391	ENSG00000016391	ENSG00000016391	CHDH	55349	choline dehydrogenase [Source:HGNC Symbol;Acc:HGNC:24288]	0.203353	0.203353	0.441683	0.6627	0.824213	-5.32789	-0.209735	-0.327483	-1.8176	-0.402141	-0.450172	-0.774377
ENSG00000016864	ENSG00000016864	ENSG00000016864	GLT8D1	55830	glycosyltransferase 8 domain containing 1 [Source:HGNC Symbol;Acc:HGNC:24870]	0.159614	0.159614	2.25369	0.0336911	0.123487	-4.81582	5.41635	5.51949	5.53848	5.55681	5.58325	5.82811
ENSG00000017260	ENSG00000017260	ENSG00000017260	ATP2C1	27032	ATPase secretory pathway Ca2+ transporting 1 [Source:HGNC Symbol;Acc:HGNC:13211]	0.163866	0.163866	3.36744	0.0025707	0.017247	-2.74618	7.37118	7.39829	7.36829	7.56365	7.40531	7.66312
ENSG00000017483	ENSG00000017483	ENSG00000017483	SLC38A5	92745	solute carrier family 38 member 5 [Source:HGNC Symbol;Acc:HGNC:18070]	0.218849	0.218849	2.68946	0.0128564	0.059941	-3.7086	4.43013	4.59331	4.48209	4.7678	4.83045	4.58258
ENSG00000017797	ENSG00000017797	ENSG00000017797	RALBP1	10928	ralA binding protein 1 [Source:HGNC Symbol;Acc:HGNC:9841]	0.0751714	0.0751714	1.74387	0.094069	0.254078	-5.99389	6.96145	6.91021	7.01581	7.05226	7.06035	6.99153
ENSG00000018189	ENSG00000018189	ENSG00000018189	RUFY3	22902	RUN and FYVE domain containing 3 [Source:HGNC Symbol;Acc:HGNC:30285]	-0.244604	-0.244604	-3.10376	0.00486899	0.0285498	-2.73329	4.32766	4.50682	4.61281	4.18685	4.30829	4.23314
ENSG00000018280	ENSG00000018280	ENSG00000018280	SLC11A1	6556	solute carrier family 11 member 1 [Source:HGNC Symbol;Acc:HGNC:10907]	-0.341659	-0.341659	-0.341674	0.735591	0.868197	-4.84019	-2.99241	-2.87935	-6.38549	-6.38549	-3.97961	-2.57221
ENSG00000018408	ENSG00000018408	ENSG00000018408	WWTR1	25937	WW domain containing transcription regulator 1 [Source:HGNC Symbol;Acc:HGNC:24042]	-0.0208168	-0.0208168	-0.564453	0.57772	0.770261	-7.46053	7.82372	7.78385	7.84075	7.72629	7.826	7.8325
ENSG00000018510	ENSG00000018510	ENSG00000018510	AGPS	8540	alkylglycerone phosphate synthase [Source:HGNC Symbol;Acc:HGNC:327]	0.0749842	0.0749842	1.63639	0.114896	0.290501	-6.22272	7.34619	7.27248	7.28175	7.31561	7.32383	7.48466
ENSG00000018610	ENSG00000018610	ENSG00000018610	CXorf56	63932	chromosome X open reading frame 56 [Source:HGNC Symbol;Acc:HGNC:26239]	0.0750083	0.0750083	1.00677	0.32416	0.556205	-6.45332	4.69367	4.56589	4.45017	4.6227	4.5867	4.72286
ENSG00000018699	ENSG00000018699	ENSG00000018699	TTC27	55622	tetratricopeptide repeat domain 27 [Source:HGNC Symbol;Acc:HGNC:25986]	0.195904	0.195904	2.7465	0.0112793	0.0543591	-3.72669	5.04371	5.21059	5.05623	5.28612	5.22498	5.41273
ENSG00000018869	ENSG00000018869	ENSG00000018869	ZNF582	147948	zinc finger protein 582 [Source:HGNC Symbol;Acc:HGNC:26421]	0.590483	0.590483	1.80768	0.0832946	0.235279	-4.21671	-0.307846	-0.185157	-0.477012	-0.0152634	0.256781	0.654267
ENSG00000019102	ENSG00000019102	ENSG00000019102	VSIG2	23584	V-set and immunoglobulin domain containing 2 [Source:HGNC Symbol;Acc:HGNC:17149]	-0.330583	-0.330583	-0.681665	0.502022	0.712355	-5.1624	-1.75533	-0.404283	-0.0956519	-0.932381	-0.791679	-1.40968
ENSG00000019144	ENSG00000019144	ENSG00000019144	PHLDB1	23187	pleckstrin homology like domain family B member 1 [Source:HGNC Symbol;Acc:HGNC:23697]	-0.0925959	-0.0925959	-1.79912	0.0846752	0.237523	-5.89512	6.98754	6.98599	7.01217	6.92651	7.01288	6.76512
ENSG00000019186	ENSG00000019186	ENSG00000019186	CYP24A1	1591	cytochrome P450 family 24 subfamily A member 1 [Source:HGNC Symbol;Acc:HGNC:2602]	0.517663	0.517663	1.14011	0.265567	0.495237	-4.7588	-1.75533	-2.19409	-0.996892	-1.37952	-0.66864	-1.40968
ENSG00000019485	ENSG00000019485	ENSG00000019485	PRDM11	56981	PR/SET domain 11 [Source:HGNC Symbol;Acc:HGNC:13996]	-0.553711	-0.553711	-9.11013	3.12692e-09	2.14189e-07	11.2186	5.65478	5.65341	5.64102	5.07523	5.1642	5.04977
ENSG00000019549	ENSG00000019549	ENSG00000019549	SNAI2	6591	snail family transcriptional repressor 2 [Source:HGNC Symbol;Acc:HGNC:11094]	2.0388	2.0388	5.41996	1.47374e-05	0.000258084	2.01544	-1.75533	-1.23412	-0.71366	1.04271	0.375919	1.10198
ENSG00000019582	ENSG00000019582	ENSG00000019582	CD74	972	CD74 molecule [Source:HGNC Symbol;Acc:HGNC:1697]	1.08225	1.08225	4.92332	5.14087e-05	0.000732968	1.99969	1.48417	1.47508	0.715763	1.9716	2.73253	2.32478
ENSG00000019991	ENSG00000019991	ENSG00000019991	HGF	3082	hepatocyte growth factor [Source:HGNC Symbol;Acc:HGNC:4893]	-0.648261	-0.648261	-1.45878	0.157679	0.35733	-4.48813	-0.649955	-1.38162	-0.59049	-1.21459	-2.19976	-1.40968
ENSG00000019995	ENSG00000019995	ENSG00000019995	ZRANB1	54764	zinc finger RANBP2-type containing 1 [Source:HGNC Symbol;Acc:HGNC:18224]	0.00849211	0.00849211	0.174346	0.863066	0.935227	-7.28125	6.05336	6.02874	5.99212	6.00036	6.02731	6.07425
ENSG00000020129	ENSG00000020129	ENSG00000020129	NCDN	23154	neurochondrin [Source:HGNC Symbol;Acc:HGNC:17597]	-0.0250859	-0.0250859	-0.39895	0.693482	0.842315	-7.02977	5.21689	5.19766	5.18251	5.15467	5.30785	5.05882
ENSG00000020181	ENSG00000020181	ENSG00000020181	ADGRA2	25960	adhesion G protein-coupled receptor A2 [Source:HGNC Symbol;Acc:HGNC:17849]	0.42809	0.42809	2.16909	0.0402788	0.140344	-3.92539	1.11917	1.34034	1.44852	1.82767	1.85277	1.52374
ENSG00000020256	ENSG00000020256	ENSG00000020256	ZFP64	55734	ZFP64 zinc finger protein [Source:HGNC Symbol;Acc:HGNC:15940]	-0.0502681	-0.0502681	-0.611087	0.546926	0.745963	-6.73863	4.43393	4.40359	4.66319	4.37012	4.54599	4.42017
ENSG00000020426	ENSG00000020426	ENSG00000020426	MNAT1	4331	MNAT1	-0.0551149	-6.45089	0.140867	1.81821	0.0816235	0.232083	-5.01507	4.67131	4.85869	4.6344	4.84226	4.88419
ENSG00000020577	ENSG00000020577	ENSG00000020577	SAMD4A	23034	sterile alpha motif domain containing 4A [Source:HGNC Symbol;Acc:HGNC:23023]	0.00629774	0.00629774	0.134339	0.894262	0.951027	-7.37872	6.45032	6.48644	6.54335	6.43305	6.49203	6.57811
ENSG00000020633	ENSG00000020633	ENSG00000020633	RUNX3	864	runt related transcription factor 3 [Source:HGNC Symbol;Acc:HGNC:10473]	-0.589339	-0.589339	-5.77236	6.13688e-06	0.000123162	3.87706	4.20407	4.17522	4.17432	3.47729	3.8747	3.4384
ENSG00000020922	ENSG00000020922	ENSG00000020922	MRE11	4361	MRE11 homolog	-0.0261226	-6.93797	-0.0341563	-0.682363	0.501588	0.712142	-5.18678	6.5777	6.58224	6.60053	6.4714	6.45192
ENSG00000021300	ENSG00000021300	ENSG00000021300	PLEKHB1	58473	pleckstrin homology domain containing B1 [Source:HGNC Symbol;Acc:HGNC:19079]	0.196509	0.196509	0.870844	0.392527	0.619713	-5.59807	1.48417	0.935385	1.23196	0.97599	1.50615	1.7189
ENSG00000021355	ENSG00000021355	ENSG00000021355	SERPINB1	1992	serpin family B member 1 [Source:HGNC Symbol;Acc:HGNC:3311]	-0.112573	-0.112573	-2.26609	0.0328128	0.120989	-4.88316	6.04593	6.04599	6.12388	6.01601	5.90511	5.94975
ENSG00000021574	ENSG00000021574	ENSG00000021574	SPAST	6683	spastin [Source:HGNC Symbol;Acc:HGNC:11233]	-0.0880845	-0.0880845	-1.45975	0.157415	0.356886	-6.15372	5.6051	5.6605	5.72643	5.44409	5.60475	5.68945
ENSG00000021645	ENSG00000021645	ENSG00000021645	NRXN3	9369	neurexin 3 [Source:HGNC Symbol;Acc:HGNC:8010]	-1.6248	-1.6248	-3.16622	0.00419055	0.0253913	-2.24958	-0.526683	-0.571356	-0.0956519	-3.25074	-1.07456	-1.87689
ENSG00000021762	ENSG00000021762	ENSG00000021762	OSBPL5	114879	oxysterol binding protein like 5 [Source:HGNC Symbol;Acc:HGNC:16392]	-0.0514214	-0.0514214	-0.720745	0.478077	0.693077	-6.77664	5.0262	4.96175	4.79613	4.92638	4.96243	4.73983
ENSG00000021776	ENSG00000021776	ENSG00000021776	AQR	9716	aquarius intron-binding spliceosomal factor [Source:HGNC Symbol;Acc:HGNC:29513]	0.545195	0.545195	11.2695	4.94218e-11	6.98137e-09	15.2393	6.57856	6.64671	6.60264	7.11948	7.09169	7.26151
ENSG00000021826	ENSG00000021826	ENSG00000021826	CPS1	1373	carbamoyl-phosphate synthase 1 [Source:HGNC Symbol;Acc:HGNC:2323]	0.00063854	0.00063854	0.00156725	0.998763	0.999359	-5.49757	-0.413119	-0.254566	-0.371814	-1.0666	-0.260476	0.393423
ENSG00000022267	ENSG00000022267	ENSG00000022267	FHL1	2273	four and a half LIM domains 1 [Source:HGNC Symbol;Acc:HGNC:3702]	-0.184783	-0.184783	-5.15748	2.84735e-05	0.000446814	1.66831	7.746	7.81197	7.80648	7.63261	7.60067	7.5796
ENSG00000022277	ENSG00000022277	ENSG00000022277	RTF2	51507	replication termination factor 2 [Source:HGNC Symbol;Acc:HGNC:15890]	-0.00778514	-0.00778514	-0.161589	0.872992	0.940179	-7.35785	6.36632	6.4535	6.416	6.47216	6.35373	6.39032
ENSG00000022567	ENSG00000022567	ENSG00000022567	SLC45A4	57210	solute carrier family 45 member 4 [Source:HGNC Symbol;Acc:HGNC:29196]	0.599361	0.599361	3.00677	0.00613576	0.034275	-2.28457	1.15644	0.935385	1.35966	1.88334	1.72394	1.57506
ENSG00000022840	ENSG00000022840	ENSG00000022840	RNF10	9921	ring finger protein 10 [Source:HGNC Symbol;Acc:HGNC:10055]	0.15721	0.15721	3.83545	0.000805337	0.00682837	-1.62571	7.46978	7.42212	7.45664	7.63869	7.63467	7.54019
ENSG00000022976	ENSG00000022976	ENSG00000022976	ZNF839	55778	zinc finger protein 839 [Source:HGNC Symbol;Acc:HGNC:20345]	0.217995	0.217995	1.45323	0.159201	0.359647	-5.26799	2.34242	2.22664	2.15975	2.39833	2.50311	2.48093
ENSG00000023041	ENSG00000023041	ENSG00000023041	ZDHHC6	64429	zinc finger DHHC-type containing 6 [Source:HGNC Symbol;Acc:HGNC:19160]	0.148972	0.148972	2.91085	0.00769536	0.0408215	-3.5939	6.30021	6.21678	6.20477	6.33081	6.351	6.48559
ENSG00000023171	ENSG00000023171	ENSG00000023171	GRAMD1B	57476//100128242	GRAM domain containing 1B [Source:HGNC Symbol;Acc:HGNC:29214]	-0.201644	-0.201644	-4.23109	0.000297044	0.00309364	-0.554566	7.15457	7.04495	7.14496	6.88506	6.9031	6.94169
ENSG00000023191	ENSG00000023191	ENSG00000023191	RNH1	6050	ribonuclease/angiogenin inhibitor 1 [Source:HGNC Symbol;Acc:HGNC:10074]	-0.188612	-0.188612	-4.14538	0.000368958	0.00367585	-0.783611	7.17117	7.18466	7.22576	7.05781	7.06091	6.8926
ENSG00000023228	ENSG00000023228	ENSG00000023228	NDUFS1	4719	NADH:ubiquinone oxidoreductase core subunit S1 [Source:HGNC Symbol;Acc:HGNC:7707]	-0.132233	-0.132233	-3.47422	0.00197779	0.0140163	-2.4646	7.33912	7.36107	7.40761	7.23007	7.20062	7.28048
ENSG00000023287	ENSG00000023287	ENSG00000023287	RB1CC1	9821	RB1 inducible coiled-coil 1 [Source:HGNC Symbol;Acc:HGNC:15574]	0.133097	0.133097	3.21286	0.00374446	0.0232134	-3.03723	7.00424	6.99256	6.94631	7.10052	7.09658	7.14747
ENSG00000023318	ENSG00000023318	ENSG00000023318	ERP44	23071	endoplasmic reticulum protein 44 [Source:HGNC Symbol;Acc:HGNC:18311]	0.170873	0.170873	3.48075	0.00194618	0.0138392	-2.32918	6.45593	6.6203	6.50932	6.68422	6.76326	6.66728
ENSG00000023330	ENSG00000023330	ENSG00000023330	ALAS1	211	5'-aminolevulinate synthase 1 [Source:HGNC Symbol;Acc:HGNC:396]	0.121978	0.121978	2.34055	0.0279613	0.108119	-4.72161	5.87899	5.92564	5.80846	5.95236	6.07871	5.95944
ENSG00000023445	ENSG00000023445	ENSG00000023445	BIRC3	330	baculoviral IAP repeat containing 3 [Source:HGNC Symbol;Acc:HGNC:591]	1.18998	1.18998	21.4177	4.47979e-17	9.35919e-14	28.9749	5.38921	5.2782	5.3184	6.43305	6.53987	6.57733
ENSG00000023516	ENSG00000023516	ENSG00000023516	AKAP11	11215	A-kinase anchoring protein 11 [Source:HGNC Symbol;Acc:HGNC:369]	0.161168	0.161168	3.74873	0.00100054	0.00812572	-1.76192	6.98236	6.99676	7.02427	7.08873	7.16952	7.23284
ENSG00000023572	ENSG00000023572	ENSG00000023572	GLRX2	51022	glutaredoxin 2 [Source:HGNC Symbol;Acc:HGNC:16065]	-0.0330371	-0.0330371	-0.487712	0.63021	0.802943	-6.81739	4.4861	4.58836	4.49258	4.50045	4.5041	4.47861
ENSG00000023608	ENSG00000023608	ENSG00000023608	SNAPC1	6617	small nuclear RNA activating complex polypeptide 1 [Source:HGNC Symbol;Acc:HGNC:11134]	-0.127245	-0.127245	-2.00007	0.0570124	0.180231	-5.30979	5.65478	5.74406	5.85662	5.571	5.55354	5.75489
ENSG00000023697	ENSG00000023697	ENSG00000023697	DERA	51071	deoxyribose-phosphate aldolase [Source:HGNC Symbol;Acc:HGNC:24269]	-0.0797965	-0.0797965	-1.54248	0.13613	0.324476	-6.11736	6.07299	6.04599	6.0346	5.96854	5.92844	6.01625
ENSG00000023734	ENSG00000023734	ENSG00000023734	STRAP	11171	serine/threonine kinase receptor associated protein [Source:HGNC Symbol;Acc:HGNC:30796]	0.103125	0.103125	2.04789	0.051743	0.167983	-5.56645	7.46978	7.46929	7.46109	7.56507	7.46279	7.68299
ENSG00000023839	ENSG00000023839	ENSG00000023839	ABCC2	1244	ATP binding cassette subfamily C member 2 [Source:HGNC Symbol;Acc:HGNC:53]	-0.617511	-0.617511	-1.87689	0.0728285	0.213867	-4.13482	0.731689	-0.0556197	0.667216	-0.084781	-0.450172	-0.156801
ENSG00000023892	ENSG00000023892	ENSG00000023892	DEF6	50619	DEF6	-0.0880682	-5.83257	0.158977	1.1347	0.267783	0.497432	-4.65536	2.3585	2.41723	2.33319	2.39833	2.76564
ENSG00000023902	ENSG00000023902	ENSG00000023902	PLEKHO1	51177	pleckstrin homology domain containing O1 [Source:HGNC Symbol;Acc:HGNC:24310]	-0.485503	-0.485503	-7.21847	1.93048e-07	6.7557e-06	7.19563	4.84402	4.81278	4.81017	4.35379	4.367	4.28415
ENSG00000023909	ENSG00000023909	ENSG00000023909	GCLM	2730	glutamate-cysteine ligase modifier subunit [Source:HGNC Symbol;Acc:HGNC:4312]	-0.149435	-0.149435	-2.75984	0.0109377	0.0530925	-4.0542	7.13486	7.02953	7.14884	6.9132	6.86096	7.0819
ENSG00000024048	ENSG00000024048	ENSG00000024048	UBR2	23304	ubiquitin protein ligase E3 component n-recognin 2 [Source:HGNC Symbol;Acc:HGNC:21289]	0.0339998	0.0339998	0.761787	0.45366	0.672236	-7.1222	6.63577	6.68197	6.63139	6.64181	6.67161	6.74566
ENSG00000024422	ENSG00000024422	ENSG00000024422	EHD2	30846	EH domain containing 2 [Source:HGNC Symbol;Acc:HGNC:3243]	-0.1944	-0.1944	-3.17637	0.00408929	0.0248932	-3.33415	8.39203	8.30313	8.37981	8.12784	8.35945	7.99618
ENSG00000024526	ENSG00000024526	ENSG00000024526	DEPDC1	55635	DEP domain containing 1 [Source:HGNC Symbol;Acc:HGNC:22949]	0.143507	0.143507	3.30098	0.00302346	0.0197086	-2.82413	6.97651	6.90326	6.92904	7.03187	7.07143	7.1331
ENSG00000024862	ENSG00000024862	ENSG00000024862	CCDC28A	25901	coiled-coil domain containing 28A [Source:HGNC Symbol;Acc:HGNC:21098]	0.29091	0.29091	3.14557	0.00440408	0.0263488	-2.54401	3.93587	3.93917	3.65768	4.05569	4.1543	4.22513
ENSG00000025039	ENSG00000025039	ENSG00000025039	RRAGD	58528	Ras related GTP binding D [Source:HGNC Symbol;Acc:HGNC:19903]	-0.352639	-0.352639	-0.680602	0.502682	0.71263	-5.00257	-2.06276	-1.10032	-1.56474	-2.3353	-1.42679	-1.87689
ENSG00000025156	ENSG00000025156	ENSG00000025156	HSF2	3298	heat shock transcription factor 2 [Source:HGNC Symbol;Acc:HGNC:5225]	0.121328	0.121328	1.85572	0.0759012	0.220485	-5.38691	4.93798	4.84839	4.8296	4.96559	4.96243	5.0475
ENSG00000025293	ENSG00000025293	ENSG00000025293	PHF20	51230	PHD finger protein 20 [Source:HGNC Symbol;Acc:HGNC:16098]	-0.0700357	-0.0700357	-1.54729	0.13497	0.322556	-6.13723	6.1798	6.2031	6.15942	6.10162	6.11234	6.12248
ENSG00000025423	ENSG00000025423	ENSG00000025423	HSD17B6	8630	hydroxysteroid 17-beta dehydrogenase 6 [Source:HGNC Symbol;Acc:HGNC:23316]	0.0535584	0.0535584	0.125242	0.901382	0.953937	-5.3548	-1.09927	-0.571356	-0.996892	-0.493731	-0.09285	-1.87689
ENSG00000025434	ENSG00000025434	ENSG00000025434	NR1H3	10062	nuclear receptor subfamily 1 group H member 3 [Source:HGNC Symbol;Acc:HGNC:7966]	-1.2643	-1.2643	-8.613	8.82533e-09	5.19815e-07	9.96911	2.99473	3.03424	2.97046	1.91929	1.76817	1.49738
ENSG00000025708	ENSG00000025708	ENSG00000025708	TYMP	1890	thymidine phosphorylase [Source:HGNC Symbol;Acc:HGNC:3148]	-0.182487	-0.182487	-2.68297	0.0130485	0.0605797	-3.92923	5.58303	5.62229	5.58659	5.44563	5.53606	5.2643
ENSG00000025770	ENSG00000025770	ENSG00000025770	NCAPH2	29781	non-SMC condensin II complex subunit H2 [Source:HGNC Symbol;Acc:HGNC:25071]	-0.024994	-0.024994	-0.410405	0.685175	0.837703	-7.25406	6.23746	6.30913	6.2446	6.3441	6.13258	6.24142
ENSG00000025772	ENSG00000025772	ENSG00000025772	TOMM34	10953	translocase of outer mitochondrial membrane 34 [Source:HGNC Symbol;Acc:HGNC:15746]	-0.0657813	-0.0657813	-1.20932	0.238399	0.465262	-6.54543	5.95631	5.98707	6.01534	6.02119	5.88013	5.85431
ENSG00000025796	ENSG00000025796	ENSG00000025796	SEC63	11231	SEC63 homolog	0.0130997	-7.16758	0.0940455	1.93607	0.0648052	0.196961	-5.34435	7.02832	7.13972	7.11241	7.09365	7.18745
ENSG00000025800	ENSG00000025800	ENSG00000025800	KPNA6	23633	karyopherin subunit alpha 6 [Source:HGNC Symbol;Acc:HGNC:6399]	0.136785	0.136785	3.52544	0.00174294	0.0127231	-2.4128	7.61658	7.62746	7.69133	7.76971	7.79727	7.77742
ENSG00000026025	ENSG00000026025	ENSG00000026025	VIM	7431	vimentin [Source:HGNC Symbol;Acc:HGNC:12692]	-0.150655	-0.150655	-5.53566	1.10411e-05	0.000201513	2.03217	11.0098	10.9977	11.0023	10.8635	10.9086	10.7834
ENSG00000026036	ENSG00000026036	ENSG00000026036	RTEL1-TNFRSF6B	100533107	RTEL1-TNFRSF6B readthrough (NMD candidate) [Source:HGNC Symbol;Acc:HGNC:44095]	-0.645184	-0.645184	-2.77199	0.0106352	0.0519742	-2.70518	1.22822	1.49636	1.23196	0.906039	0.431991	0.701219
ENSG00000026103	ENSG00000026103	ENSG00000026103	FAS	355	Fas cell surface death receptor [Source:HGNC Symbol;Acc:HGNC:11920]	0.866693	0.866693	8.41836	1.33661e-08	7.17853e-07	9.88999	3.28291	3.19256	3.00992	3.86608	4.19942	4.0412
ENSG00000026297	ENSG00000026297	ENSG00000026297	RNASET2	8635	ribonuclease T2 [Source:HGNC Symbol;Acc:HGNC:21686]	-0.0719681	-0.0719681	-0.49004	0.628586	0.802122	-6.16086	2.43633	2.21385	2.48791	2.20797	2.38023	2.29448
ENSG00000026508	ENSG00000026508	ENSG00000026508	CD44	960	CD44 molecule (Indian blood group) [Source:HGNC Symbol;Acc:HGNC:1681]	0.117816	0.117816	2.82447	0.00941709	0.0474649	-4.03249	7.65615	7.61536	7.67761	7.70134	7.80558	7.7941
ENSG00000026652	ENSG00000026652	ENSG00000026652	AGPAT4	56895	1-acylglycerol-3-phosphate O-acyltransferase 4 [Source:HGNC Symbol;Acc:HGNC:20885]	-0.460444	-0.460444	-4.54782	0.000133098	0.00162518	0.945111	3.88681	3.58412	3.65145	3.26317	3.11302	3.32306
ENSG00000026950	ENSG00000026950	ENSG00000026950	BTN3A1	11119	butyrophilin subfamily 3 member A1 [Source:HGNC Symbol;Acc:HGNC:1138]	-0.0360423	-0.0360423	-0.55958	0.580987	0.772642	-6.91102	5.00592	5.05971	5.04678	4.92196	5.08772	5.00603
ENSG00000027001	ENSG00000027001	ENSG00000027001	MIPEP	4285	mitochondrial intermediate peptidase [Source:HGNC Symbol;Acc:HGNC:7104]	-0.28068	-0.28068	-2.66212	0.0136839	0.0628456	-3.51666	3.71009	3.75719	3.96935	3.73604	3.28272	3.5452
ENSG00000027075	ENSG00000027075	ENSG00000027075	PRKCH	5583	protein kinase C eta [Source:HGNC Symbol;Acc:HGNC:9403]	-0.286339	-0.286339	-7.34669	1.43815e-07	5.30846e-06	7.04312	7.73449	7.63138	7.66569	7.36492	7.35135	7.44985
ENSG00000027697	ENSG00000027697	ENSG00000027697	IFNGR1	3459	interferon gamma receptor 1 [Source:HGNC Symbol;Acc:HGNC:5439]	-0.272336	-0.272336	-7.00061	3.19908e-07	1.04267e-05	6.14779	8.20207	8.16895	8.21201	7.92395	7.84193	7.99647
ENSG00000027847	ENSG00000027847	ENSG00000027847	B4GALT7	11285	beta-1	0.189648	-4.7973	-0.318632	-3.00996	0.00608953	0.0341159	-4.42115	3.64602	3.7305	3.65561	3.30454	3.37857
ENSG00000027869	ENSG00000027869	ENSG00000027869	SH2D2A	9047	SH2 domain containing 2A [Source:HGNC Symbol;Acc:HGNC:10821]	0.446002	0.446002	1.73978	0.0947973	0.255121	-4.42663	0.200305	0.96622	-0.0142145	0.941439	0.729151	0.992993
ENSG00000028116	ENSG00000028116	ENSG00000028116	VRK2	7444	vaccinia related kinase 2 [Source:HGNC Symbol;Acc:HGNC:12719]	0.123422	0.123422	2.23133	0.0353304	0.127813	-4.87924	5.64006	5.60647	5.57512	5.7224	5.64831	5.82148
ENSG00000028137	ENSG00000028137	ENSG00000028137	TNFRSF1B	7133	TNF receptor superfamily member 1B [Source:HGNC Symbol;Acc:HGNC:11917]	0.103485	0.103485	1.69458	0.103183	0.269835	-5.89841	6.03096	6.02874	5.98595	6.17409	6.19163	5.98812
ENSG00000028203	ENSG00000028203	ENSG00000028203	VEZT	55591	vezatin	0.0725977	-5.8513	0.216878	4.54592	0.000133739	0.00163111	-5.10025	6.27501	6.3278	6.4046	6.46989	6.53987
ENSG00000028277	ENSG00000028277	ENSG00000028277	POU2F2	5452	POU class 2 homeobox 2 [Source:HGNC Symbol;Acc:HGNC:9213]	0.156404	0.156404	0.935206	0.359062	0.590636	-5.74547	1.91226	2.0508	1.75764	1.84647	2.29209	2.1154
ENSG00000028310	ENSG00000028310	ENSG00000028310	BRD9	65980	bromodomain containing 9 [Source:HGNC Symbol;Acc:HGNC:25818]	-0.160153	-0.160153	-2.96057	0.00684505	0.0372899	-3.3304	5.61182	5.69082	5.56522	5.46553	5.50372	5.43026
ENSG00000028528	ENSG00000028528	ENSG00000028528	SNX1	6642	sorting nexin 1 [Source:HGNC Symbol;Acc:HGNC:11172]	0.193474	0.193474	5.1061	3.24073e-05	0.000499302	1.60842	7.13428	7.16776	7.23827	7.35264	7.37746	7.39111
ENSG00000028839	ENSG00000028839	ENSG00000028839	TBPL1	9519	TATA-box binding protein like 1 [Source:HGNC Symbol;Acc:HGNC:11589]	-0.183213	-0.183213	-2.17428	0.0398439	0.13927	-4.65289	4.26932	4.31952	4.51333	4.26926	4.12483	4.14249
ENSG00000029153	ENSG00000029153	ENSG00000029153	ARNTL2	56938	aryl hydrocarbon receptor nuclear translocator like 2 [Source:HGNC Symbol;Acc:HGNC:18984]	-0.172955	-0.172955	-2.87378	0.008394	0.0434939	-3.67816	6.44279	6.41978	6.37218	6.20719	6.18349	6.32811
ENSG00000029363	ENSG00000029363	ENSG00000029363	BCLAF1	9774	BCL2 associated transcription factor 1 [Source:HGNC Symbol;Acc:HGNC:16863]	0.134312	0.134312	3.20785	0.00379005	0.0234127	-3.15407	7.61784	7.53569	7.60295	7.67101	7.68421	7.79917
ENSG00000029364	ENSG00000029364	ENSG00000029364	SLC39A9	55334	solute carrier family 39 member 9 [Source:HGNC Symbol;Acc:HGNC:20182]	-0.0170409	-0.0170409	-0.394013	0.697075	0.844368	-7.37056	6.82053	6.82288	6.89519	6.80084	6.84878	6.83653
ENSG00000029534	ENSG00000029534	ENSG00000029534	ANK1	286	ankyrin 1 [Source:HGNC Symbol;Acc:HGNC:492]	-0.467254	-0.467254	-3.07633	0.00519926	0.0299775	-2.27483	2.60758	2.51432	2.30961	1.95437	1.85277	2.2319
ENSG00000029639	ENSG00000029639	ENSG00000029639	TFB1M	51106	transcription factor B1	0.154442	-4.97962	0.235316	2.43084	0.022964	0.0931219	-4.5406	3.53011	3.34111	3.73969	3.68474	3.47514
ENSG00000029725	ENSG00000029725	ENSG00000029725	RABEP1	9135	rabaptin	0.00298272	-7.15243	0.18524	4.4652	0.00016412	0.0019166	-5.29461	6.67241	6.77034	6.74994	6.93531	6.8919
ENSG00000029993	ENSG00000029993	ENSG00000029993	HMGB3	3149	high mobility group box 3 [Source:HGNC Symbol;Acc:HGNC:5004]	-0.37261	-0.37261	-7.26957	1.71631e-07	6.15047e-06	7.13701	5.88594	5.92662	5.9356	5.50599	5.54879	5.58065
ENSG00000030066	ENSG00000030066	ENSG00000030066	NUP160	23279	nucleoporin 160 [Source:HGNC Symbol;Acc:HGNC:18017]	0.116542	0.116542	2.35787	0.0269316	0.104992	-4.96694	7.39914	7.38194	7.42139	7.52844	7.40531	7.61566
ENSG00000030110	ENSG00000030110	ENSG00000030110	BAK1	578	BCL2 antagonist/killer 1 [Source:HGNC Symbol;Acc:HGNC:949]	-0.182741	-0.182741	-2.41442	0.0238063	0.0957383	-4.31403	4.73737	4.85458	4.9738	4.67358	4.67067	4.67662
ENSG00000030419	ENSG00000030419	ENSG00000030419	IKZF2	22807	IKAROS family zinc finger 2 [Source:HGNC Symbol;Acc:HGNC:13177]	0.254939	0.254939	4.26158	0.000274974	0.00289877	-0.274279	5.66775	5.68619	5.86202	5.95128	5.949	6.07648
ENSG00000030582	ENSG00000030582	ENSG00000030582	GRN	2896	granulin precursor [Source:HGNC Symbol;Acc:HGNC:4601]	-0.0306625	-0.0306625	-0.549746	0.587609	0.776856	-7.54923	8.32276	8.24871	8.22884	8.25902	8.38653	8.05639
ENSG00000031003	ENSG00000031003	ENSG00000031003	FAM13B	51306	family with sequence similarity 13 member B [Source:HGNC Symbol;Acc:HGNC:1335]	-0.0507409	-0.0507409	-0.977998	0.337899	0.57124	-6.77094	5.94438	5.84601	5.79582	5.79314	5.80116	5.83602
ENSG00000031081	ENSG00000031081	ENSG00000031081	ARHGAP31	57514	Rho GTPase activating protein 31 [Source:HGNC Symbol;Acc:HGNC:29216]	-0.440615	-0.440615	-8.19321	2.17407e-08	1.07377e-06	9.17307	6.27501	6.24613	6.36269	5.90159	5.89017	5.75906
ENSG00000031691	ENSG00000031691	ENSG00000031691	CENPQ	55166	centromere protein Q [Source:HGNC Symbol;Acc:HGNC:21347]	0.0922475	0.0922475	1.36497	0.185009	0.395393	-6.17162	5.08296	5.13288	5.04678	5.11259	5.08553	5.35701
ENSG00000031698	ENSG00000031698	ENSG00000031698	SARS	6301	seryl-tRNA synthetase [Source:HGNC Symbol;Acc:HGNC:10537]	0.0780521	0.0780521	1.82142	0.0811187	0.230827	-5.88829	7.08318	7.09943	7.04994	7.1975	7.15241	7.1175
ENSG00000031823	ENSG00000031823	ENSG00000031823	RANBP3	8498	RAN binding protein 3 [Source:HGNC Symbol;Acc:HGNC:9850]	-0.0472266	-0.0472266	-0.839409	0.409581	0.634272	-7.01625	6.49646	6.45689	6.42606	6.38324	6.54385	6.31023
ENSG00000032219	ENSG00000032219	ENSG00000032219	ARID4A	5926	AT-rich interaction domain 4A [Source:HGNC Symbol;Acc:HGNC:9885]	0.30539	0.30539	4.5289	0.000139638	0.00168874	0.436727	5.50751	5.47997	5.51123	5.65736	5.86111	5.90282
ENSG00000032389	ENSG00000032389	ENSG00000032389	EIPR1	7260	EARP complex and GARP complex interacting protein 1 [Source:HGNC Symbol;Acc:HGNC:12383]	-0.114012	-0.114012	-1.29069	0.209191	0.428219	-6.1717	4.81226	4.88314	4.72971	4.88607	4.5743	4.62277
ENSG00000032444	ENSG00000032444	ENSG00000032444	PNPLA6	10908	patatin like phospholipase domain containing 6 [Source:HGNC Symbol;Acc:HGNC:16268]	-0.0442227	-0.0442227	-0.883239	0.38593	0.614518	-7.0367	6.78379	6.76433	6.77576	6.79662	6.76326	6.62529
ENSG00000032742	ENSG00000032742	ENSG00000032742	IFT88	8100	intraflagellar transport 88 [Source:HGNC Symbol;Acc:HGNC:20606]	-0.287333	-0.287333	-2.63101	0.0146861	0.0662538	-3.4951	3.55823	3.44875	3.46523	3.04457	3.17183	3.39622
ENSG00000033011	ENSG00000033011	ENSG00000033011	ALG1	56052	ALG1	0.0307079	-6.60944	0.0238399	0.29504	0.770518	0.88668	-4.96902	4.60545	4.75435	4.66255	4.88152	4.63528
ENSG00000033030	ENSG00000033030	ENSG00000033030	ZCCHC8	55596	zinc finger CCHC-type containing 8 [Source:HGNC Symbol;Acc:HGNC:25265]	0.0735487	0.0735487	1.20408	0.240382	0.467354	-6.49248	5.63346	5.6605	5.6012	5.58226	5.76751	5.77971
ENSG00000033050	ENSG00000033050	ENSG00000033050	ABCF2	10061	ATP binding cassette subfamily F member 2 [Source:HGNC Symbol;Acc:HGNC:71]	0.136289	0.136289	2.07854	0.0485972	0.160546	-4.97443	4.79464	4.74327	4.77337	4.92417	4.8665	4.92181
ENSG00000033100	ENSG00000033100	ENSG00000033100	CHPF2	54480	chondroitin polymerizing factor 2 [Source:HGNC Symbol;Acc:HGNC:29270]	-0.097925	-0.097925	-1.76982	0.089552	0.246531	-5.70798	5.7958	5.73177	5.79441	5.77486	5.65126	5.58692
ENSG00000033170	ENSG00000033170	ENSG00000033170	FUT8	2530	fucosyltransferase 8 [Source:HGNC Symbol;Acc:HGNC:4019]	0.485167	0.485167	8.32841	1.62204e-08	8.50639e-07	9.55606	5.25605	5.13797	5.20181	5.63727	5.67033	5.73387
ENSG00000033178	ENSG00000033178	ENSG00000033178	UBA6	55236	ubiquitin like modifier activating enzyme 6 [Source:HGNC Symbol;Acc:HGNC:25581]	-0.333876	-0.333876	-7.1008	2.53407e-07	8.47067e-06	6.57552	6.92749	7.01761	7.03268	6.61808	6.60305	6.76305
ENSG00000033327	ENSG00000033327	ENSG00000033327	GAB2	9846	GRB2 associated binding protein 2 [Source:HGNC Symbol;Acc:HGNC:14458]	-0.113384	-0.113384	-1.91481	0.0675935	0.202984	-5.4139	5.59156	5.53757	5.48171	5.35665	5.53606	5.38064
ENSG00000033627	ENSG00000033627	ENSG00000033627	ATP6V0A1	535	ATPase H+ transporting V0 subunit a1 [Source:HGNC Symbol;Acc:HGNC:865]	-0.053082	-0.053082	-1.00686	0.324117	0.556177	-6.74493	5.96684	5.79969	5.86471	5.80039	5.86111	5.79602
ENSG00000033800	ENSG00000033800	ENSG00000033800	PIAS1	8554	protein inhibitor of activated STAT 1 [Source:HGNC Symbol;Acc:HGNC:2752]	0.15369	0.15369	3.2839	0.00315179	0.0203365	-2.76243	6.38607	6.32706	6.356	6.4315	6.55809	6.53988
ENSG00000033867	ENSG00000033867	ENSG00000033867	SLC4A7	9497	solute carrier family 4 member 7 [Source:HGNC Symbol;Acc:HGNC:11033]	0.215614	0.215614	3.46924	0.00200217	0.0141507	-2.22934	5.83943	5.72615	5.90583	6.02429	5.93452	6.14388
ENSG00000034053	ENSG00000034053	ENSG00000034053	APBA2	321	amyloid beta precursor protein binding family A member 2 [Source:HGNC Symbol;Acc:HGNC:579]	0.246397	0.246397	3.28389	0.0031519	0.0203365	-2.35946	4.39158	4.39228	4.42484	4.5756	4.82784	4.54768
ENSG00000034152	ENSG00000034152	ENSG00000034152	MAP2K3	5606	mitogen-activated protein kinase kinase 3 [Source:HGNC Symbol;Acc:HGNC:6843]	0.100993	0.100993	1.57816	0.127711	0.311437	-5.84015	4.95923	4.95022	4.92043	5.05517	5.11152	4.96574
ENSG00000034510	ENSG00000034510	ENSG00000034510	TMSB10	9168	thymosin beta 10 [Source:HGNC Symbol;Acc:HGNC:11879]	0.0266156	0.0266156	0.591408	0.559815	0.756141	-7.80595	9.63438	9.87814	9.68899	9.73579	9.88017	9.69204
ENSG00000034533	ENSG00000034533	ENSG00000034533	ASTE1	28990	asteroid homolog 1 [Source:HGNC Symbol;Acc:HGNC:25021]	-0.198873	-0.198873	-1.83977	0.0782912	0.225359	-4.9059	3.19608	3.17946	3.20108	2.9694	2.87081	3.13921
ENSG00000034677	ENSG00000034677	ENSG00000034677	RNF19A	25897	ring finger protein 19A	0.0295149	-6.83437	0.243632	5.07553	3.5004e-05	0.000534188	-5.08348	6.08149	5.99923	6.05674	6.29363	6.28973
ENSG00000034693	ENSG00000034693	ENSG00000034693	PEX3	8504	peroxisomal biogenesis factor 3 [Source:HGNC Symbol;Acc:HGNC:8858]	0.36219	0.36219	5.61227	9.12491e-06	0.000173149	3.29376	4.68732	4.75876	4.74149	5.08911	5.04566	5.14837
ENSG00000034713	ENSG00000034713	ENSG00000034713	GABARAPL2	11345	GABA type A receptor associated protein like 2 [Source:HGNC Symbol;Acc:HGNC:13291]	-0.0122897	-0.0122897	-0.246405	0.807478	0.906201	-7.27361	6.07907	6.12326	6.01897	6.06197	6.04315	6.08756
ENSG00000035115	ENSG00000035115	ENSG00000035115	SH3YL1	26751	SH3 and SYLF domain containing 1 [Source:HGNC Symbol;Acc:HGNC:29546]	0.370158	0.370158	2.88525	0.00817164	0.042713	-2.81815	2.53868	2.77162	2.55615	3.03641	3.01546	2.9674
ENSG00000035141	ENSG00000035141	ENSG00000035141	FAM136A	84908	family with sequence similarity 136 member A [Source:HGNC Symbol;Acc:HGNC:25911]	0.109086	0.109086	2.22302	0.0359573	0.129677	-4.98434	6.05706	6.08865	6.01413	6.1685	6.12728	6.19706
ENSG00000035403	ENSG00000035403	ENSG00000035403	VCL	7414	vinculin [Source:HGNC Symbol;Acc:HGNC:12665]	0.177326	0.177326	6.28937	1.7335e-06	4.29103e-05	4.22843	9.14727	9.14037	9.18341	9.31278	9.3709	9.31807
ENSG00000035499	ENSG00000035499	ENSG00000035499	DEPDC1B	55789	DEP domain containing 1B [Source:HGNC Symbol;Acc:HGNC:24902]	0.236237	0.236237	3.20359	0.00382925	0.0235851	-2.66856	4.92454	4.86893	5.00588	5.11453	5.09425	5.2914
ENSG00000035664	ENSG00000035664	ENSG00000035664	DAPK2	23604	death associated protein kinase 2 [Source:HGNC Symbol;Acc:HGNC:2675]	-0.490743	-0.490743	-3.19444	0.00391491	0.0240093	-2.02517	2.48108	2.60528	2.52924	2.07084	1.87317	2.21582
ENSG00000035681	ENSG00000035681	ENSG00000035681	NSMAF	8439	neutral sphingomyelinase activation associated factor [Source:HGNC Symbol;Acc:HGNC:8017]	0.37573	0.37573	6.0118	3.4057e-06	7.60983e-05	4.13299	5.5021	5.6138	5.45515	5.8513	5.87761	5.99049
ENSG00000035687	ENSG00000035687	ENSG00000035687	ADSS	159	adenylosuccinate synthase [Source:HGNC Symbol;Acc:HGNC:292]	0.065561	0.065561	1.51904	0.141908	0.333587	-6.31465	6.8514	6.80327	6.88195	6.87079	6.87367	6.98503
ENSG00000035862	ENSG00000035862	ENSG00000035862	TIMP2	7077	TIMP metallopeptidase inhibitor 2 [Source:HGNC Symbol;Acc:HGNC:11821]	0.27307	0.27307	7.91745	3.98135e-08	1.77352e-06	8.17783	8.53487	8.46992	8.48181	8.7732	8.79656	8.73076
ENSG00000035928	ENSG00000035928	ENSG00000035928	RFC1	5981	replication factor C subunit 1 [Source:HGNC Symbol;Acc:HGNC:9969]	-0.139802	-0.139802	-2.94589	0.00708626	0.0382845	-3.63766	7.02957	7.10593	7.04816	6.83005	6.9868	6.95991
ENSG00000036054	ENSG00000036054	ENSG00000036054	TBC1D23	55773	TBC1 domain family member 23 [Source:HGNC Symbol;Acc:HGNC:25622]	0.106075	0.106075	2.18628	0.0388531	0.13693	-5.044	6.0082	6.03421	5.96602	6.05693	6.09073	6.18782
ENSG00000036257	ENSG00000036257	ENSG00000036257	CUL3	8452	cullin 3 [Source:HGNC Symbol;Acc:HGNC:2553]	0.0387891	0.0387891	0.886729	0.384085	0.613216	-7.05587	6.90097	6.87561	6.78575	6.86964	6.89065	6.92201
ENSG00000036448	ENSG00000036448	ENSG00000036448	MYOM2	9172	myomesin 2 [Source:HGNC Symbol;Acc:HGNC:7614]	-0.185869	-0.185869	-0.423249	0.675908	0.832807	-5.26025	-1.09927	-0.118935	-1.56474	-1.56576	-1.23995	-0.243062
ENSG00000036530	ENSG00000036530	ENSG00000036530	CYP46A1	10858	cytochrome P450 family 46 subfamily A member 1 [Source:HGNC Symbol;Acc:HGNC:2641]	-1.38876	-1.38876	-1.85453	0.0760773	0.220874	-4.07572	-0.933457	-0.760343	-3.05105	-2.7216	-3.12258	-3.10675
ENSG00000036549	ENSG00000036549	ENSG00000036549	NA	26009	zinc finger ZZ-type containing 3 [Source:NCBI gene;Acc:26009]	-0.0047221	-0.0047221	-0.0990841	0.9219	0.964512	-7.35658	6.41038	6.32185	6.35121	6.30556	6.34005	6.41957
ENSG00000036672	ENSG00000036672	ENSG00000036672	USP2	9099	ubiquitin specific peptidase 2 [Source:HGNC Symbol;Acc:HGNC:12618]	0.0957727	0.0957727	0.241929	0.810905	0.908192	-5.38008	-0.649955	-0.404283	-1.16252	-0.157819	-0.66864	-1.05734
ENSG00000037042	ENSG00000037042	ENSG00000037042	TUBG2	27175	tubulin gamma 2 [Source:HGNC Symbol;Acc:HGNC:12419]	-0.0103821	-0.0103821	-0.0888411	0.92995	0.968279	-6.63303	3.45731	3.51281	3.46523	3.41569	3.65671	3.3454
ENSG00000037241	ENSG00000037241	ENSG00000037241	RPL26L1	51121	ribosomal protein L26 like 1 [Source:HGNC Symbol;Acc:HGNC:17050]	0.0625012	0.0625012	0.724492	0.475817	0.69086	-6.48598	3.85882	3.77907	3.83845	3.89796	3.87975	3.87197
ENSG00000037280	ENSG00000037280	ENSG00000037280	FLT4	2324	fms related tyrosine kinase 4 [Source:HGNC Symbol;Acc:HGNC:3767]	-0.097091	-0.097091	-0.446473	0.659286	0.821679	-5.90176	1.72648	1.24297	1.53223	1.76977	1.47979	0.833548
ENSG00000037474	ENSG00000037474	ENSG00000037474	NSUN2	54888	NOP2/Sun RNA methyltransferase family member 2 [Source:HGNC Symbol;Acc:HGNC:25994]	-0.0154814	-0.0154814	-0.281432	0.780808	0.891937	-7.39576	6.76958	6.83807	6.69028	6.76115	6.6738	6.8273
ENSG00000037637	ENSG00000037637	ENSG00000037637	FBXO42	54455	F-box protein 42 [Source:HGNC Symbol;Acc:HGNC:29249]	0.130758	0.130758	2.14165	0.0426529	0.145891	-5.0324	5.62518	5.51949	5.44618	5.69933	5.58325	5.6938
ENSG00000037749	ENSG00000037749	ENSG00000037749	MFAP3	4238	microfibril associated protein 3 [Source:HGNC Symbol;Acc:HGNC:7034]	-0.549731	-0.549731	-8.58303	9.40468e-09	5.47305e-07	10.0853	5.86779	5.85737	5.8674	5.31509	5.19895	5.42851
ENSG00000037757	ENSG00000037757	ENSG00000037757	MRI1	84245	methylthioribose-1-phosphate isomerase 1 [Source:HGNC Symbol;Acc:HGNC:28469]	-0.201805	-0.201805	-3.31343	0.00293318	0.019247	-2.51013	5.61852	5.56679	5.60443	5.45485	5.45381	5.2643
ENSG00000037897	ENSG00000037897	ENSG00000037897	METTL1	4234	methyltransferase like 1 [Source:HGNC Symbol;Acc:HGNC:7030]	-0.13057	-0.13057	-1.04779	0.305245	0.538272	-5.94386	2.89902	3.3293	2.94013	2.93468	3.04273	2.87827
ENSG00000038002	ENSG00000038002	ENSG00000038002	AGA	175	aspartylglucosaminidase [Source:HGNC Symbol;Acc:HGNC:318]	-0.489661	-0.489661	-3.41067	0.00231229	0.0158929	-1.60563	2.62097	2.84811	3.149	2.25093	2.29209	2.62182
ENSG00000038210	ENSG00000038210	ENSG00000038210	PI4K2B	55300	phosphatidylinositol 4-kinase type 2 beta [Source:HGNC Symbol;Acc:HGNC:18215]	-0.112847	-0.112847	-1.6453	0.113033	0.287566	-5.82799	5.39507	5.38475	5.51295	5.32182	5.17451	5.45101
ENSG00000038219	ENSG00000038219	ENSG00000038219	BOD1L1	259282	biorientation of chromosomes in cell division 1 like 1 [Source:HGNC Symbol;Acc:HGNC:31792]	0.0742361	0.0742361	1.19856	0.242483	0.469847	-6.68354	6.53501	6.56849	6.58641	6.50358	6.7782	6.63967
ENSG00000038274	ENSG00000038274	ENSG00000038274	MAT2B	27430	methionine adenosyltransferase 2B [Source:HGNC Symbol;Acc:HGNC:6905]	0.162041	0.162041	3.77856	0.000928642	0.00767148	-1.70089	7.07347	7.1055	7.03088	7.21388	7.1986	7.29011
ENSG00000038295	ENSG00000038295	ENSG00000038295	TLL1	7092	tolloid like 1 [Source:HGNC Symbol;Acc:HGNC:11843]	-0.702115	-0.702115	-1.04761	0.305325	0.538305	-4.74822	-3.86123	-0.571356	-0.996892	-2.3353	-2.19976	-2.57221
ENSG00000038358	ENSG00000038358	ENSG00000038358	EDC4	23644	enhancer of mRNA decapping 4 [Source:HGNC Symbol;Acc:HGNC:17157]	-0.0225415	-0.0225415	-0.372162	0.713061	0.854389	-7.23004	6.06443	6.03785	6.0909	6.03252	6.13996	5.94854
ENSG00000038382	ENSG00000038382	ENSG00000038382	TRIO	7204	trio Rho guanine nucleotide exchange factor [Source:HGNC Symbol;Acc:HGNC:12303]	0.151069	0.151069	3.89722	0.000689684	0.0060012	-1.54912	7.8331	7.92542	7.9066	8.06529	7.99548	8.06314
ENSG00000038427	ENSG00000038427	ENSG00000038427	VCAN	1462	versican [Source:HGNC Symbol;Acc:HGNC:2464]	-0.302331	-0.302331	-1.16302	0.256335	0.484813	-5.16542	0.916842	0.805	0.936654	1.04271	0.126911	0.503481
ENSG00000038532	ENSG00000038532	ENSG00000038532	CLEC16A	23274	C-type lectin domain containing 16A [Source:HGNC Symbol;Acc:HGNC:29013]	-0.0376157	-0.0376157	-0.691817	0.495737	0.707603	-6.95103	5.55364	5.57681	5.58985	5.50599	5.58634	5.51811
ENSG00000038945	ENSG00000038945	ENSG00000038945	MSR1	4481	macrophage scavenger receptor 1 [Source:HGNC Symbol;Acc:HGNC:7376]	0.314132	0.314132	0.819053	0.420871	0.644258	-5.10513	-0.933457	-1.54594	-0.273768	-0.696449	-0.926199	-0.33481
ENSG00000039123	ENSG00000039123	ENSG00000039123	MTREX	23517	Mtr4 exosome RNA helicase [Source:HGNC Symbol;Acc:HGNC:18734]	0.131557	0.131557	2.73618	0.0115504	0.0553065	-4.12858	7.06798	7.12613	7.08559	7.23899	7.12822	7.31249
ENSG00000039139	ENSG00000039139	ENSG00000039139	DNAH5	1767	dynein axonemal heavy chain 5 [Source:HGNC Symbol;Acc:HGNC:2950]	0.285524	0.285524	2.33293	0.028426	0.10941	-3.97388	2.86565	2.70005	2.75508	3.06076	3.03369	3.06037
ENSG00000039319	ENSG00000039319	ENSG00000039319	ZFYVE16	9765	zinc finger FYVE-type containing 16 [Source:HGNC Symbol;Acc:HGNC:20756]	0.00674715	0.00674715	0.121218	0.904534	0.955428	-7.45925	6.93823	6.87662	6.95139	6.83182	6.90124	7.05222
ENSG00000039523	ENSG00000039523	ENSG00000039523	RIPOR1	79567	RHO family interacting cell polarization regulator 1 [Source:HGNC Symbol;Acc:HGNC:25836]	0.0119243	0.0119243	0.195836	0.846399	0.926934	-7.47073	7.10121	7.03272	7.02065	7.0421	7.2281	6.91642
ENSG00000039560	ENSG00000039560	ENSG00000039560	RAI14	26064	retinoic acid induced 14 [Source:HGNC Symbol;Acc:HGNC:14873]	-0.0759877	-0.0759877	-2.0582	0.0506648	0.165596	-5.56251	7.64923	7.62776	7.64116	7.53098	7.58259	7.57645
ENSG00000039650	ENSG00000039650	ENSG00000039650	PNKP	11284	polynucleotide kinase 3'-phosphatase [Source:HGNC Symbol;Acc:HGNC:9154]	-0.157577	-0.157577	-2.27418	0.0322504	0.119697	-4.62192	4.86105	5.02718	5.03008	4.84694	4.9214	4.68832
ENSG00000040199	ENSG00000040199	ENSG00000040199	PHLPP2	23035	PH domain and leucine rich repeat protein phosphatase 2 [Source:HGNC Symbol;Acc:HGNC:29149]	0.147584	0.147584	2.67693	0.0132297	0.0613122	-3.9758	5.60847	5.53885	5.63157	5.74887	5.69488	5.76735
ENSG00000040275	ENSG00000040275	ENSG00000040275	SPDL1	54908	spindle apparatus coiled-coil protein 1 [Source:HGNC Symbol;Acc:HGNC:26010]	0.143324	0.143324	2.96348	0.00679818	0.0371023	-3.47368	6.28556	6.21197	6.18981	6.31065	6.38247	6.42395
ENSG00000040341	ENSG00000040341	ENSG00000040341	STAU2	27067	staufen double-stranded RNA binding protein 2 [Source:HGNC Symbol;Acc:HGNC:11371]	0.0955368	0.0955368	1.72019	0.0983576	0.261571	-5.8493	5.95895	5.95572	6.00683	5.94257	6.14731	6.12356
ENSG00000040487	ENSG00000040487	ENSG00000040487	PQLC2	54896	PQ loop repeat containing 2 [Source:HGNC Symbol;Acc:HGNC:26001]	-0.0970405	-0.0970405	-1.08522	0.288677	0.520142	-6.29547	4.31123	4.49629	4.29106	4.35379	4.37774	4.09932
ENSG00000040531	ENSG00000040531	ENSG00000040531	CTNS	1497	cystinosin	0.0383436	-6.56852	-0.158937	-2.12584	0.0440776	0.149613	-4.94603	4.96449	4.90916	4.97774	4.78495	4.82784
ENSG00000040608	ENSG00000040608	ENSG00000040608	RTN4R	65078	reticulon 4 receptor [Source:HGNC Symbol;Acc:HGNC:18601]	-0.115311	-0.115311	-0.687339	0.498503	0.710042	-5.85786	1.54164	1.93087	1.84752	1.74994	1.76817	1.49738
ENSG00000040633	ENSG00000040633	ENSG00000040633	PHF23	79142	PHD finger protein 23 [Source:HGNC Symbol;Acc:HGNC:28428]	0.275146	0.275146	4.493	0.000152948	0.0018135	0.394212	5.19467	5.37473	5.23965	5.58506	5.6078	5.46128
ENSG00000040933	ENSG00000040933	ENSG00000040933	INPP4A	3631	inositol polyphosphate-4-phosphatase type I A [Source:HGNC Symbol;Acc:HGNC:6074]	0.0895687	0.0895687	1.45174	0.159611	0.360115	-6.14975	5.41827	5.5693	5.52832	5.57523	5.66156	5.56328
ENSG00000041353	ENSG00000041353	ENSG00000041353	RAB27B	5874	RAB27B	0.205679	-5.19845	-0.394247	-1.60772	0.121064	0.300687	-4.65086	1.08091	1.08336	0.977803	0.343426	0.857541
ENSG00000041357	ENSG00000041357	ENSG00000041357	PSMA4	5685	proteasome subunit alpha 4 [Source:HGNC Symbol;Acc:HGNC:9533]	0.178056	0.178056	4.59773	0.000117273	0.00146226	0.279387	7.43038	7.4703	7.44003	7.62753	7.56232	7.68919
ENSG00000041802	ENSG00000041802	ENSG00000041802	LSG1	55341	large 60S subunit nuclear export GTPase 1 [Source:HGNC Symbol;Acc:HGNC:25652]	0.0265025	0.0265025	0.544402	0.591222	0.779	-7.20918	6.31058	6.34989	6.37691	6.3098	6.36187	6.45081
ENSG00000041880	ENSG00000041880	ENSG00000041880	PARP3	10039	poly(ADP-ribose) polymerase family member 3 [Source:HGNC Symbol;Acc:HGNC:273]	0.0916868	0.0916868	1.11273	0.276923	0.506698	-6.33715	4.55401	4.52505	4.54054	4.51814	4.79881	4.58258
ENSG00000041988	ENSG00000041988	ENSG00000041988	THAP3	90326	THAP domain containing 3 [Source:HGNC Symbol;Acc:HGNC:20855]	-0.140488	-0.140488	-1.45734	0.158072	0.35795	-5.6075	3.63945	3.49706	3.63892	3.44065	3.44139	3.44531
ENSG00000042062	ENSG00000042062	ENSG00000042062	RIPOR3	140876	RIPOR family member 3 [Source:HGNC Symbol;Acc:HGNC:16168]	-0.808107	-0.808107	-7.90698	4.07467e-08	1.79975e-06	8.79699	4.57825	4.33732	4.46444	3.80493	3.47514	3.62651
ENSG00000042088	ENSG00000042088	ENSG00000042088	TDP1	55775	tyrosyl-DNA phosphodiesterase 1 [Source:HGNC Symbol;Acc:HGNC:18884]	-0.12349	-0.12349	-2.27258	0.0323613	0.119896	-4.74512	5.46358	5.54141	5.41712	5.35173	5.36658	5.34597
ENSG00000042286	ENSG00000042286	ENSG00000042286	AIFM2	84883	apoptosis inducing factor	-0.196179	-2.51247	0.0688375	1.11175	0.277334	0.507054	-5.03167	5.40865	5.49987	5.2881	5.50599	5.40386
ENSG00000042317	ENSG00000042317	ENSG00000042317	SPATA7	55812	spermatogenesis associated 7 [Source:HGNC Symbol;Acc:HGNC:20423]	-0.0737312	-0.0737312	-0.394315	0.696854	0.844226	-6.09384	1.91226	2.25189	1.84752	1.60293	2.08034	2.21582
ENSG00000042429	ENSG00000042429	ENSG00000042429	MED17	9440	mediator complex subunit 17 [Source:HGNC Symbol;Acc:HGNC:2375]	-0.124553	-0.124553	-0.819612	0.420558	0.643854	-6.09661	3.06501	2.90492	2.68366	2.81573	2.4633	2.99592
ENSG00000042445	ENSG00000042445	ENSG00000042445	RETSAT	54884	retinol saturase [Source:HGNC Symbol;Acc:HGNC:25991]	-0.00096146	-0.00096146	-0.0173386	0.986311	0.993098	-7.3009	5.97599	6.09477	6.07587	6.12875	5.92478	6.09527
ENSG00000042493	ENSG00000042493	ENSG00000042493	CAPG	822	capping actin protein	0.11431	-4.57461	-0.115915	-2.29614	0.0307694	0.115786	-5.08227	6.31471	6.40298	6.52449	6.32244	6.15044
ENSG00000042753	ENSG00000042753	ENSG00000042753	AP2S1	1175	adaptor related protein complex 2 subunit sigma 1 [Source:HGNC Symbol;Acc:HGNC:565]	-0.211322	-0.211322	-3.29562	0.00306317	0.0198868	-2.80553	6.98947	6.93381	6.88859	6.87251	6.56202	6.73371
ENSG00000043093	ENSG00000043093	ENSG00000043093	DCUN1D1	54165	defective in cullin neddylation 1 domain containing 1 [Source:HGNC Symbol;Acc:HGNC:18184]	0.22878	0.22878	4.33553	0.000228002	0.00248353	-0.0690312	5.6051	5.66638	5.65665	5.86749	5.83405	5.91905
ENSG00000043143	ENSG00000043143	ENSG00000043143	JADE2	23338	jade family PHD finger 2 [Source:HGNC Symbol;Acc:HGNC:22984]	0.381815	0.381815	8.55958	9.8853e-09	5.67373e-07	9.84982	6.82849	6.75773	6.70613	7.17118	7.18948	7.073
ENSG00000043462	ENSG00000043462	ENSG00000043462	LCP2	3937	lymphocyte cytosolic protein 2 [Source:HGNC Symbol;Acc:HGNC:6529]	0.164116	0.164116	0.661718	0.514499	0.72218	-5.63252	0.731689	0.99641	0.715763	1.25455	1.31064	0.393423
ENSG00000043514	ENSG00000043514	ENSG00000043514	TRIT1	54802	tRNA isopentenyltransferase 1 [Source:HGNC Symbol;Acc:HGNC:20286]	0.0436936	0.0436936	0.547402	0.589192	0.777797	-6.73078	4.26078	4.34613	4.23803	4.24112	4.367	4.39183
ENSG00000043591	ENSG00000043591	ENSG00000043591	ADRB1	153	adrenoceptor beta 1 [Source:HGNC Symbol;Acc:HGNC:285]	-0.27108	-0.27108	-2.48244	0.020492	0.0853845	-3.92703	3.92511	3.89177	4.03778	3.64771	3.85432	3.52577
ENSG00000044090	ENSG00000044090	ENSG00000044090	CUL7	9820	cullin 7 [Source:HGNC Symbol;Acc:HGNC:21024]	0.0248771	0.0248771	0.43325	0.668729	0.82823	-7.03764	5.21247	5.29803	5.29662	5.33519	5.33384	5.21661
ENSG00000044115	ENSG00000044115	ENSG00000044115	CTNNA1	1495	catenin alpha 1 [Source:HGNC Symbol;Acc:HGNC:2509]	-0.0122829	-0.0122829	-0.421078	0.677471	0.833481	-7.73895	8.93846	8.95692	8.9173	8.92018	8.94921	8.90961
ENSG00000044446	ENSG00000044446	ENSG00000044446	PHKA2	5256	phosphorylase kinase regulatory subunit alpha 2 [Source:HGNC Symbol;Acc:HGNC:8926]	0.0532079	0.0532079	1.06796	0.296237	0.528312	-6.65967	5.69333	5.7485	5.69953	5.75386	5.80116	5.7535
ENSG00000044459	ENSG00000044459	ENSG00000044459	CNTLN	54875	centlein [Source:HGNC Symbol;Acc:HGNC:23432]	0.289618	0.289618	4.51238	0.000145614	0.00174236	0.406924	5.63841	5.35884	5.35334	5.68765	5.81572	5.6967
ENSG00000044574	ENSG00000044574	ENSG00000044574	HSPA5	3309	heat shock protein family A (Hsp70) member 5 [Source:HGNC Symbol;Acc:HGNC:5238]	0.188017	0.188017	4.40403	0.000191661	0.00217382	-0.440742	8.78998	8.78854	8.72966	8.9456	8.90082	9.02944
ENSG00000046604	ENSG00000046604	ENSG00000046604	DSG2	1829	desmoglein 2 [Source:HGNC Symbol;Acc:HGNC:3049]	-0.478952	-0.478952	-2.15785	0.0412372	0.142684	-3.90779	1.45455	1.69352	1.61134	1.25455	0.816001	1.26712
ENSG00000046647	ENSG00000046647	ENSG00000046647	GEMIN8	54960	gem nuclear organelle associated protein 8 [Source:HGNC Symbol;Acc:HGNC:26044]	0.0664304	0.0664304	0.625974	0.537281	0.738947	-6.45922	3.50865	3.55905	3.46523	3.68474	3.37142	3.68023
ENSG00000046651	ENSG00000046651	ENSG00000046651	OFD1	8481	OFD1	0.128587	-5.12248	-0.0664225	-0.913829	0.369959	0.600325	-4.80235	4.6486	4.87503	4.81853	4.63356	4.80678
ENSG00000046889	ENSG00000046889	ENSG00000046889	PREX2	80243	phosphatidylinositol-3	-0.160247	0.135921	-3.10765	0.0110076	0.217801	0.829438	0.999881	-5.22766	6.26332	5.99897	6.07494	6.16008
ENSG00000047056	ENSG00000047056	ENSG00000047056	WDR37	22884	WD repeat domain 37 [Source:HGNC Symbol;Acc:HGNC:31406]	-0.158436	-0.158436	-2.52461	0.0186572	0.0796535	-4.19015	5.26461	5.23928	5.29662	5.21196	5.06352	5.0361
ENSG00000047188	ENSG00000047188	ENSG00000047188	YTHDC2	64848	YTH domain containing 2 [Source:HGNC Symbol;Acc:HGNC:24721]	0.19029	0.19029	3.21227	0.00374973	0.0232268	-2.91564	6.44938	6.17615	6.17143	6.46761	6.40453	6.47634
ENSG00000047230	ENSG00000047230	ENSG00000047230	CTPS2	56474	CTP synthase 2 [Source:HGNC Symbol;Acc:HGNC:2520]	0.157053	0.157053	2.96426	0.00678553	0.0370623	-3.45256	6.20448	6.05408	6.1035	6.22705	6.24347	6.35313
ENSG00000047249	ENSG00000047249	ENSG00000047249	ATP6V1H	51606	ATPase H+ transporting V1 subunit H [Source:HGNC Symbol;Acc:HGNC:18303]	-0.102864	-0.102864	-1.73752	0.0952022	0.25572	-5.76748	5.83799	5.78679	5.80566	5.70062	5.62143	5.79602
ENSG00000047315	ENSG00000047315	ENSG00000047315	POLR2B	5431	RNA polymerase II subunit B [Source:HGNC Symbol;Acc:HGNC:9188]	-0.00437348	-0.00437348	-0.096583	0.923865	0.965359	-7.54984	7.39281	7.38907	7.46775	7.45034	7.30518	7.47583
ENSG00000047346	ENSG00000047346	ENSG00000047346	FAM214A	56204	family with sequence similarity 214 member A [Source:HGNC Symbol;Acc:HGNC:25609]	0.0988942	0.0988942	1.73567	0.0955362	0.256346	-5.78358	5.76144	5.72728	5.82792	5.82073	5.85599	5.93264
ENSG00000047365	ENSG00000047365	ENSG00000047365	ARAP2	116984	ArfGAP with RhoGAP domain	-1.0496	-4.14686	1.36418	2.09368	0.047107	0.157114	-4.58668	-2.99241	-0.977872	-2.39657	-1.0666	-1.07456
ENSG00000047410	ENSG00000047410	ENSG00000047410	TPR	7175	translocated promoter region	-0.0349057	-7.05344	0.231209	6.2694	1.81932e-06	4.45594e-05	-5.6429	8.82133	8.82947	8.80997	8.96333	9.10769
ENSG00000047578	ENSG00000047578	ENSG00000047578	KIAA0556	23247	KIAA0556 [Source:HGNC Symbol;Acc:HGNC:29068]	-0.0752928	-0.0752928	-1.1587	0.258056	0.486931	-6.38263	5.00847	4.94829	5.05859	4.93079	4.96718	4.87906
ENSG00000047579	ENSG00000047579	ENSG00000047579	DTNBP1	84062	dystrobrevin binding protein 1 [Source:HGNC Symbol;Acc:HGNC:17328]	0.10398	0.10398	1.28723	0.210374	0.429633	-6.06611	4.31536	4.26165	4.2709	4.26926	4.46768	4.42717
ENSG00000047617	ENSG00000047617	ENSG00000047617	ANO2	57101	anoctamin 2 [Source:HGNC Symbol;Acc:HGNC:1183]	-0.930864	-0.930864	-2.77246	0.0106238	0.0519428	-2.65627	0.872733	0.62347	-0.0142145	0.114464	-0.450172	-1.05734
ENSG00000047621	ENSG00000047621	ENSG00000047621	C12orf4	57102	chromosome 12 open reading frame 4 [Source:HGNC Symbol;Acc:HGNC:1184]	0.432826	0.432826	7.2276	1.89029e-07	6.6597e-06	7.03027	5.54664	5.49062	5.70405	5.93161	6.00322	6.09527
ENSG00000047634	ENSG00000047634	ENSG00000047634	SCML1	6322	Scm polycomb group protein like 1 [Source:HGNC Symbol;Acc:HGNC:10580]	-0.409751	-0.409751	-5.36587	1.68733e-05	0.000288499	2.70978	5.01102	4.87097	5.05388	4.39906	4.59286	4.7057
ENSG00000047644	ENSG00000047644	ENSG00000047644	WWC3	55841	WWC family member 3 [Source:HGNC Symbol;Acc:HGNC:29237]	-0.161164	-0.161164	-3.46983	0.00199926	0.0141412	-2.45789	7.22698	7.28514	7.34243	7.15384	7.19151	7.02479
ENSG00000047648	ENSG00000047648	ENSG00000047648	ARHGAP6	395	Rho GTPase activating protein 6 [Source:HGNC Symbol;Acc:HGNC:676]	-0.432806	-0.432806	-3.92379	0.000645126	0.00567494	-0.542911	3.55125	3.52839	3.48637	2.93468	3.3129	3.0331
ENSG00000047849	ENSG00000047849	ENSG00000047849	MAP4	4134	microtubule associated protein 4 [Source:HGNC Symbol;Acc:HGNC:6862]	-0.0124619	-0.0124619	-0.450574	0.656369	0.819902	-7.8853	9.76417	9.78919	9.77759	9.73106	9.82716	9.73938
ENSG00000047932	ENSG00000047932	ENSG00000047932	GOPC	57120	golgi associated PDZ and coiled-coil motif containing [Source:HGNC Symbol;Acc:HGNC:17643]	0.116052	0.116052	2.3296	0.028631	0.110037	-4.73285	5.81049	5.80716	5.85662	5.94038	5.89641	5.98338
ENSG00000048028	ENSG00000048028	ENSG00000048028	USP28	57646	ubiquitin specific peptidase 28 [Source:HGNC Symbol;Acc:HGNC:12625]	0.301424	0.301424	5.78522	5.94495e-06	0.000119886	3.53014	5.7493	5.81141	5.87276	6.09771	6.071	6.17228
ENSG00000048052	ENSG00000048052	ENSG00000048052	HDAC9	9734	histone deacetylase 9 [Source:HGNC Symbol;Acc:HGNC:14065]	0.163145	0.163145	1.08069	0.290649	0.522342	-5.68007	2.42109	2.0508	2.03137	2.16369	2.44979	2.35446
ENSG00000048140	ENSG00000048140	ENSG00000048140	TSPAN17	26262	tetraspanin 17 [Source:HGNC Symbol;Acc:HGNC:13594]	-0.123708	-0.123708	-2.14962	0.0419512	0.144508	-5.07925	5.88316	5.94318	6.02981	5.86057	5.81177	5.81082
ENSG00000048162	ENSG00000048162	ENSG00000048162	NOP16	51491	NOP16 nucleolar protein [Source:HGNC Symbol;Acc:HGNC:26934]	-0.0552921	-0.0552921	-0.776194	0.445269	0.665515	-6.64413	4.58168	4.59084	4.56061	4.43054	4.56178	4.58571
ENSG00000048342	ENSG00000048342	ENSG00000048342	CC2D2A	57545	coiled-coil and C2 domain containing 2A [Source:HGNC Symbol;Acc:HGNC:29253]	0.263393	0.263393	1.20348	0.240607	0.467459	-5.20955	0.629365	0.770475	1.38989	1.19713	1.21799	1.13656
ENSG00000048392	ENSG00000048392	ENSG00000048392	RRM2B	50484	ribonucleotide reductase regulatory TP53 inducible subunit M2B [Source:HGNC Symbol;Acc:HGNC:17296]	-0.0818672	-0.0818672	-1.60026	0.122714	0.303289	-6.08461	6.32088	6.2695	6.37407	6.2651	6.16085	6.28349
ENSG00000048405	ENSG00000048405	ENSG00000048405	ZNF800	168850	zinc finger protein 800 [Source:HGNC Symbol;Acc:HGNC:27267]	0.179594	0.179594	3.26604	0.00329163	0.0210109	-2.62927	5.471	5.4158	5.44618	5.58925	5.59711	5.68215
ENSG00000048471	ENSG00000048471	ENSG00000048471	SNX29	92017	sorting nexin 29 [Source:HGNC Symbol;Acc:HGNC:30542]	0.174241	0.174241	2.16224	0.0408604	0.14178	-4.74718	4.53291	4.40077	4.45732	4.67883	4.72498	4.48868
ENSG00000048544	ENSG00000048544	ENSG00000048544	MRPS10	55173	mitochondrial ribosomal protein S10 [Source:HGNC Symbol;Acc:HGNC:14502]	0.220282	0.220282	3.87646	0.000726591	0.00625977	-1.22102	5.6417	5.74517	5.73823	5.91055	5.89267	5.99285
ENSG00000048649	ENSG00000048649	ENSG00000048649	RSF1	51773	remodeling and spacing factor 1 [Source:HGNC Symbol;Acc:HGNC:18118]	0.132251	0.132251	3.24484	0.00346539	0.0218926	-3.01367	7.29489	7.23775	7.29329	7.36043	7.44417	7.41463
ENSG00000048707	ENSG00000048707	ENSG00000048707	VPS13D	55187	vacuolar protein sorting 13 homolog D [Source:HGNC Symbol;Acc:HGNC:23595]	0.0708592	0.0708592	1.78193	0.0875069	0.243015	-5.97973	7.18758	7.23894	7.26094	7.29864	7.28724	7.31674
ENSG00000048740	ENSG00000048740	ENSG00000048740	CELF2	10659	CUGBP Elav-like family member 2 [Source:HGNC Symbol;Acc:HGNC:2550]	-2.36676	-2.36676	-3.95302	0.000599393	0.00534561	-1.5585	-0.933457	-0.485403	-0.59049	-4.09518	-2.19976	-3.10675
ENSG00000048828	ENSG00000048828	ENSG00000048828	FAM120A	23196	family with sequence similarity 120A [Source:HGNC Symbol;Acc:HGNC:13247]	0.191375	0.191375	5.18445	2.66053e-05	0.000420134	1.63601	8.1473	8.19134	8.24003	8.34208	8.45156	8.36213
ENSG00000048991	ENSG00000048991	ENSG00000048991	R3HDM1	23518	R3H domain containing 1 [Source:HGNC Symbol;Acc:HGNC:9757]	0.173276	0.173276	2.7012	0.0125159	0.0587996	-4.03683	6.14892	6.10086	6.1941	6.2081	6.48708	6.267
ENSG00000049089	ENSG00000049089	ENSG00000049089	COL9A2	1298	collagen type IX alpha 2 chain [Source:HGNC Symbol;Acc:HGNC:2218]	-0.2593	-0.2593	-0.884605	0.385207	0.614302	-5.34557	0.399978	0.415765	0.852311	-0.084781	0.636735	0.335077
ENSG00000049130	ENSG00000049130	ENSG00000049130	KITLG	4254	KIT ligand [Source:HGNC Symbol;Acc:HGNC:6343]	-0.217275	-0.217275	-3.68499	0.00117303	0.00918892	-1.54172	5.20137	5.17474	5.29062	5.05921	4.96005	4.98247
ENSG00000049167	ENSG00000049167	ENSG00000049167	ERCC8	1161	ERCC excision repair 8	0.00506922	-6.44017	0.319372	3.1932	0.00392657	0.0240639	-4.85398	3.40407	3.5489	3.64025	3.82402	3.69731
ENSG00000049192	ENSG00000049192	ENSG00000049192	ADAMTS6	11174	ADAM metallopeptidase with thrombospondin type 1 motif 6 [Source:HGNC Symbol;Acc:HGNC:222]	0.944017	0.944017	10.967	8.5454e-11	1.10889e-08	14.8147	3.79526	3.726	3.6071	4.64702	4.53962	4.77866
ENSG00000049239	ENSG00000049239	ENSG00000049239	H6PD	9563	hexose-6-phosphate dehydrogenase/glucose 1-dehydrogenase [Source:HGNC Symbol;Acc:HGNC:4795]	-0.399551	-0.399551	-7.38346	1.32224e-07	4.93289e-06	7.25946	6.89616	6.8339	6.86725	6.54228	6.55415	6.29118
ENSG00000049245	ENSG00000049245	ENSG00000049245	VAMP3	9341	vesicle associated membrane protein 3 [Source:HGNC Symbol;Acc:HGNC:12644]	-0.255177	-0.255177	-6.80732	5.03304e-07	1.51295e-05	5.79374	7.50407	7.50812	7.53059	7.21025	7.24874	7.3205
ENSG00000049246	ENSG00000049246	ENSG00000049246	PER3	8863	period circadian regulator 3 [Source:HGNC Symbol;Acc:HGNC:8847]	0.136474	0.136474	1.17076	0.253269	0.481508	-5.78416	2.73624	2.83981	2.95031	2.87185	3.13007	2.94806
ENSG00000049249	ENSG00000049249	ENSG00000049249	TNFRSF9	3604	TNF receptor superfamily member 9 [Source:HGNC Symbol;Acc:HGNC:11924]	1.74215	1.74215	4.4803	0.000157955	0.00185811	0.166239	-2.45397	-0.760343	-1.34966	0.395407	0.485965	0.144385
ENSG00000049283	ENSG00000049283	ENSG00000049283	EPN3	55040	epsin 3 [Source:HGNC Symbol;Acc:HGNC:18235]	1.48686	1.48686	4.2903	0.000255682	0.00271981	0.211427	-1.28664	-0.571356	-0.273768	1.30977	0.588208	0.503481
ENSG00000049323	ENSG00000049323	ENSG00000049323	LTBP1	4052	latent transforming growth factor beta binding protein 1 [Source:HGNC Symbol;Acc:HGNC:6714]	0.21908	0.21908	4.77068	7.56507e-05	0.00100724	0.852641	6.59393	6.60752	6.65181	6.81641	6.91299	6.78092
ENSG00000049449	ENSG00000049449	ENSG00000049449	RCN1	5954	reticulocalbin 1 [Source:HGNC Symbol;Acc:HGNC:9934]	0.237708	0.237708	4.65834	0.000100567	0.00128899	0.608806	6.39096	6.37165	6.36269	6.52926	6.60762	6.70592
ENSG00000049541	ENSG00000049541	ENSG00000049541	RFC2	5982	replication factor C subunit 2 [Source:HGNC Symbol;Acc:HGNC:9970]	0.186324	0.186324	4.06363	0.000453575	0.00431516	-0.828283	6.05089	6.11297	6.12163	6.28762	6.29068	6.26992
ENSG00000049618	ENSG00000049618	ENSG00000049618	ARID1B	57492	AT-rich interaction domain 1B [Source:HGNC Symbol;Acc:HGNC:18040]	-0.0606842	-0.0606842	-1.2418	0.226391	0.450239	-6.6908	6.94424	6.98034	6.93738	6.86849	7.02376	6.79249
ENSG00000049656	ENSG00000049656	ENSG00000049656	CLPTM1L	81037	CLPTM1 like [Source:HGNC Symbol;Acc:HGNC:24308]	0.0686237	0.0686237	1.62853	0.116562	0.293363	-6.16209	6.87535	6.90724	6.90569	7.0018	6.94646	6.94596
ENSG00000049759	ENSG00000049759	ENSG00000049759	NEDD4L	23327	neural precursor cell expressed	0.237636	0.0282302	-1.21185	0.200926	4.93969	4.93241e-05	0.999881	-4.46566	7.21819	7.4459	7.47474	7.4349
ENSG00000049768	ENSG00000049768	ENSG00000049768	FOXP3	50943	forkhead box P3 [Source:HGNC Symbol;Acc:HGNC:6106]	-0.239771	-0.239771	-0.338468	0.737974	0.869593	-5.01543	-1.28664	-1.7314	-3.91468	-2.3353	-2.58861	-2.57221
ENSG00000049769	ENSG00000049769	ENSG00000049769	PPP1R3F	89801	protein phosphatase 1 regulatory subunit 3F [Source:HGNC Symbol;Acc:HGNC:14944]	0.106842	0.106842	0.554844	0.584171	0.774742	-5.89599	1.51319	1.53801	1.53223	1.43923	1.91312	1.57506
ENSG00000049860	ENSG00000049860	ENSG00000049860	HEXB	3074	hexosaminidase subunit beta [Source:HGNC Symbol;Acc:HGNC:4879]	0.175111	0.175111	4.16512	0.000350996	0.00353568	-0.749905	7.11192	7.10723	7.08732	7.22559	7.257	7.35302
ENSG00000049883	ENSG00000049883	ENSG00000049883	PTCD2	79810	pentatricopeptide repeat domain 2 [Source:HGNC Symbol;Acc:HGNC:25734]	0.0537077	0.0537077	0.742026	0.465322	0.682115	-6.72062	4.66809	4.8064	4.66937	4.84694	4.64717	4.82709
ENSG00000050130	ENSG00000050130	ENSG00000050130	JKAMP	51528	JNK1/MAPK8 associated membrane protein [Source:HGNC Symbol;Acc:HGNC:20184]	0.134828	0.134828	2.20508	0.0373463	0.133144	-4.87109	5.3108	5.31759	5.3705	5.40817	5.388	5.61017
ENSG00000050165	ENSG00000050165	ENSG00000050165	DKK3	27122	dickkopf WNT signaling pathway inhibitor 3 [Source:HGNC Symbol;Acc:HGNC:2893]	-0.161619	-0.161619	-2.83639	0.00915952	0.0465032	-3.7125	6.05829	6.19091	6.20689	6.03252	6.04764	5.89653
ENSG00000050327	ENSG00000050327	ENSG00000050327	ARHGEF5	7984	Rho guanine nucleotide exchange factor 5 [Source:HGNC Symbol;Acc:HGNC:13209]	0.119723	0.119723	0.797247	0.433178	0.655326	-5.94177	1.91226	2.26435	2.40151	2.23675	2.26147	2.48093
ENSG00000050344	ENSG00000050344	ENSG00000050344	NFE2L3	9603	nuclear factor	0.0695569	-6.04798	0.031785	0.657589	0.517103	0.723986	-4.71445	6.60829	6.70443	6.80263	6.64382	6.78428
ENSG00000050393	ENSG00000050393	ENSG00000050393	MCUR1	63933	mitochondrial calcium uniporter regulator 1 [Source:HGNC Symbol;Acc:HGNC:21097]	-0.230132	-0.230132	-4.19881	0.000322325	0.00331236	-0.398516	5.78394	5.89792	5.74263	5.58506	5.54721	5.61783
ENSG00000050405	ENSG00000050405	ENSG00000050405	LIMA1	51474	LIM domain and actin binding 1 [Source:HGNC Symbol;Acc:HGNC:24636]	0.293884	0.293884	7.50845	9.94997e-08	3.86558e-06	7.2928	8.16083	8.15647	8.22962	8.41235	8.48321	8.53347
ENSG00000050426	ENSG00000050426	ENSG00000050426	LETMD1	25875	LETM1 domain containing 1 [Source:HGNC Symbol;Acc:HGNC:24241]	-0.116427	-0.116427	-1.98275	0.0590353	0.184277	-5.2977	5.58645	5.50644	5.55858	5.49561	5.33384	5.45957
ENSG00000050438	ENSG00000050438	ENSG00000050438	SLC4A8	9498	solute carrier family 4 member 8 [Source:HGNC Symbol;Acc:HGNC:11034]	0.753001	0.753001	3.71955	0.00107618	0.00860745	-0.759878	1.48417	1.24297	1.32878	2.02207	2.32207	1.9503
ENSG00000050555	ENSG00000050555	ENSG00000050555	LAMC3	10319	laminin subunit gamma 3 [Source:HGNC Symbol;Acc:HGNC:6494]	0.529746	0.529746	0.716408	0.480701	0.695103	-4.80616	-2.45397	-4.23039	-3.91468	-3.25074	-2.58861	-3.10675
ENSG00000050730	ENSG00000050730	ENSG00000050730	TNIP3	79931	TNFAIP3 interacting protein 3 [Source:HGNC Symbol;Acc:HGNC:19315]	-0.378951	-0.378951	-0.34393	0.733915	0.867297	-4.83864	-6.38549	-2.19409	-3.91468	-6.38549	-3.97961	-2.57221
ENSG00000050748	ENSG00000050748	ENSG00000050748	MAPK9	5601	mitogen-activated protein kinase 9 [Source:HGNC Symbol;Acc:HGNC:6886]	-0.121438	-0.121438	-2.40533	0.0242849	0.0972886	-4.61483	6.08994	6.06925	6.15832	5.95236	6.00899	5.98812
ENSG00000050820	ENSG00000050820	ENSG00000050820	BCAR1	9564	BCAR1	0.0242621	-7.18135	-0.1413	-2.14817	0.0420781	0.144612	-5.40977	7.61324	7.55768	7.57576	7.48561	7.61285
ENSG00000051009	ENSG00000051009	ENSG00000051009	FAM160A2	84067	family with sequence similarity 160 member A2 [Source:HGNC Symbol;Acc:HGNC:25378]	-0.0549259	-0.0549259	-0.764365	0.452151	0.670905	-6.74493	5.03623	4.90916	4.86501	4.98481	4.91403	4.72854
ENSG00000051108	ENSG00000051108	ENSG00000051108	HERPUD1	9709	homocysteine inducible ER protein with ubiquitin like domain 1 [Source:HGNC Symbol;Acc:HGNC:13744]	0.301574	0.301574	5.97534	3.72382e-06	8.17206e-05	4.02027	5.69333	5.65104	5.74116	6.03252	5.96096	5.98694
ENSG00000051128	ENSG00000051128	ENSG00000051128	HOMER3	9454	homer scaffold protein 3 [Source:HGNC Symbol;Acc:HGNC:17514]	-0.128526	-0.128526	-1.45266	0.159357	0.359885	-5.91123	4.5987	4.66084	4.62557	4.40541	4.76373	4.34455
ENSG00000051180	ENSG00000051180	ENSG00000051180	RAD51	5888	RAD51 recombinase [Source:HGNC Symbol;Acc:HGNC:9817]	-0.559567	-0.559567	-2.0791	0.0485419	0.160414	-3.99834	1.45455	1.38667	1.44852	0.97599	0.897919	0.701219
ENSG00000051341	ENSG00000051341	ENSG00000051341	POLQ	10721	DNA polymerase theta [Source:HGNC Symbol;Acc:HGNC:9186]	0.0944084	0.0944084	1.77441	0.0887713	0.245254	-5.83457	6.3311	6.36371	6.34929	6.40559	6.36996	6.55753
ENSG00000051382	ENSG00000051382	ENSG00000051382	PIK3CB	5291	phosphatidylinositol-4	-0.0494919	-6.51198	0.00990901	0.197176	0.845362	0.926505	-5.22013	6.18994	6.13094	6.08915	6.18798	6.11234
ENSG00000051523	ENSG00000051523	ENSG00000051523	CYBA	1535	cytochrome b-245 alpha chain [Source:HGNC Symbol;Acc:HGNC:2577]	-0.0844098	-0.0844098	-1.26825	0.216957	0.437902	-6.35759	5.40285	5.48397	5.46405	5.42233	5.44532	5.23268
ENSG00000051596	ENSG00000051596	ENSG00000051596	THOC3	84321	THO complex 3 [Source:HGNC Symbol;Acc:HGNC:19072]	0.0839494	0.0839494	0.76052	0.454403	0.672892	-6.51719	4.24357	3.93138	3.87632	4.17945	4.28564	3.79831
ENSG00000051620	ENSG00000051620	ENSG00000051620	HEBP2	23593	heme binding protein 2 [Source:HGNC Symbol;Acc:HGNC:15716]	-0.0494097	-0.0494097	-1.019	0.318434	0.550813	-6.79341	6.16158	6.23193	6.11825	6.14212	6.15357	6.07648
ENSG00000051825	ENSG00000051825	ENSG00000051825	MPHOSPH9	10198	M-phase phosphoprotein 9 [Source:HGNC Symbol;Acc:HGNC:7215]	-0.109646	-0.109646	-2.18899	0.0386328	0.136337	-5.13369	6.54558	6.61057	6.67731	6.42916	6.5573	6.52364
ENSG00000052126	ENSG00000052126	ENSG00000052126	PLEKHA5	54477	pleckstrin homology domain containing A5 [Source:HGNC Symbol;Acc:HGNC:30036]	0.0932882	0.0932882	1.53769	0.137296	0.326397	-5.95968	5.31904	5.15814	5.13421	5.29128	5.2833	5.30476
ENSG00000052723	ENSG00000052723	ENSG00000052723	SIKE1	80143	suppressor of IKBKE 1 [Source:HGNC Symbol;Acc:HGNC:26119]	0.079384	0.079384	1.635	0.11519	0.291023	-6.0583	6.37425	6.36371	6.39286	6.36054	6.48294	6.52935
ENSG00000052749	ENSG00000052749	ENSG00000052749	RRP12	23223	ribosomal RNA processing 12 homolog [Source:HGNC Symbol;Acc:HGNC:29100]	0.00364307	0.00364307	0.0632333	0.950108	0.978561	-7.12542	5.24744	5.29196	5.20818	5.28268	5.19491	5.28756
ENSG00000052795	ENSG00000052795	ENSG00000052795	FNIP2	57600	folliculin interacting protein 2 [Source:HGNC Symbol;Acc:HGNC:29280]	-0.130801	-0.130801	-2.13875	0.0429118	0.146567	-4.93773	5.23006	5.14473	5.26638	5.08119	5.06129	5.09223
ENSG00000052802	ENSG00000052802	ENSG00000052802	MSMO1	6307	methylsterol monooxygenase 1 [Source:HGNC Symbol;Acc:HGNC:10545]	-0.0890556	-0.0890556	-2.0717	0.049284	0.162097	-5.52118	7.55031	7.54911	7.55414	7.44688	7.38636	7.55424
ENSG00000052841	ENSG00000052841	ENSG00000052841	TTC17	55761	tetratricopeptide repeat domain 17 [Source:HGNC Symbol;Acc:HGNC:25596]	0.0233578	0.0233578	0.469072	0.643281	0.811069	-7.28173	6.56303	6.44463	6.57082	6.46989	6.62727	6.5423
ENSG00000053108	ENSG00000053108	ENSG00000053108	FSTL4	23105	follistatin like 4 [Source:HGNC Symbol;Acc:HGNC:21389]	-0.423315	-0.423315	-0.465226	0.645992	0.812612	-4.86597	-2.99241	-3.40218	-3.05105	-2.7216	-6.38549	-2.57221
ENSG00000053254	ENSG00000053254	ENSG00000053254	FOXN3	1112	forkhead box N3 [Source:HGNC Symbol;Acc:HGNC:1928]	-0.0537929	-0.0537929	-1.48155	0.151562	0.348083	-6.53165	7.86265	7.77054	7.83148	7.7247	7.80657	7.76574
ENSG00000053371	ENSG00000053371	ENSG00000053371	AKR7A2	8574	aldo-keto reductase family 7 member A2 [Source:HGNC Symbol;Acc:HGNC:389]	0.0730855	0.0730855	1.26768	0.217159	0.438177	-6.41877	5.65966	5.6699	5.61246	5.77731	5.7148	5.66892
ENSG00000053372	ENSG00000053372	ENSG00000053372	MRTO4	51154	MRT4 homolog	-0.122832	-4.7729	0.0296876	0.51776	0.609399	0.791813	-5.19127	5.96027	5.94124	5.84416	6.00455	5.90511
ENSG00000053501	ENSG00000053501	ENSG00000053501	USE1	55850	unconventional SNARE in the ER 1 [Source:HGNC Symbol;Acc:HGNC:30882]	0.0575401	0.0575401	0.472702	0.640726	0.809725	-6.36747	2.7965	3.03424	2.99032	3.0926	2.89096	3.0331
ENSG00000053524	ENSG00000053524	ENSG00000053524	MCF2L2	23101	MCF.2 cell line derived transforming sequence-like 2 [Source:HGNC Symbol;Acc:HGNC:30319]	0.0979272	0.0979272	0.559157	0.581271	0.772798	-5.95464	1.39342	1.99208	1.78064	1.86502	1.83208	1.84969
ENSG00000053747	ENSG00000053747	ENSG00000053747	LAMA3	3909	laminin subunit alpha 3 [Source:HGNC Symbol;Acc:HGNC:6483]	-0.544351	-0.544351	-6.10585	2.70666e-06	6.24146e-05	4.64459	4.34794	4.38374	4.47506	3.91587	3.97247	3.67436
ENSG00000053770	ENSG00000053770	ENSG00000053770	AP5M1	55745	adaptor related protein complex 5 subunit mu 1 [Source:HGNC Symbol;Acc:HGNC:20192]	0.107701	0.107701	1.83135	0.0795783	0.228061	-5.67446	5.96553	5.95668	6.07703	6.16008	5.9514	6.20217
ENSG00000053900	ENSG00000053900	ENSG00000053900	ANAPC4	29945	anaphase promoting complex subunit 4 [Source:HGNC Symbol;Acc:HGNC:19990]	-0.127823	-0.127823	-1.53486	0.137987	0.327333	-5.87108	4.92454	4.98075	4.87306	4.89287	4.58051	4.92676
ENSG00000053918	ENSG00000053918	ENSG00000053918	KCNQ1	3784	potassium voltage-gated channel subfamily Q member 1 [Source:HGNC Symbol;Acc:HGNC:6294]	0.38923	0.38923	0.318984	0.752517	0.877468	-4.78375	-3.86123	-6.38549	-6.38549	-6.38549	-2.58861	-6.38549
ENSG00000054116	ENSG00000054116	ENSG00000054116	TRAPPC3	27095	trafficking protein particle complex 3 [Source:HGNC Symbol;Acc:HGNC:19942]	0.0661849	0.0661849	1.31028	0.20259	0.419955	-6.45937	6.09475	6.13518	6.0909	6.20355	6.12728	6.19193
ENSG00000054118	ENSG00000054118	ENSG00000054118	THRAP3	9967	thyroid hormone receptor associated protein 3 [Source:HGNC Symbol;Acc:HGNC:22964]	0.110184	0.110184	2.98265	0.00649682	0.0358509	-3.79275	8.27299	8.28471	8.30741	8.3271	8.48113	8.39106
ENSG00000054148	ENSG00000054148	ENSG00000054148	PHPT1	29085	phosphohistidine phosphatase 1 [Source:HGNC Symbol;Acc:HGNC:30033]	-0.23637	-0.23637	-2.78922	0.0102197	0.0504155	-3.54548	4.84972	5.12778	4.82684	4.69448	4.8665	4.5763
ENSG00000054179	ENSG00000054179	ENSG00000054179	ENTPD2	954	ectonucleoside triphosphate diphosphohydrolase 2 [Source:HGNC Symbol;Acc:HGNC:3364]	-0.603391	-0.603391	-0.573919	0.571399	0.76553	-4.77341	-2.45397	-6.38549	-3.05105	-2.7216	-6.38549	-6.38549
ENSG00000054219	ENSG00000054219	ENSG00000054219	LY75	4065	lymphocyte antigen 75 [Source:HGNC Symbol;Acc:HGNC:6729]	-0.277324	-0.277324	-2.28078	0.0317984	0.118504	-4.12105	3.35682	3.07016	3.26773	2.80616	2.85038	3.17291
ENSG00000054267	ENSG00000054267	ENSG00000054267	ARID4B	51742	AT-rich interaction domain 4B [Source:HGNC Symbol;Acc:HGNC:15550]	0.198414	0.198414	4.17851	0.000339307	0.00344618	-0.608972	6.51093	6.45282	6.43061	6.58558	6.66651	6.73935
ENSG00000054277	ENSG00000054277	ENSG00000054277	OPN3	23596	opsin 3 [Source:HGNC Symbol;Acc:HGNC:14007]	-0.952266	-0.952266	-9.52421	1.35023e-09	1.0808e-07	12.0727	4.13105	3.88775	3.87632	3.05269	3.04273	2.90859
ENSG00000054282	ENSG00000054282	ENSG00000054282	SDCCAG8	10806	serologically defined colon cancer antigen 8 [Source:HGNC Symbol;Acc:HGNC:10671]	0.0457295	0.0457295	0.458321	0.650874	0.815622	-6.56552	3.49417	3.5438	3.66388	3.49527	3.73123	3.62042
ENSG00000054392	ENSG00000054392	ENSG00000054392	HHAT	55733	hedgehog acyltransferase [Source:HGNC Symbol;Acc:HGNC:18270]	0.399493	0.399493	1.41471	0.170087	0.374841	-4.8958	0.959642	0.502467	0.335629	1.28242	0.588208	1.06656
ENSG00000054523	ENSG00000054523	ENSG00000054523	KIF1B	23095	kinesin family member 1B [Source:HGNC Symbol;Acc:HGNC:16636]	-0.0113419	-0.0113419	-0.271206	0.788568	0.896098	-7.49363	7.32435	7.26668	7.28326	7.21659	7.27052	7.35256
ENSG00000054598	ENSG00000054598	ENSG00000054598	FOXC1	2296	forkhead box C1 [Source:HGNC Symbol;Acc:HGNC:3800]	-0.613785	-0.613785	-0.936148	0.358587	0.590401	-4.86366	-0.784754	-1.54594	-1.8176	-3.25074	-1.89377	-0.908931
ENSG00000054611	ENSG00000054611	ENSG00000054611	TBC1D22A	25771	TBC1 domain family member 22A [Source:HGNC Symbol;Acc:HGNC:1309]	0.0790756	0.0790756	1.2594	0.220082	0.441955	-6.29901	5.1329	4.99203	5.09575	5.16219	5.21702	5.05882
ENSG00000054654	ENSG00000054654	ENSG00000054654	SYNE2	23224	spectrin repeat containing nuclear envelope protein 2 [Source:HGNC Symbol;Acc:HGNC:17084]	-0.00979622	-0.00979622	-0.260204	0.796941	0.900811	-7.84407	9.11937	9.20137	9.26175	9.16993	9.20532	9.18154
ENSG00000054690	ENSG00000054690	ENSG00000054690	PLEKHH1	57475	pleckstrin homology	-0.181303	-4.99116	-0.335197	-0.773654	0.446742	0.666797	-4.59995	-0.784754	-0.977872	-0.222218	-0.402141	-1.89377
ENSG00000054793	ENSG00000054793	ENSG00000054793	ATP9A	10079	ATPase phospholipid transporting 9A (putative) [Source:HGNC Symbol;Acc:HGNC:13540]	-0.202519	-0.202519	-3.6552	0.00126334	0.00976817	-1.72295	5.7493	5.70916	5.73529	5.54391	5.56142	5.47485
ENSG00000054965	ENSG00000054965	ENSG00000054965	FAM168A	23201	family with sequence similarity 168 member A [Source:HGNC Symbol;Acc:HGNC:28999]	0.234982	0.234982	5.48807	1.24322e-05	0.000222947	2.61995	6.93018	6.83442	6.81041	7.07136	7.08296	7.12182
ENSG00000054967	ENSG00000054967	ENSG00000054967	RELT	84957	RELT	-0.093327	-5.88385	0.0496648	0.608135	0.54885	0.747446	-4.94478	4.26506	4.18835	4.0652	4.3766	4.23137
ENSG00000054983	ENSG00000054983	ENSG00000054983	GALC	2581	galactosylceramidase [Source:HGNC Symbol;Acc:HGNC:4115]	-0.0781822	-0.0781822	-0.932769	0.360293	0.591625	-6.38654	4.18164	4.20461	4.03778	4.06776	4.01898	4.11674
ENSG00000055044	ENSG00000055044	ENSG00000055044	NOP58	51602	NOP58 ribonucleoprotein [Source:HGNC Symbol;Acc:HGNC:29926]	0.034693	0.034693	0.632694	0.532958	0.735475	-7.21915	6.68203	6.67848	6.67884	6.70754	6.60686	6.82994
ENSG00000055070	ENSG00000055070	ENSG00000055070	SZRD1	26099	SUZ RNA binding domain containing 1 [Source:HGNC Symbol;Acc:HGNC:30232]	-0.0749268	-0.0749268	-2.11128	0.045427	0.152877	-5.54654	8.09216	8.09545	8.09903	8.03206	8.07412	7.9547
ENSG00000055130	ENSG00000055130	ENSG00000055130	CUL1	8454	cullin 1 [Source:HGNC Symbol;Acc:HGNC:2551]	0.264287	0.264287	5.45564	1.34805e-05	0.000239043	2.6118	6.3372	6.45146	6.40123	6.60847	6.67597	6.71167
ENSG00000055147	ENSG00000055147	ENSG00000055147	FAM114A2	10827	family with sequence similarity 114 member A2 [Source:HGNC Symbol;Acc:HGNC:1333]	0.0911059	0.0911059	1.40081	0.174156	0.380156	-6.08177	5.00592	4.88112	4.86501	5.06122	4.97428	4.97532
ENSG00000055163	ENSG00000055163	ENSG00000055163	CYFIP2	26999	cytoplasmic FMR1 interacting protein 2 [Source:HGNC Symbol;Acc:HGNC:13760]	0.744282	0.744282	4.17532	0.000342057	0.00346738	0.253893	1.75106	2.13463	1.35966	2.46065	2.71003	2.42608
ENSG00000055208	ENSG00000055208	ENSG00000055208	TAB2	23118	TGF-beta activated kinase 1 (MAP3K7) binding protein 2 [Source:HGNC Symbol;Acc:HGNC:17075]	-0.00101485	-0.00101485	-0.0205615	0.983767	0.991556	-7.47921	7.04207	6.88673	7.06407	6.92761	7.07803	6.97013
ENSG00000055211	ENSG00000055211	ENSG00000055211	GINM1	116254	glycoprotein integral membrane 1 [Source:HGNC Symbol;Acc:HGNC:21074]	0.12984	0.12984	2.65053	0.0140495	0.0639997	-4.22635	6.62251	6.63776	6.57	6.72669	6.66651	6.83192
ENSG00000055332	ENSG00000055332	ENSG00000055332	EIF2AK2	5610	eukaryotic translation initiation factor 2 alpha kinase 2 [Source:HGNC Symbol;Acc:HGNC:9437]	0.0676478	0.0676478	1.79155	0.0859124	0.240022	-6.34706	9.33078	9.34998	9.32717	9.27523	9.44196	9.50396
ENSG00000055483	ENSG00000055483	ENSG00000055483	USP36	57602	ubiquitin specific peptidase 36 [Source:HGNC Symbol;Acc:HGNC:20062]	-0.143956	-0.143956	-2.687	0.0129289	0.0602117	-4.01056	6.01836	6.04147	5.97727	5.86634	5.9538	5.78925
ENSG00000055609	ENSG00000055609	ENSG00000055609	KMT2C	58508	lysine methyltransferase 2C [Source:HGNC Symbol;Acc:HGNC:13726]	-0.175957	-0.175957	-3.25544	0.00337739	0.02146	-2.87383	6.80521	6.67148	6.84287	6.55234	6.62877	6.59686
ENSG00000055732	ENSG00000055732	ENSG00000055732	MCOLN3	55283	mucolipin 3 [Source:HGNC Symbol;Acc:HGNC:13358]	-1.10808	-1.10808	-2.46092	0.0214912	0.0884544	-3.20596	-0.933457	0.459767	0.136045	-1.0666	-1.07456	-1.40968
ENSG00000055813	ENSG00000055813	ENSG00000055813	CCDC85A	114800	coiled-coil domain containing 85A [Source:HGNC Symbol;Acc:HGNC:29400]	-0.524739	-0.524739	-1.99164	0.0579899	0.182194	-4.03437	1.15644	0.543939	0.852311	0.395407	0.317579	0.144385
ENSG00000055917	ENSG00000055917	ENSG00000055917	PUM2	23369	pumilio RNA binding family member 2 [Source:HGNC Symbol;Acc:HGNC:14958]	0.0343306	0.0343306	0.809482	0.426246	0.649525	-7.26979	7.66749	7.66554	7.71018	7.69422	7.62756	7.82424
ENSG00000055950	ENSG00000055950	ENSG00000055950	MRPL43	84545	mitochondrial ribosomal protein L43 [Source:HGNC Symbol;Acc:HGNC:14517]	-0.0302499	-0.0302499	-0.559123	0.581294	0.772798	-6.98639	5.37742	5.3131	5.3705	5.33019	5.33568	5.29523
ENSG00000055955	ENSG00000055955	ENSG00000055955	ITIH4	3700	inter-alpha-trypsin inhibitor heavy chain family member 4 [Source:HGNC Symbol;Acc:HGNC:6169]	0.373339	0.373339	0.512973	0.612692	0.793692	-4.94913	-3.86123	-1.54594	-3.05105	-1.77966	-1.23995	-3.96526
ENSG00000056050	ENSG00000056050	ENSG00000056050	HPF1	54969	histone PARylation factor 1 [Source:HGNC Symbol;Acc:HGNC:26051]	0.0930258	0.0930258	1.37052	0.183297	0.39353	-6.07976	4.84116	4.72985	4.66319	4.75542	4.87411	4.88416
ENSG00000056097	ENSG00000056097	ENSG00000056097	ZFR	51663	zinc finger RNA binding protein [Source:HGNC Symbol;Acc:HGNC:17277]	0.105077	0.105077	2.52143	0.0187902	0.0800012	-4.61092	7.32589	7.22107	7.25685	7.32611	7.43905	7.34796
ENSG00000056277	ENSG00000056277	ENSG00000056277	ZNF280C	55609	zinc finger protein 280C [Source:HGNC Symbol;Acc:HGNC:25955]	0.0421226	0.0421226	0.423502	0.675727	0.83278	-6.5815	3.59263	3.47579	3.65145	3.45909	3.63895	3.73766
ENSG00000056558	ENSG00000056558	ENSG00000056558	TRAF1	7185	TNF receptor associated factor 1 [Source:HGNC Symbol;Acc:HGNC:12031]	0.151388	0.151388	1.50859	0.144546	0.337717	-5.46759	3.26595	3.23116	3.13121	3.39669	3.38569	3.30036
ENSG00000056586	ENSG00000056586	ENSG00000056586	RC3H2	54542	ring finger and CCCH-type domains 2 [Source:HGNC Symbol;Acc:HGNC:21461]	-0.102003	-0.102003	-2.38051	0.0256378	0.101348	-4.89177	7.31047	7.31015	7.39695	7.21839	7.17003	7.32097
ENSG00000056736	ENSG00000056736	ENSG00000056736	IL17RB	55540	interleukin 17 receptor B [Source:HGNC Symbol;Acc:HGNC:18015]	0.182175	0.182175	0.240053	0.812342	0.908828	-4.91534	-2.06276	-4.23039	-3.91468	-3.25074	-2.58861	-3.96526
ENSG00000056972	ENSG00000056972	ENSG00000056972	TRAF3IP2	10758	TRAF3 interacting protein 2 [Source:HGNC Symbol;Acc:HGNC:1343]	0.0311188	0.0311188	0.425054	0.67461	0.831845	-6.99626	5.0462	5.13966	5.03964	5.11065	5.27182	4.94882
ENSG00000056998	ENSG00000056998	ENSG00000056998	GYG2	8908	glycogenin 2 [Source:HGNC Symbol;Acc:HGNC:4700]	-1.14785	-1.14785	-2.43841	0.0225847	0.0919587	-3.31492	-1.50203	-0.404283	-0.59049	-1.56576	-2.19976	-2.18306
ENSG00000057019	ENSG00000057019	ENSG00000057019	DCBLD2	131566	discoidin	0.0438353	-6.8027	0.520756	11.2855	4.80198e-11	6.91882e-09	-5.4337	7.38154	7.28247	7.36689	7.75611	7.85192
ENSG00000057252	ENSG00000057252	ENSG00000057252	SOAT1	6646	sterol O-acyltransferase 1 [Source:HGNC Symbol;Acc:HGNC:11177]	0.156897	0.156897	3.14919	0.00436598	0.0261583	-3.10074	6.52524	6.47577	6.48239	6.63236	6.57764	6.74216
ENSG00000057294	ENSG00000057294	ENSG00000057294	PKP2	5318	plakophilin 2 [Source:HGNC Symbol;Acc:HGNC:9024]	0.142765	0.142765	3.46071	0.00204468	0.0143733	-2.47119	7.02769	7.09595	7.12488	7.18786	7.28392	7.21019
ENSG00000057608	ENSG00000057608	ENSG00000057608	GDI2	2665	GDP dissociation inhibitor 2 [Source:HGNC Symbol;Acc:HGNC:4227]	0.121821	0.121821	3.58785	0.00149342	0.0112031	-2.42452	8.578	8.55795	8.5783	8.66155	8.63984	8.77841
ENSG00000057657	ENSG00000057657	ENSG00000057657	PRDM1	639	PR/SET domain 1 [Source:HGNC Symbol;Acc:HGNC:9346]	0.307139	0.307139	0.509149	0.615329	0.794823	-5.04855	-2.45397	-2.87935	-0.71366	-2.3353	-1.64147	-1.22278
ENSG00000057663	ENSG00000057663	ENSG00000057663	ATG5	9474	autophagy related 5 [Source:HGNC Symbol;Acc:HGNC:589]	0.142002	0.142002	2.29537	0.0308203	0.115892	-4.72322	5.41635	5.51819	5.39679	5.59065	5.49552	5.68653
ENSG00000057704	ENSG00000057704	ENSG00000057704	TMCC3	57458	transmembrane and coiled-coil domain family 3 [Source:HGNC Symbol;Acc:HGNC:29199]	0.225155	0.225155	2.22539	0.0357771	0.129161	-4.33138	3.22268	3.35283	3.46523	3.48331	3.50159	3.74888
ENSG00000057757	ENSG00000057757	ENSG00000057757	PITHD1	57095	PITH domain containing 1 [Source:HGNC Symbol;Acc:HGNC:25022]	0.14216	0.14216	2.50897	0.0193191	0.0815879	-4.30173	5.50751	5.51167	5.39679	5.57805	5.60475	5.66892
ENSG00000057935	ENSG00000057935	ENSG00000057935	MTA3	57504	metastasis associated 1 family member 3 [Source:HGNC Symbol;Acc:HGNC:23784]	0.207307	0.207307	3.8836	0.000713686	0.00616894	-1.20163	5.73858	5.71144	5.66595	5.81835	5.93573	5.99049
ENSG00000058056	ENSG00000058056	ENSG00000058056	USP13	8975	ubiquitin specific peptidase 13 [Source:HGNC Symbol;Acc:HGNC:12611]	-0.392945	-0.392945	-8.11108	2.60057e-08	1.2348e-06	8.98066	6.3219	6.31887	6.39844	5.9349	5.89766	6.0255
ENSG00000058063	ENSG00000058063	ENSG00000058063	ATP11B	23200	ATPase phospholipid transporting 11B (putative) [Source:HGNC Symbol;Acc:HGNC:13553]	0.085404	0.085404	2.02645	0.0540492	0.173351	-5.63244	7.66426	7.57373	7.65484	7.68348	7.65506	7.80354
ENSG00000058085	ENSG00000058085	ENSG00000058085	LAMC2	3918	laminin subunit gamma 2 [Source:HGNC Symbol;Acc:HGNC:6493]	0.939596	0.939596	4.87303	5.8382e-05	0.000811521	1.81831	0.731689	0.698844	0.852311	1.62487	1.6783	1.8074
ENSG00000058091	ENSG00000058091	ENSG00000058091	CDK14	5218	cyclin dependent kinase 14 [Source:HGNC Symbol;Acc:HGNC:8883]	-0.0221068	-0.0221068	-0.342137	0.735246	0.867987	-7.03218	5.06347	5.22022	5.05623	5.10285	5.09425	5.09882
ENSG00000058262	ENSG00000058262	ENSG00000058262	SEC61A1	29927	Sec61 translocon alpha 1 subunit [Source:HGNC Symbol;Acc:HGNC:18276]	0.0349292	0.0349292	1.13204	0.268879	0.498618	-7.15421	8.7749	8.73653	8.79413	8.85263	8.78433	8.76535
ENSG00000058272	ENSG00000058272	ENSG00000058272	PPP1R12A	4659	protein phosphatase 1 regulatory subunit 12A [Source:HGNC Symbol;Acc:HGNC:7618]	0.130319	0.130319	2.82579	0.0093882	0.0473764	-3.96837	7.30374	7.26319	7.3161	7.31476	7.45816	7.50258
ENSG00000058335	ENSG00000058335	ENSG00000058335	RASGRF1	5923	Ras protein specific guanine nucleotide releasing factor 1 [Source:HGNC Symbol;Acc:HGNC:9875]	-0.874007	-0.874007	-3.22838	0.00360636	0.0225379	-1.77332	1.04161	1.08336	1.09185	-0.493731	0.485965	0.654267
ENSG00000058404	ENSG00000058404	ENSG00000058404	CAMK2B	816	calcium/calmodulin dependent protein kinase II beta [Source:HGNC Symbol;Acc:HGNC:1461]	-1.47907	-1.47907	-3.27516	0.00321948	0.020664	-1.962	-0.0315125	-0.571356	0.27212	-2.0309	-1.07456	-1.87689
ENSG00000058453	ENSG00000058453	ENSG00000058453	CROCC	9696	ciliary rootlet coiled-coil	0.0665359	-6.3907	-0.190999	-1.55909	0.132155	0.318085	-4.78575	4.38374	4.36361	4.23501	4.24467	4.44741
ENSG00000058600	ENSG00000058600	ENSG00000058600	POLR3E	55718	RNA polymerase III subunit E [Source:HGNC Symbol;Acc:HGNC:30347]	-0.130625	-0.130625	-2.37555	0.0259163	0.102044	-4.58284	5.72159	5.64867	5.62364	5.58226	5.55354	5.45786
ENSG00000058668	ENSG00000058668	ENSG00000058668	ATP2B4	493	ATPase plasma membrane Ca2+ transporting 4 [Source:HGNC Symbol;Acc:HGNC:817]	-0.0148995	-0.0148995	-0.379307	0.707818	0.851332	-7.42751	7.16547	7.1257	7.09193	7.12526	7.09224	7.11912
ENSG00000058673	ENSG00000058673	ENSG00000058673	ZC3H11A	9877	zinc finger CCCH-type containing 11A [Source:HGNC Symbol;Acc:HGNC:29093]	-0.145064	-0.145064	-0.251165	0.80384	0.904816	-5.15497	-0.933457	-1.38162	-2.51457	-2.3353	-1.42679	-1.40968
ENSG00000058729	ENSG00000058729	ENSG00000058729	RIOK2	55781	RIO kinase 2 [Source:HGNC Symbol;Acc:HGNC:18999]	0.260077	0.260077	4.65642	0.000101057	0.00129447	0.824789	5.16982	5.16148	5.19968	5.38746	5.43163	5.49331
ENSG00000058799	ENSG00000058799	ENSG00000058799	YIPF1	54432	Yip1 domain family member 1 [Source:HGNC Symbol;Acc:HGNC:25231]	0.373922	0.373922	4.32495	0.000234196	0.00252859	0.13971	4.34794	4.46695	4.51676	4.76533	4.91157	4.78956
ENSG00000058804	ENSG00000058804	ENSG00000058804	NDC1	55706	NDC1 transmembrane nucleoporin [Source:HGNC Symbol;Acc:HGNC:25525]	0.196816	0.196816	4.83823	6.37568e-05	0.00087517	0.898827	7.36423	7.36649	7.38527	7.58234	7.49605	7.6271
ENSG00000058866	ENSG00000058866	ENSG00000058866	DGKG	1608	diacylglycerol kinase gamma [Source:HGNC Symbol;Acc:HGNC:2853]	0.0270371	0.0270371	0.0446378	0.964768	0.983674	-5.18646	-1.28664	-1.7314	-1.8176	-1.0666	-1.23995	-2.57221
ENSG00000059122	ENSG00000059122	ENSG00000059122	FLYWCH1	84256	FLYWCH-type zinc finger 1 [Source:HGNC Symbol;Acc:HGNC:25404]	-0.169959	-0.169959	-2.69009	0.0128379	0.0598816	-3.93926	5.6774	5.68851	5.77019	5.61688	5.5925	5.40743
ENSG00000059145	ENSG00000059145	ENSG00000059145	UNKL	64718	unkempt family like zinc finger [Source:HGNC Symbol;Acc:HGNC:14184]	-0.0260469	-0.0260469	-0.339471	0.737228	0.869317	-6.84984	4.46768	4.41201	4.35376	4.4583	4.47437	4.21303
ENSG00000059377	ENSG00000059377	ENSG00000059377	TBXAS1	6916	thromboxane A synthase 1 [Source:HGNC Symbol;Acc:HGNC:11609]	-0.210109	-0.210109	-0.825712	0.417156	0.640684	-5.39471	0.681434	0.370379	0.616978	0.395407	0.126911	0.449502
ENSG00000059378	ENSG00000059378	ENSG00000059378	PARP12	64761	poly(ADP-ribose) polymerase family member 12 [Source:HGNC Symbol;Acc:HGNC:21919]	0.0722954	0.0722954	1.71365	0.0995717	0.263523	-6.10109	7.28019	7.26475	7.33614	7.3063	7.43819	7.35256
ENSG00000059573	ENSG00000059573	ENSG00000059573	ALDH18A1	5832	aldehyde dehydrogenase 18 family member A1 [Source:HGNC Symbol;Acc:HGNC:9722]	0.0261582	0.0261582	0.589199	0.561272	0.757255	-7.3105	7.052	7.07001	6.99014	7.12959	6.98913	7.073
ENSG00000059588	ENSG00000059588	ENSG00000059588	TARBP1	6894	TAR (HIV-1) RNA binding protein 1 [Source:HGNC Symbol;Acc:HGNC:11568]	-0.0838609	-0.0838609	-1.34682	0.190707	0.403469	-6.27883	5.56755	5.53243	5.52832	5.46096	5.33016	5.58379
ENSG00000059691	ENSG00000059691	ENSG00000059691	GATB	5188	glutamyl-tRNA amidotransferase subunit B [Source:HGNC Symbol;Acc:HGNC:8849]	-0.103731	-0.103731	-1.39469	0.175973	0.382721	-5.9134	4.26506	4.30451	4.43575	4.26926	4.19942	4.21708
ENSG00000059728	ENSG00000059728	ENSG00000059728	MXD1	4084	MAX dimerization protein 1 [Source:HGNC Symbol;Acc:HGNC:6761]	0.0422642	0.0422642	0.54272	0.592362	0.779812	-6.75462	4.29461	4.43424	4.34607	4.31383	4.45081	4.46507
ENSG00000059758	ENSG00000059758	ENSG00000059758	CDK17	5128	cyclin dependent kinase 17 [Source:HGNC Symbol;Acc:HGNC:8750]	0.196632	0.196632	4.66555	9.87447e-05	0.00126796	0.474118	7.34821	7.25814	7.29729	7.4511	7.49276	7.54502
ENSG00000059769	ENSG00000059769	ENSG00000059769	DNAJC25	548645	DnaJ heat shock protein family (Hsp40) member C25 [Source:HGNC Symbol;Acc:HGNC:34187]	0.0424545	0.0424545	0.409108	0.686113	0.838409	-6.59071	3.52299	3.7033	3.49335	3.49527	3.5719	3.83034
ENSG00000059804	ENSG00000059804	ENSG00000059804	SLC2A3	6515	solute carrier family 2 member 3 [Source:HGNC Symbol;Acc:HGNC:11007]	-0.0226316	-0.0226316	-0.219405	0.828202	0.918197	-6.72517	3.99878	3.59403	4.00885	3.75606	3.83366	3.8771
ENSG00000059915	ENSG00000059915	ENSG00000059915	PSD	5662	pleckstrin and Sec7 domain containing [Source:HGNC Symbol;Acc:HGNC:9507]	0.765139	0.765139	0.884253	0.385393	0.614394	-4.77644	-1.75533	-2.19409	-6.38549	-1.21459	-1.89377	-3.96526
ENSG00000060069	ENSG00000060069	ENSG00000060069	CTDP1	9150	CTD phosphatase subunit 1 [Source:HGNC Symbol;Acc:HGNC:2498]	0.0215978	0.0215978	0.308593	0.760313	0.881767	-7.04835	5.06347	5.12094	5.16513	5.21558	5.23092	4.96333
ENSG00000060138	ENSG00000060138	ENSG00000060138	YBX3	8531	Y-box binding protein 3 [Source:HGNC Symbol;Acc:HGNC:2428]	-0.341869	-0.341869	-10.5202	1.95581e-10	2.23283e-08	13.5972	8.90942	8.92906	8.90819	8.58859	8.61716	8.51634
ENSG00000060140	ENSG00000060140	ENSG00000060140	STYK1	55359	serine/threonine/tyrosine kinase 1 [Source:HGNC Symbol;Acc:HGNC:18889]	0.0318916	0.0318916	0.182917	0.85641	0.93193	-6.01504	1.48417	1.69352	1.35966	1.64648	1.47979	1.54963
ENSG00000060237	ENSG00000060237	ENSG00000060237	WNK1	65125	WNK lysine deficient protein kinase 1 [Source:HGNC Symbol;Acc:HGNC:14540]	0.141107	0.141107	3.36078	0.00261289	0.0174627	-2.97225	8.578	8.53628	8.63324	8.65023	8.83427	8.68313
ENSG00000060339	ENSG00000060339	ENSG00000060339	CCAR1	55749	cell division cycle and apoptosis regulator 1 [Source:HGNC Symbol;Acc:HGNC:24236]	0.139832	0.139832	3.03616	0.00572191	0.0323699	-3.40602	6.77707	6.75773	6.75849	6.85231	6.90186	6.96051
ENSG00000060491	ENSG00000060491	ENSG00000060491	OGFR	11054	opioid growth factor receptor [Source:HGNC Symbol;Acc:HGNC:15768]	0.114528	0.114528	2.31696	0.029422	0.112169	-4.8816	6.41134	6.47778	6.51961	6.58698	6.6767	6.49061
ENSG00000060558	ENSG00000060558	ENSG00000060558	GNA15	2769	G protein subunit alpha 15 [Source:HGNC Symbol;Acc:HGNC:4383]	1.02021	1.02021	1.20266	0.240919	0.467863	-4.56881	-3.86123	-3.40218	-6.38549	-4.09518	-2.58861	-2.57221
ENSG00000060642	ENSG00000060642	ENSG00000060642	PIGV	55650	phosphatidylinositol glycan anchor biosynthesis class V [Source:HGNC Symbol;Acc:HGNC:26031]	0.0306213	0.0306213	0.29937	0.767252	0.885127	-6.55759	3.27445	3.30538	3.47936	3.40939	3.30541	3.42448
ENSG00000060656	ENSG00000060656	ENSG00000060656	PTPRU	10076	protein tyrosine phosphatase	0.390877	-3.94731	-0.572155	-3.06706	0.00531561	0.0305344	-4.39701	2.24197	2.23932	2.47847	1.70944	1.87317
ENSG00000060688	ENSG00000060688	ENSG00000060688	SNRNP40	9410	small nuclear ribonucleoprotein U5 subunit 40 [Source:HGNC Symbol;Acc:HGNC:30857]	0.00814054	0.00814054	0.182777	0.856519	0.932	-7.33971	6.29291	6.355	6.33964	6.35069	6.33271	6.33277
ENSG00000060749	ENSG00000060749	ENSG00000060749	QSER1	79832	glutamine and serine rich 1 [Source:HGNC Symbol;Acc:HGNC:26154]	0.060728	0.060728	1.19366	0.244358	0.471862	-6.78006	7.09222	7.00746	7.11812	7.01847	7.22958	7.148
ENSG00000060762	ENSG00000060762	ENSG00000060762	MPC1	51660	mitochondrial pyruvate carrier 1 [Source:HGNC Symbol;Acc:HGNC:21606]	0.221553	0.221553	2.69672	0.0126448	0.0592454	-3.53345	3.98331	3.82184	3.86021	4.1457	4.17909	3.98064
ENSG00000060971	ENSG00000060971	ENSG00000060971	ACAA1	30	acetyl-CoA acyltransferase 1 [Source:HGNC Symbol;Acc:HGNC:82]	0.128849	0.128849	2.00249	0.0567348	0.179516	-5.16962	5.10219	5.01248	4.93844	5.20105	5.07236	5.15892
ENSG00000060982	ENSG00000060982	ENSG00000060982	BCAT1	586	branched chain amino acid transaminase 1 [Source:HGNC Symbol;Acc:HGNC:976]	0.363705	0.363705	8.0729	2.82731e-08	1.33337e-06	8.60477	7.98131	7.94248	7.97239	8.27493	8.25719	8.45517
ENSG00000061273	ENSG00000061273	ENSG00000061273	HDAC7	51564	histone deacetylase 7 [Source:HGNC Symbol;Acc:HGNC:14067]	-0.211338	-0.211338	-4.25909	0.000276714	0.00291387	-0.533372	7.41893	7.42801	7.37208	7.2211	7.29719	7.06741
ENSG00000061337	ENSG00000061337	ENSG00000061337	LZTS1	11178	leucine zipper tumor suppressor 1 [Source:HGNC Symbol;Acc:HGNC:13861]	-0.617873	-0.617873	-0.943234	0.355025	0.587406	-4.78909	-2.45397	-1.10032	-2.51457	-3.25074	-1.89377	-2.57221
ENSG00000061455	ENSG00000061455	ENSG00000061455	PRDM6	93166	PR/SET domain 6 [Source:HGNC Symbol;Acc:HGNC:9350]	-1.23488	-1.23488	-1.37831	0.180911	0.390212	-4.47409	-2.45397	-2.87935	-2.51457	-3.25074	-6.38549	-3.10675
ENSG00000061656	ENSG00000061656	ENSG00000061656	SPAG4	6676	sperm associated antigen 4 [Source:HGNC Symbol;Acc:HGNC:11214]	-0.363136	-0.363136	-1.6512	0.111814	0.285483	-4.65291	1.70148	1.16537	0.977045	1.07494	0.816001	0.790773
ENSG00000061676	ENSG00000061676	ENSG00000061676	NCKAP1	10787	NCK associated protein 1 [Source:HGNC Symbol;Acc:HGNC:7666]	0.12871	0.12871	3.69265	0.00115084	0.00907297	-2.16936	8.61173	8.52257	8.56532	8.6285	8.69083	8.76276
ENSG00000061794	ENSG00000061794	ENSG00000061794	MRPS35	60488	mitochondrial ribosomal protein S35 [Source:HGNC Symbol;Acc:HGNC:16635]	0.207379	0.207379	3.30456	0.00299723	0.0195682	-2.62594	5.91477	5.81247	5.85797	5.993	6.01703	6.19296
ENSG00000061936	ENSG00000061936	ENSG00000061936	SFSWAP	6433	splicing factor SWAP [Source:HGNC Symbol;Acc:HGNC:10790]	-0.00839031	-0.00839031	-0.121066	0.904654	0.955428	-7.27293	6.01329	5.92955	5.91626	5.87552	6.1294	5.82679
ENSG00000061938	ENSG00000061938	ENSG00000061938	TNK2	10188	tyrosine kinase non receptor 2 [Source:HGNC Symbol;Acc:HGNC:19297]	-0.302344	-0.302344	-3.29107	0.0030973	0.0200648	-2.38913	4.93798	4.87706	4.81296	4.66302	4.71654	4.32968
ENSG00000061987	ENSG00000061987	ENSG00000061987	MON2	23041	MON2 homolog	-0.0507054	-6.63783	0.182679	3.34002	0.00274891	0.0182344	-5.23037	6.44091	6.4107	6.47267	6.57927	6.54702
ENSG00000062038	ENSG00000062038	ENSG00000062038	CDH3	1001	cadherin 3 [Source:HGNC Symbol;Acc:HGNC:1762]	1.8634	1.8634	1.62707	0.116873	0.293899	-4.35312	-6.38549	-6.38549	-6.38549	-6.38549	-3.12258	-1.87689
ENSG00000062194	ENSG00000062194	ENSG00000062194	GPBP1	65056	GC-rich promoter binding protein 1 [Source:HGNC Symbol;Acc:HGNC:29520]	0.00454822	0.00454822	0.104933	0.917307	0.962497	-7.48422	7.02769	7.06423	7.05761	7.01432	7.01575	7.13844
ENSG00000062282	ENSG00000062282	ENSG00000062282	DGAT2	84649	diacylglycerol O-acyltransferase 2 [Source:HGNC Symbol;Acc:HGNC:16940]	0.381164	0.381164	2.43561	0.0227243	0.0923649	-3.70543	2.6474	2.42835	2.3409	3.06076	2.55453	2.90859
ENSG00000062370	ENSG00000062370	ENSG00000062370	ZNF112	7771	zinc finger protein 112 [Source:HGNC Symbol;Acc:HGNC:12892]	0.180161	0.180161	1.81132	0.0827131	0.23412	-5.029	3.3648	3.23749	3.20108	3.41569	3.42767	3.49279
ENSG00000062485	ENSG00000062485	ENSG00000062485	CS	1431	citrate synthase [Source:HGNC Symbol;Acc:HGNC:2422]	-0.0991147	-0.0991147	-2.96388	0.00679161	0.0370761	-3.77994	8.09576	8.06328	8.0933	7.9527	7.9949	8.00586
ENSG00000062524	ENSG00000062524	ENSG00000062524	LTK	4058	leukocyte receptor tyrosine kinase [Source:HGNC Symbol;Acc:HGNC:6721]	-0.244104	-0.244104	-0.518852	0.608648	0.791372	-5.14756	-0.784754	-1.23412	-1.56474	-1.77966	-1.64147	-0.908931
ENSG00000062582	ENSG00000062582	ENSG00000062582	MRPS24	64951	mitochondrial ribosomal protein S24 [Source:HGNC Symbol;Acc:HGNC:14510]	0.465489	0.465489	0.952158	0.350574	0.583322	-5.00723	-1.28664	-0.327483	-1.56474	0.1752	-1.23995	-0.537917
ENSG00000062598	ENSG00000062598	ENSG00000062598	ELMO2	63916	engulfment and cell motility 2 [Source:HGNC Symbol;Acc:HGNC:17233]	-0.052445	-0.052445	-1.09229	0.285624	0.516287	-6.71293	6.19331	6.08339	6.19195	6.10162	6.13363	6.06306
ENSG00000062650	ENSG00000062650	ENSG00000062650	WAPL	23063	WAPL cohesin release factor [Source:HGNC Symbol;Acc:HGNC:23293]	0.250786	0.250786	6.24904	1.91124e-06	4.63759e-05	4.45504	7.18758	7.17973	7.17566	7.39356	7.38503	7.51905
ENSG00000062716	ENSG00000062716	ENSG00000062716	VMP1	81671	vacuole membrane protein 1 [Source:HGNC Symbol;Acc:HGNC:29559]	0.17514	0.17514	3.72199	0.00106963	0.0085685	-1.85102	7.12373	7.19446	7.07458	7.24785	7.30237	7.38123
ENSG00000062725	ENSG00000062725	ENSG00000062725	APPBP2	10513	amyloid beta precursor protein binding protein 2 [Source:HGNC Symbol;Acc:HGNC:622]	0.170465	0.170465	3.91957	0.000652011	0.00572586	-1.27737	6.60661	6.59832	6.665	6.78265	6.77279	6.82332
ENSG00000062822	ENSG00000062822	ENSG00000062822	POLD1	5424	DNA polymerase delta 1	-0.0715125	-6.16461	-0.0888678	-1.66069	0.109876	0.281936	-5.27485	6.46432	6.55524	6.43756	6.4969	6.43658
ENSG00000063046	ENSG00000063046	ENSG00000063046	EIF4B	1975	eukaryotic translation initiation factor 4B [Source:HGNC Symbol;Acc:HGNC:3285]	-0.0540222	-0.0540222	-1.50473	0.145532	0.339222	-6.47386	7.68673	7.68101	7.67493	7.59073	7.63765	7.6542
ENSG00000063127	ENSG00000063127	ENSG00000063127	SLC6A16	28968	solute carrier family 6 member 16 [Source:HGNC Symbol;Acc:HGNC:13622]	-0.347223	-0.347223	-1.65024	0.112012	0.285699	-4.66124	1.36186	1.31661	1.19818	1.13733	0.683683	0.992993
ENSG00000063169	ENSG00000063169	ENSG00000063169	BICRA	29998	BRD4 interacting chromatin remodeling complex associated protein [Source:HGNC Symbol;Acc:HGNC:4332]	-0.124006	-0.124006	-1.08952	0.286819	0.517749	-6.34722	4.59191	4.54562	4.64764	4.47953	4.80147	4.11674
ENSG00000063176	ENSG00000063176	ENSG00000063176	SPHK2	56848	sphingosine kinase 2 [Source:HGNC Symbol;Acc:HGNC:18859]	-0.00777412	-0.00777412	-0.0800109	0.936897	0.970876	-6.80207	4.19514	3.95463	3.97435	4.11503	4.12908	3.81974
ENSG00000063177	ENSG00000063177	ENSG00000063177	RPL18	6141	ribosomal protein L18 [Source:HGNC Symbol;Acc:HGNC:10310]	-0.101621	-0.101621	-2.79064	0.0101861	0.0502943	-4.29686	8.78162	8.8741	8.80819	8.80373	8.70281	8.65658
ENSG00000063180	ENSG00000063180	ENSG00000063180	CA11	770	carbonic anhydrase 11 [Source:HGNC Symbol;Acc:HGNC:1370]	0.066491	0.066491	0.348407	0.730593	0.86521	-6.09748	1.89031	1.94641	1.86915	1.62487	2.47669	1.84969
ENSG00000063241	ENSG00000063241	ENSG00000063241	ISOC2	79763	isochorismatase domain containing 2 [Source:HGNC Symbol;Acc:HGNC:26278]	-0.127707	-0.127707	-1.61587	0.119283	0.297903	-5.68901	4.70314	4.64425	4.70287	4.69448	4.58361	4.36656
ENSG00000063244	ENSG00000063244	ENSG00000063244	U2AF2	11338	U2 small nuclear RNA auxiliary factor 2 [Source:HGNC Symbol;Acc:HGNC:23156]	0.0173329	0.0173329	0.406154	0.688253	0.839621	-7.56965	7.92977	8.03629	7.9222	8.05522	8.01138	7.88078
ENSG00000063245	ENSG00000063245	ENSG00000063245	EPN1	29924	epsin 1 [Source:HGNC Symbol;Acc:HGNC:21604]	0.236758	0.236758	3.14015	0.0044619	0.0265654	-3.14428	6.60997	6.52449	6.62028	6.79299	7.04863	6.61383
ENSG00000063322	ENSG00000063322	ENSG00000063322	MED29	55588	mediator complex subunit 29 [Source:HGNC Symbol;Acc:HGNC:23074]	0.1628	0.1628	2.8697	0.00847445	0.0438238	-3.57373	5.61852	5.64391	5.72791	5.86634	5.8662	5.74091
ENSG00000063438	ENSG00000063438	ENSG00000063438	AHRR	57491	aryl-hydrocarbon receptor repressor [Source:HGNC Symbol;Acc:HGNC:346]	0.458103	0.458103	4.80481	6.93863e-05	0.000936447	1.54864	3.58582	3.31739	3.27584	3.84754	3.84403	3.83561
ENSG00000063587	ENSG00000063587	ENSG00000063587	ZNF275	10838//105373378	zinc finger protein 275 [Source:HGNC Symbol;Acc:HGNC:13069]	0.0245054	0.0245054	0.322186	0.750121	0.876238	-6.83506	4.30709	4.27711	4.34607	4.25526	4.38131	4.36656
ENSG00000063601	ENSG00000063601	ENSG00000063601	MTMR1	8776	myotubularin related protein 1 [Source:HGNC Symbol;Acc:HGNC:7449]	0.00546829	0.00546829	0.0970293	0.923514	0.965138	-7.22898	5.65966	5.7954	5.70705	5.69933	5.72886	5.76735
ENSG00000063660	ENSG00000063660	ENSG00000063660	GPC1	2817	glypican 1 [Source:HGNC Symbol;Acc:HGNC:4449]	0.215841	0.215841	2.44865	0.0220808	0.0902942	-4.09177	4.08347	4.13846	3.94919	4.32057	4.39548	4.11674
ENSG00000063761	ENSG00000063761	ENSG00000063761	ADCK1	57143	aarF domain containing kinase 1 [Source:HGNC Symbol;Acc:HGNC:19038]	-0.0140789	-0.0140789	-0.0890519	0.929785	0.96822	-6.09107	1.77522	1.78283	1.68634	1.82767	1.72394	1.64877
ENSG00000063854	ENSG00000063854	ENSG00000063854	HAGH	3029	hydroxyacylglutathione hydrolase [Source:HGNC Symbol;Acc:HGNC:4805]	-0.336469	-0.336469	-5.84591	5.11838e-06	0.000105686	3.75728	5.6774	5.76284	5.63945	5.43946	5.36117	5.27597
ENSG00000063978	ENSG00000063978	ENSG00000063978	RNF4	6047	ring finger protein 4 [Source:HGNC Symbol;Acc:HGNC:10067]	0.0541019	0.0541019	1.20779	0.238978	0.46587	-6.61408	6.31264	6.25631	6.22272	6.31571	6.28403	6.35221
ENSG00000064012	ENSG00000064012	ENSG00000064012	CASP8	841	caspase 8 [Source:HGNC Symbol;Acc:HGNC:1509]	0.228631	0.228631	3.72393	0.00106448	0.0085338	-1.54627	5.42401	5.5025	5.46937	5.72495	5.55196	5.81216
ENSG00000064042	ENSG00000064042	ENSG00000064042	LIMCH1	22998	LIM and calponin homology domains 1 [Source:HGNC Symbol;Acc:HGNC:29191]	-1.76976	-1.76976	-11.08	6.95643e-11	9.25692e-09	14.2016	3.47954	3.4044	3.36225	1.72983	1.65493	1.52374
ENSG00000064102	ENSG00000064102	ENSG00000064102	INTS13	55726	integrator complex subunit 13 [Source:HGNC Symbol;Acc:HGNC:20174]	0.0905567	0.0905567	1.62331	0.117678	0.295375	-5.98703	5.86779	5.9672	5.90321	5.94148	5.96215	6.1214
ENSG00000064115	ENSG00000064115	ENSG00000064115	TM7SF3	51768	transmembrane 7 superfamily member 3 [Source:HGNC Symbol;Acc:HGNC:23049]	-0.200328	-0.200328	-3.49733	0.0018682	0.0133987	-2.19609	6.10551	6.25475	6.24977	6.02015	5.99858	5.99991
ENSG00000064199	ENSG00000064199	ENSG00000064199	SPA17	53340	sperm autoantigenic protein 17 [Source:HGNC Symbol;Acc:HGNC:11210]	0.0164476	0.0164476	0.144985	0.885942	0.947059	-6.44368	3.02527	2.84811	2.77812	2.94344	2.91082	2.82627
ENSG00000064205	ENSG00000064205	ENSG00000064205	WISP2	8839	WNT1 inducible signaling pathway protein 2 [Source:HGNC Symbol;Acc:HGNC:12770]	-0.582477	-0.582477	-1.3508	0.189447	0.401901	-4.66558	-0.307846	-0.254566	-0.71366	-1.0666	-0.09285	-1.87689
ENSG00000064225	ENSG00000064225	ENSG00000064225	ST3GAL6	10402	ST3 beta-galactoside alpha-2	-0.148859	-5.22519	-0.216563	-2.42233	0.0233971	0.0945112	-4.91259	4.35196	4.17851	4.24181	4.01473	3.88478
ENSG00000064300	ENSG00000064300	ENSG00000064300	NGFR	4804	nerve growth factor receptor [Source:HGNC Symbol;Acc:HGNC:7809]	0.385583	0.385583	0.572956	0.572041	0.766144	-4.93955	-2.99241	-2.49641	-2.51457	-1.77966	-1.89377	-3.10675
ENSG00000064309	ENSG00000064309	ENSG00000064309	CDON	50937	cell adhesion associated	0.418157	-4.27803	-0.663334	-2.90636	0.00777692	0.0411226	-4.65425	1.54164	2.22664	2.25467	1.04271	1.21799
ENSG00000064313	ENSG00000064313	ENSG00000064313	TAF2	6873	TATA-box binding protein associated factor 2 [Source:HGNC Symbol;Acc:HGNC:11536]	0.165312	0.165312	3.30863	0.00296765	0.0194081	-2.75343	6.67643	6.53288	6.66963	6.72161	6.79501	6.847
ENSG00000064393	ENSG00000064393	ENSG00000064393	HIPK2	28996	homeodomain interacting protein kinase 2 [Source:HGNC Symbol;Acc:HGNC:14402]	0.259333	0.259333	5.84096	5.18113e-06	0.000106645	3.28054	8.20096	8.13458	8.23432	8.40682	8.55381	8.3805
ENSG00000064419	ENSG00000064419	ENSG00000064419	TNPO3	23534	transportin 3 [Source:HGNC Symbol;Acc:HGNC:17103]	0.102785	0.102785	2.46562	0.0212691	0.0877651	-4.62084	6.68681	6.66738	6.67884	6.7704	6.79501	6.77476
ENSG00000064490	ENSG00000064490	ENSG00000064490	RFXANK	8625	regulatory factor X associated ankyrin containing protein [Source:HGNC Symbol;Acc:HGNC:9987]	0.107422	0.107422	1.72784	0.0969549	0.25896	-5.72293	5.35755	5.42554	5.49568	5.59065	5.60017	5.40743
ENSG00000064545	ENSG00000064545	ENSG00000064545	TMEM161A	54929	transmembrane protein 161A [Source:HGNC Symbol;Acc:HGNC:26020]	-0.126121	-0.126121	-1.58247	0.126724	0.309723	-5.6749	4.53998	4.45884	4.31883	4.43676	4.24709	4.24507
ENSG00000064547	ENSG00000064547	ENSG00000064547	LPAR2	9170	lysophosphatidic acid receptor 2 [Source:HGNC Symbol;Acc:HGNC:3168]	-0.203091	-0.203091	-1.25537	0.221515	0.443881	-5.35715	1.70148	1.93087	2.06923	1.70944	1.65493	1.74154
ENSG00000064601	ENSG00000064601	ENSG00000064601	CTSA	5476	cathepsin A [Source:HGNC Symbol;Acc:HGNC:9251]	-0.226304	-0.226304	-4.2588	0.000276915	0.00291451	-0.554236	7.569	7.5244	7.50664	7.32317	7.45436	7.1395
ENSG00000064607	ENSG00000064607	ENSG00000064607	SUGP2	10147	SURP and G-patch domain containing 2 [Source:HGNC Symbol;Acc:HGNC:18641]	-0.0560653	-0.0560653	-1.31269	0.201787	0.418935	-6.6007	6.91259	6.94352	6.96714	6.9397	6.85199	6.86129
ENSG00000064651	ENSG00000064651	ENSG00000064651	SLC12A2	6558	solute carrier family 12 member 2 [Source:HGNC Symbol;Acc:HGNC:10911]	-0.233323	-0.233323	-4.80301	6.97018e-05	0.000940096	1.02598	6.26864	6.35208	6.30832	6.06197	6.02275	6.15341
ENSG00000064652	ENSG00000064652	ENSG00000064652	SNX24	28966	sorting nexin 24 [Source:HGNC Symbol;Acc:HGNC:21533]	0.129152	0.129152	1.53575	0.13777	0.327004	-5.64513	4.09311	3.91171	3.87097	4.03945	4.0281	4.1844
ENSG00000064666	ENSG00000064666	ENSG00000064666	CNN2	1265	calponin 2 [Source:HGNC Symbol;Acc:HGNC:2156]	0.278017	0.278017	5.27122	2.13925e-05	0.000349438	1.86193	8.1269	8.09632	8.11608	8.34745	8.56952	8.25508
ENSG00000064687	ENSG00000064687	ENSG00000064687	ABCA7	10347	ATP binding cassette subfamily A member 7 [Source:HGNC Symbol;Acc:HGNC:37]	-0.448549	-0.448549	-4.00476	0.000526173	0.00482776	-0.457101	4.17712	3.87156	4.05675	3.76597	3.55937	3.3674
ENSG00000064692	ENSG00000064692	ENSG00000064692	SNCAIP	9627	synuclein alpha interacting protein [Source:HGNC Symbol;Acc:HGNC:11139]	0.302019	0.302019	0.257865	0.798725	0.90212	-4.83289	-1.28664	-6.38549	-6.38549	-2.7216	-6.38549	-3.96526
ENSG00000064703	ENSG00000064703	ENSG00000064703	DDX20	11218	DEAD-box helicase 20 [Source:HGNC Symbol;Acc:HGNC:2743]	0.0268593	0.0268593	0.508029	0.616103	0.795155	-7.10904	5.75538	5.72728	5.77306	5.73759	5.81177	5.78517
ENSG00000064726	ENSG00000064726	ENSG00000064726	BTBD1	53339	BTB domain containing 1 [Source:HGNC Symbol;Acc:HGNC:1120]	0.138417	0.138417	3.27861	0.00319259	0.0205419	-2.90445	7.11429	7.07223	7.10736	7.14295	7.28629	7.28096
ENSG00000064763	ENSG00000064763	ENSG00000064763	FAR2	55711	fatty acyl-CoA reductase 2 [Source:HGNC Symbol;Acc:HGNC:25531]	-0.411887	-0.411887	-6.74123	5.88283e-07	1.73348e-05	5.8771	6.08994	5.94512	6.14065	5.62643	5.59864	5.6967
ENSG00000064932	ENSG00000064932	ENSG00000064932	SBNO2	22904	strawberry notch homolog 2 [Source:HGNC Symbol;Acc:HGNC:29158]	0.00147806	0.00147806	0.0231975	0.981686	0.990935	-7.39058	6.519	6.49109	6.52643	6.53289	6.64665	6.35588
ENSG00000064933	ENSG00000064933	ENSG00000064933	PMS1	5378	PMS1 homolog 1	-0.0222964	-6.83581	0.0409842	0.685069	0.499909	0.710965	-5.16081	5.63676	5.5693	5.57064	5.55109	5.63194
ENSG00000064961	ENSG00000064961	ENSG00000064961	HMG20B	10362	high mobility group 20B [Source:HGNC Symbol;Acc:HGNC:5002]	-0.332087	-0.332087	-4.35308	0.000218085	0.00239675	-0.125433	6.45032	6.50362	6.45405	6.14876	6.36096	5.90533
ENSG00000064989	ENSG00000064989	ENSG00000064989	CALCRL	10203	calcitonin receptor like receptor [Source:HGNC Symbol;Acc:HGNC:16709]	0.519762	0.519762	9.75828	8.48086e-10	7.41347e-08	12.3491	6.63742	6.63896	6.73586	7.14864	7.12131	7.30063
ENSG00000064995	ENSG00000064995	ENSG00000064995	TAF11	6882	TATA-box binding protein associated factor 11 [Source:HGNC Symbol;Acc:HGNC:11544]	0.0134012	0.0134012	0.203327	0.840605	0.924538	-7.14298	5.33131	5.44209	5.43354	5.34844	5.35394	5.5601
ENSG00000064999	ENSG00000064999	ENSG00000064999	ANKS1A	23294	ankyrin repeat and sterile alpha motif domain containing 1A [Source:HGNC Symbol;Acc:HGNC:20961]	-0.623231	-0.623231	-12.8968	3.0712e-12	6.75406e-10	18.0953	6.58456	6.571	6.54251	5.97922	5.8662	5.98101
ENSG00000065000	ENSG00000065000	ENSG00000065000	AP3D1	8943	adaptor related protein complex 3 subunit delta 1 [Source:HGNC Symbol;Acc:HGNC:568]	0.221229	0.221229	4.32948	0.000231523	0.00250491	-0.416203	7.52649	7.53247	7.5637	7.79291	7.86598	7.62406
ENSG00000065029	ENSG00000065029	ENSG00000065029	ZNF76	7629	zinc finger protein 76 [Source:HGNC Symbol;Acc:HGNC:13149]	-0.0588429	-0.0588429	-0.778812	0.443755	0.664296	-6.77259	5.13523	5.01248	5.13867	4.91529	5.23092	4.95367
ENSG00000065054	ENSG00000065054	ENSG00000065054	SLC9A3R2	9351	SLC9A3 regulator 2 [Source:HGNC Symbol;Acc:HGNC:11076]	-0.314658	-0.314658	-4.83384	6.44689e-05	0.000881836	1.03912	6.73381	6.75221	6.69785	6.50136	6.55178	6.18369
ENSG00000065057	ENSG00000065057	ENSG00000065057	NTHL1	4913	nth like DNA glycosylase 1 [Source:HGNC Symbol;Acc:HGNC:8028]	-0.419421	-0.419421	-4.40201	0.000192641	0.00218139	0.430345	4.42632	4.48036	4.29506	4.21605	3.939	3.78202
ENSG00000065060	ENSG00000065060	ENSG00000065060	UHRF1BP1	54887	UHRF1 binding protein 1 [Source:HGNC Symbol;Acc:HGNC:21216]	-0.245973	-0.245973	-5.84258	5.16051e-06	0.000106325	3.54814	6.81908	6.78987	6.88461	6.57153	6.56673	6.6123
ENSG00000065135	ENSG00000065135	ENSG00000065135	GNAI3	2773	G protein subunit alpha i3 [Source:HGNC Symbol;Acc:HGNC:4387]	0.0608918	0.0608918	1.23539	0.228726	0.453371	-6.82043	7.48497	7.60253	7.63525	7.64642	7.53338	7.73186
ENSG00000065150	ENSG00000065150	ENSG00000065150	IPO5	3843	importin 5 [Source:HGNC Symbol;Acc:HGNC:6402]	0.219924	0.219924	6.36471	1.44529e-06	3.68232e-05	4.53972	8.40297	8.40546	8.41562	8.63814	8.57945	8.66567
ENSG00000065154	ENSG00000065154	ENSG00000065154	OAT	4942	ornithine aminotransferase [Source:HGNC Symbol;Acc:HGNC:8091]	0.103482	0.103482	1.95787	0.0620522	0.191007	-5.62221	6.85849	6.89176	6.88527	7.03546	6.86287	7.04768
ENSG00000065183	ENSG00000065183	ENSG00000065183	WDR3	10885	WD repeat domain 3 [Source:HGNC Symbol;Acc:HGNC:12755]	0.205692	0.205692	3.75313	0.0009896	0.0080509	-1.51287	5.66613	5.66638	5.6644	5.89709	5.81177	5.90408
ENSG00000065243	ENSG00000065243	ENSG00000065243	PKN2	5586	protein kinase N2 [Source:HGNC Symbol;Acc:HGNC:9406]	0.0565582	0.0565582	1.4055	0.172775	0.378286	-6.58124	7.48084	7.44897	7.43596	7.44726	7.49852	7.59211
ENSG00000065268	ENSG00000065268	ENSG00000065268	WDR18	57418	WD repeat domain 18 [Source:HGNC Symbol;Acc:HGNC:17956]	-0.0471863	-0.0471863	-0.557977	0.582064	0.773309	-6.83443	4.61887	4.87909	4.70588	4.85856	4.74172	4.48198
ENSG00000065308	ENSG00000065308	ENSG00000065308	TRAM2	9697	translocation associated membrane protein 2 [Source:HGNC Symbol;Acc:HGNC:16855]	0.0970492	0.0970492	3.74046	0.00102142	0.00825192	-2.15812	9.17293	9.14974	9.16126	9.25746	9.27524	9.24022
ENSG00000065320	ENSG00000065320	ENSG00000065320	NTN1	9423	netrin 1 [Source:HGNC Symbol;Acc:HGNC:8029]	-1.06821	-1.06821	-2.75426	0.0110794	0.0535812	-2.72638	0.200305	-0.327483	0.27212	-0.591532	-1.07456	-1.62446
ENSG00000065328	ENSG00000065328	ENSG00000065328	MCM10	55388	minichromosome maintenance 10 replication initiation factor [Source:HGNC Symbol;Acc:HGNC:18043]	-0.124407	-0.124407	-2.19167	0.0384151	0.135867	-5.07029	6.2803	6.33372	6.30436	6.11428	6.16085	6.27962
ENSG00000065357	ENSG00000065357	ENSG00000065357	DGKA	1606	diacylglycerol kinase alpha [Source:HGNC Symbol;Acc:HGNC:2849]	0.23314	0.23314	3.96436	0.000582534	0.00522779	-0.902127	5.2366	5.19766	5.15636	5.47159	5.49223	5.32176
ENSG00000065361	ENSG00000065361	ENSG00000065361	ERBB3	2065	erb-b2 receptor tyrosine kinase 3 [Source:HGNC Symbol;Acc:HGNC:3431]	-0.120603	-0.120603	-0.40018	0.692588	0.842036	-5.50342	0.0499695	-0.0556197	0.0628705	-0.493731	0.126911	0.0747761
ENSG00000065413	ENSG00000065413	ENSG00000065413	ANKRD44	91526	ankyrin repeat domain 44 [Source:HGNC Symbol;Acc:HGNC:25259]	-0.587589	-0.587589	-5.77189	6.144e-06	0.000123187	3.94687	3.67841	3.73945	3.65768	3.24911	3.13007	2.92846
ENSG00000065427	ENSG00000065427	ENSG00000065427	KARS	3735	lysyl-tRNA synthetase [Source:HGNC Symbol;Acc:HGNC:6215]	0.123306	0.123306	3.39594	0.00239736	0.0163305	-2.71811	7.59596	7.65493	7.62615	7.72882	7.76965	7.75465
ENSG00000065457	ENSG00000065457	ENSG00000065457	ADAT1	23536	adenosine deaminase	0.00934915	-6.76456	-0.0301508	-0.483186	0.633373	0.805208	-5.05051	5.13989	5.03629	5.12479	5.01004	4.99769
ENSG00000065485	ENSG00000065485	ENSG00000065485	PDIA5	10954	protein disulfide isomerase family A member 5 [Source:HGNC Symbol;Acc:HGNC:24811]	0.332924	0.332924	6.3128	1.63808e-06	4.08387e-05	4.86129	5.56408	5.59048	5.60604	5.88237	5.97046	5.91033
ENSG00000065491	ENSG00000065491	ENSG00000065491	TBC1D22B	55633	TBC1 domain family member 22B [Source:HGNC Symbol;Acc:HGNC:21602]	-0.192471	-0.192471	-3.09817	0.00493454	0.0288209	-2.92878	5.16297	5.19115	5.32232	4.97843	5.03438	5.08561
ENSG00000065518	ENSG00000065518	ENSG00000065518	NDUFB4	4710	NADH:ubiquinone oxidoreductase subunit B4 [Source:HGNC Symbol;Acc:HGNC:7699]	0.142002	0.142002	2.21095	0.0368863	0.132025	-4.93756	5.62019	5.8625	5.57677	5.82311	5.80515	5.89148
ENSG00000065526	ENSG00000065526	ENSG00000065526	SPEN	23013	spen family transcriptional repressor [Source:HGNC Symbol;Acc:HGNC:17575]	0.113099	0.113099	2.47623	0.0207759	0.0863092	-4.74544	7.4941	7.47801	7.52549	7.58059	7.71314	7.5414
ENSG00000065534	ENSG00000065534	ENSG00000065534	MYLK	4638	myosin light chain kinase [Source:HGNC Symbol;Acc:HGNC:7590]	0.166466	0.166466	4.04293	0.000477894	0.0044994	-0.967955	6.615	6.57788	6.61629	6.76732	6.76939	6.76788
ENSG00000065548	ENSG00000065548	ENSG00000065548	ZC3H15	55854	zinc finger CCCH-type containing 15 [Source:HGNC Symbol;Acc:HGNC:29528]	0.284587	0.284587	6.58747	8.47462e-07	2.35755e-05	5.3862	6.44091	6.518	6.45226	6.71395	6.79501	6.76651
ENSG00000065559	ENSG00000065559	ENSG00000065559	MAP2K4	6416	mitogen-activated protein kinase kinase 4 [Source:HGNC Symbol;Acc:HGNC:6844]	-0.0397201	-0.0397201	-0.604503	0.551221	0.749211	-6.94683	5.33131	5.24243	5.33791	5.22459	5.20902	5.34966
ENSG00000065600	ENSG00000065600	ENSG00000065600	TMEM206	55248	transmembrane protein 206 [Source:HGNC Symbol;Acc:HGNC:25593]	0.176747	0.176747	2.05213	0.0512973	0.166932	-4.7903	3.78934	3.91961	3.89752	4.1457	4.12483	3.87197
ENSG00000065613	ENSG00000065613	ENSG00000065613	SLK	9748	STE20 like kinase [Source:HGNC Symbol;Acc:HGNC:11088]	0.188924	0.188924	5.21759	2.44778e-05	0.000391714	1.80823	7.69467	7.66231	7.6626	7.82643	7.85865	7.90135
ENSG00000065615	ENSG00000065615	ENSG00000065615	CYB5R4	51167	cytochrome b5 reductase 4 [Source:HGNC Symbol;Acc:HGNC:20147]	0.262536	0.262536	3.5092	0.00181428	0.0131384	-1.96484	4.96186	5.02718	4.95623	5.19373	5.12434	5.43026
ENSG00000065618	ENSG00000065618	ENSG00000065618	COL17A1	1308	collagen type XVII alpha 1 chain [Source:HGNC Symbol;Acc:HGNC:2194]	0.396551	0.396551	1.49158	0.148928	0.343802	-4.73263	0.399978	0.224967	0.27212	0.941439	0.317579	0.790773
ENSG00000065621	ENSG00000065621	ENSG00000065621	GSTO2	119391	glutathione S-transferase omega 2 [Source:HGNC Symbol;Acc:HGNC:23064]	0.0346577	0.0346577	0.179867	0.858777	0.933096	-5.93863	1.39342	1.21757	1.19818	1.38883	0.975434	1.52374
ENSG00000065665	ENSG00000065665	ENSG00000065665	SEC61A2	55176	Sec61 translocon alpha 2 subunit [Source:HGNC Symbol;Acc:HGNC:17702]	0.347586	0.347586	3.35085	0.00267712	0.017828	-1.95989	3.63945	3.37023	3.14014	3.65306	3.74236	3.7929
ENSG00000065675	ENSG00000065675	ENSG00000065675	PRKCQ	5588	protein kinase C theta [Source:HGNC Symbol;Acc:HGNC:9410]	-0.196323	-0.196323	-0.432672	0.669143	0.828463	-5.2578	-0.649955	-0.404283	-1.56474	-0.234752	-1.89377	-1.05734
ENSG00000065717	ENSG00000065717	ENSG00000065717	TLE2	7089	transducin like enhancer of split 2 [Source:HGNC Symbol;Acc:HGNC:11838]	-0.852281	-0.852281	-7.75843	5.66948e-08	2.38291e-06	8.48732	4.31536	4.20137	4.10767	3.27709	3.65671	3.13066
ENSG00000065802	ENSG00000065802	ENSG00000065802	ASB1	51665	ankyrin repeat and SOCS box containing 1 [Source:HGNC Symbol;Acc:HGNC:16011]	-0.199467	-0.199467	-3.25556	0.00337641	0.02146	-2.59515	5.45051	5.2828	5.35717	5.20652	5.12008	5.14413
ENSG00000065809	ENSG00000065809	ENSG00000065809	FAM107B	83641	family with sequence similarity 107 member B [Source:HGNC Symbol;Acc:HGNC:23726]	-0.000397629	-0.000397629	-0.0098102	0.992254	0.996116	-7.51195	7.20991	7.14773	7.17186	7.16043	7.12822	7.23583
ENSG00000065833	ENSG00000065833	ENSG00000065833	ME1	4199	malic enzyme 1 [Source:HGNC Symbol;Acc:HGNC:6983]	0.423273	0.423273	6.18838	2.21418e-06	5.23881e-05	4.62052	5.16297	5.16148	5.2438	5.5163	5.57549	5.74931
ENSG00000065882	ENSG00000065882	ENSG00000065882	TBC1D1	23216	TBC1 domain family member 1 [Source:HGNC Symbol;Acc:HGNC:11578]	-0.278257	-0.278257	-5.60492	9.29321e-06	0.000175705	2.97113	6.75142	6.71071	6.81111	6.50506	6.52866	6.39568
ENSG00000065883	ENSG00000065883	ENSG00000065883	CDK13	8621	cyclin dependent kinase 13 [Source:HGNC Symbol;Acc:HGNC:1733]	0.086723	0.086723	1.65098	0.11186	0.285519	-6.06505	6.54382	6.49572	6.58967	6.63168	6.66797	6.58204
ENSG00000065911	ENSG00000065911	ENSG00000065911	MTHFD2	10797	methylenetetrahydrofolate dehydrogenase (NADP+ dependent) 2	-0.131994	-4.35703	0.0905852	1.67971	0.106076	0.275143	-4.40559	7.00998	6.98975	6.7777	7.11124	7.02147
ENSG00000065923	ENSG00000065923	ENSG00000065923	SLC9A7	84679	solute carrier family 9 member A7 [Source:HGNC Symbol;Acc:HGNC:17123]	0.0963936	0.0963936	1.79476	0.0853869	0.239065	-5.59097	5.34146	5.29196	5.33985	5.43481	5.39507	5.42502
ENSG00000065970	ENSG00000065970	ENSG00000065970	FOXJ2	55810	forkhead box J2 [Source:HGNC Symbol;Acc:HGNC:24818]	0.139303	0.139303	2.56094	0.0172006	0.0749125	-4.28067	5.8706	5.86965	5.94199	6.01289	6.07211	6.01276
ENSG00000065978	ENSG00000065978	ENSG00000065978	YBX1	4904	Y-box binding protein 1 [Source:HGNC Symbol;Acc:HGNC:8014]	0.124655	0.124655	2.15966	0.0410817	0.142311	-5.62778	8.92502	8.95163	8.93231	8.99671	9.24009	8.95163
ENSG00000065989	ENSG00000065989	ENSG00000065989	PDE4A	5141	phosphodiesterase 4A [Source:HGNC Symbol;Acc:HGNC:8780]	0.323531	0.323531	3.55789	0.00160852	0.0118746	-1.68999	4.2565	4.29847	4.25045	4.53562	4.83825	4.41314
ENSG00000066027	ENSG00000066027	ENSG00000066027	PPP2R5A	5525	protein phosphatase 2 regulatory subunit B'alpha [Source:HGNC Symbol;Acc:HGNC:9309]	0.153771	0.153771	2.74733	0.0112577	0.0542927	-3.8359	5.75082	5.58553	5.59797	5.82902	5.79316	5.75767
ENSG00000066044	ENSG00000066044	ENSG00000066044	ELAVL1	1994	ELAV like RNA binding protein 1 [Source:HGNC Symbol;Acc:HGNC:3312]	-0.0582856	-0.0582856	-1.51438	0.143079	0.335414	-6.40307	7.36771	7.36902	7.35446	7.31476	7.33076	7.27078
ENSG00000066056	ENSG00000066056	ENSG00000066056	TIE1	7075	tyrosine kinase with immunoglobulin like and EGF like domains 1 [Source:HGNC Symbol;Acc:HGNC:11809]	-0.186586	-0.186586	-3.64769	0.00128718	0.00992504	-2.07876	7.60357	7.59731	7.55872	7.55867	7.38769	7.24527
ENSG00000066084	ENSG00000066084	ENSG00000066084	DIP2B	57609	disco interacting protein 2 homolog B [Source:HGNC Symbol;Acc:HGNC:29284]	0.146955	0.146955	3.43944	0.00215452	0.0150041	-2.4539	6.73149	6.67848	6.66268	6.7942	6.85712	6.86193
ENSG00000066117	ENSG00000066117	ENSG00000066117	SMARCD1	6602	SWI/SNF related	subfamily d	-0.367236	0.716684	0.952	-7.12683	-0.00262115	0.141242	0.888866	0.999881	7.18808	7.09702	7.11806				7.14949
ENSG00000066135	ENSG00000066135	ENSG00000066135	KDM4A	9682	lysine demethylase 4A [Source:HGNC Symbol;Acc:HGNC:22978]	0.172931	0.172931	2.78531	0.0103128	0.0507787	-3.64241	5.15148	5.07924	5.12075	5.21558	5.34484	5.30666
ENSG00000066136	ENSG00000066136	ENSG00000066136	NFYC	4802	nuclear transcription factor Y subunit gamma [Source:HGNC Symbol;Acc:HGNC:7806]	-0.334417	-0.334417	-4.11632	0.000397072	0.00390199	-0.476998	5.30666	5.29803	5.14754	5.03073	5.00926	4.7057
ENSG00000066185	ENSG00000066185	ENSG00000066185	ZMYND12	84217	zinc finger MYND-type containing 12 [Source:HGNC Symbol;Acc:HGNC:21192]	1.90096	1.90096	2.12692	0.0439792	0.149425	-3.90072	-2.99241	-3.40218	-6.38549	-1.56576	-1.64147	-2.57221
ENSG00000066230	ENSG00000066230	ENSG00000066230	SLC9A3	6550	solute carrier family 9 member A3 [Source:HGNC Symbol;Acc:HGNC:11073]	-0.176693	-0.176693	-0.517245	0.609753	0.791977	-5.32011	-0.413119	-0.327483	-0.71366	-0.402141	-0.926199	-0.651307
ENSG00000066248	ENSG00000066248	ENSG00000066248	NGEF	25791	neuronal guanine nucleotide exchange factor [Source:HGNC Symbol;Acc:HGNC:7807]	1.14547	1.14547	1.7073	0.100762	0.265372	-4.22997	-2.99241	-3.40218	-3.91468	-2.7216	-1.89377	-1.87689
ENSG00000066279	ENSG00000066279	ENSG00000066279	ASPM	259266	abnormal spindle microtubule assembly [Source:HGNC Symbol;Acc:HGNC:19048]	-0.014192	-0.014192	-0.354847	0.725825	0.862284	-7.70234	8.57133	8.57992	8.64131	8.49267	8.61129	8.6493
ENSG00000066322	ENSG00000066322	ENSG00000066322	ELOVL1	64834	ELOVL fatty acid elongase 1 [Source:HGNC Symbol;Acc:HGNC:14418]	-0.16332	-0.16332	-3.77763	0.000930812	0.00768638	-1.654	6.95353	6.94062	6.95202	6.83888	6.77482	6.73794
ENSG00000066379	ENSG00000066379	ENSG00000066379	ZNRD1	30834	zinc ribbon domain containing 1 [Source:HGNC Symbol;Acc:HGNC:13182]	-0.0821168	-0.0821168	-0.807388	0.427428	0.650711	-6.47165	3.95715	4.07622	4.16561	4.20517	3.79141	3.94206
ENSG00000066422	ENSG00000066422	ENSG00000066422	ZBTB11	27107	zinc finger and BTB domain containing 11 [Source:HGNC Symbol;Acc:HGNC:16740]	-0.0631208	-0.0631208	-1.06777	0.296322	0.528312	-6.65412	5.78543	5.66521	5.79441	5.62779	5.64089	5.7756
ENSG00000066427	ENSG00000066427	ENSG00000066427	ATXN3	4287	ataxin 3 [Source:HGNC Symbol;Acc:HGNC:7106]	0.047815	0.047815	0.736965	0.468337	0.684476	-6.81382	4.96449	5.16646	5.09116	5.06323	5.14755	5.18186
ENSG00000066455	ENSG00000066455	ENSG00000066455	GOLGA5	9950	golgin A5 [Source:HGNC Symbol;Acc:HGNC:4428]	-0.0703828	-0.0703828	-1.1824	0.248709	0.476001	-6.50723	5.65478	5.66638	5.64416	5.45178	5.62594	5.68799
ENSG00000066557	ENSG00000066557	ENSG00000066557	LRRC40	55631	leucine rich repeat containing 40 [Source:HGNC Symbol;Acc:HGNC:26004]	0.0975816	0.0975816	1.692	0.103681	0.270696	-5.88097	6.00054	5.76941	5.97353	5.96747	5.97283	6.07202
ENSG00000066583	ENSG00000066583	ENSG00000066583	ISOC1	51015	isochorismatase domain containing 1 [Source:HGNC Symbol;Acc:HGNC:24254]	0.109468	0.109468	1.49117	0.149035	0.344005	-5.89695	4.73121	4.57842	4.68774	4.69188	4.73337	4.8867
ENSG00000066629	ENSG00000066629	ENSG00000066629	EML1	2009	echinoderm microtubule associated protein like 1 [Source:HGNC Symbol;Acc:HGNC:3330]	-0.481745	-0.481745	-6.66993	6.9655e-07	1.9962e-05	5.9249	4.73429	4.77191	4.82131	4.36035	4.25099	4.26474
ENSG00000066651	ENSG00000066651	ENSG00000066651	TRMT11	60487	tRNA methyltransferase 11 homolog [Source:HGNC Symbol;Acc:HGNC:21080]	0.317905	0.317905	3.8463	0.00078371	0.00668296	-0.958098	4.09791	4.20137	4.0473	4.4945	4.34161	4.48198
ENSG00000066654	ENSG00000066654	ENSG00000066654	THUMPD1	55623	THUMP domain containing 1 [Source:HGNC Symbol;Acc:HGNC:23807]	0.120015	0.120015	2.34905	0.0274517	0.106513	-4.74267	6.16273	6.06392	5.97103	6.19349	6.17735	6.18369
ENSG00000066697	ENSG00000066697	ENSG00000066697	MSANTD3	91283	Myb/SANT DNA binding domain containing 3 [Source:HGNC Symbol;Acc:HGNC:23370]	-0.0468102	-0.0468102	-0.781931	0.441954	0.662461	-6.79964	5.12352	5.25965	5.2438	5.17526	5.21702	5.10538
ENSG00000066735	ENSG00000066735	ENSG00000066735	KIF26A	26153	kinesin family member 26A [Source:HGNC Symbol;Acc:HGNC:20226]	-0.285381	-0.285381	-1.5868	0.125737	0.308141	-4.9569	2.01729	1.91515	2.24492	1.76977	2.06269	1.44317
ENSG00000066739	ENSG00000066739	ENSG00000066739	ATG2B	55102	autophagy related 2B [Source:HGNC Symbol;Acc:HGNC:20187]	0.201359	0.201359	3.80384	0.000871699	0.00727007	-1.49981	6.23528	6.25787	6.2753	6.48646	6.37355	6.51217
ENSG00000066777	ENSG00000066777	ENSG00000066777	ARFGEF1	10565	ADP ribosylation factor guanine nucleotide exchange factor 1 [Source:HGNC Symbol;Acc:HGNC:15772]	0.198044	0.198044	4.76273	7.71884e-05	0.00102129	0.752838	7.08439	7.09071	7.13328	7.26629	7.2502	7.38708
ENSG00000066827	ENSG00000066827	ENSG00000066827	ZFAT	57623	zinc finger and AT-hook domain containing [Source:HGNC Symbol;Acc:HGNC:19899]	0.251989	0.251989	2.58082	0.0164491	0.0723028	-3.73506	3.65255	3.78773	3.71253	4.07574	3.97719	3.86684
ENSG00000066855	ENSG00000066855	ENSG00000066855	MTFR1	9650	mitochondrial fission regulator 1 [Source:HGNC Symbol;Acc:HGNC:29510]	0.165898	0.165898	2.73841	0.0114914	0.0551145	-3.84512	5.60341	5.55034	5.61566	5.85594	5.62594	5.77148
ENSG00000066923	ENSG00000066923	ENSG00000066923	STAG3	10734	stromal antigen 3 [Source:HGNC Symbol;Acc:HGNC:11356]	-1.12779	-1.12779	-1.67375	0.107255	0.277358	-4.25271	-2.06276	-2.49641	-1.56474	-4.09518	-1.89377	-3.96526
ENSG00000066926	ENSG00000066926	ENSG00000066926	FECH	2235	ferrochelatase [Source:HGNC Symbol;Acc:HGNC:3647]	0.226147	0.226147	4.04755	0.000472358	0.00447034	-0.774384	5.51471	5.60402	5.62681	5.82429	5.73165	5.87365
ENSG00000066933	ENSG00000066933	ENSG00000066933	MYO9A	4649	myosin IXA [Source:HGNC Symbol;Acc:HGNC:7608]	-0.089624	-0.089624	-1.82803	0.0800904	0.229055	-5.76383	6.50281	6.51279	6.58559	6.39526	6.47545	6.46193
ENSG00000067048	ENSG00000067048	ENSG00000067048	DDX3Y	8653	DEAD-box helicase 3 Y-linked [Source:HGNC Symbol;Acc:HGNC:2699]	0.0634473	0.0634473	0.0947497	0.925306	0.965801	-4.97791	-2.45397	-2.49641	-3.91468	-2.3353	-3.12258	-3.10675
ENSG00000067057	ENSG00000067057	ENSG00000067057	PFKP	5214	phosphofructokinase	0.0312023	-7.07315	-0.19904	-5.2427	2.29811e-05	0.000370749	-4.99995	8.54785	8.56647	8.53563	8.39271	8.43814
ENSG00000067064	ENSG00000067064	ENSG00000067064	IDI1	3422	isopentenyl-diphosphate delta isomerase 1 [Source:HGNC Symbol;Acc:HGNC:5387]	-0.156259	-0.156259	-3.13381	0.00453038	0.0268692	-3.25068	7.24548	7.35635	7.29679	7.16136	7.03794	7.23981
ENSG00000067066	ENSG00000067066	ENSG00000067066	SP100	6672	SP100 nuclear antigen [Source:HGNC Symbol;Acc:HGNC:11206]	0.242554	0.242554	6.12286	2.59672e-06	6.02115e-05	4.01666	7.89746	8.02969	7.9913	8.16622	8.22581	8.26732
ENSG00000067082	ENSG00000067082	ENSG00000067082	KLF6	1316	Kruppel like factor 6 [Source:HGNC Symbol;Acc:HGNC:2235]	0.00532693	0.00532693	0.182596	0.856659	0.932065	-7.82478	8.95871	8.99946	9.00934	8.99065	8.97288	9.02267
ENSG00000067113	ENSG00000067113	ENSG00000067113	PLPP1	8611	phospholipid phosphatase 1 [Source:HGNC Symbol;Acc:HGNC:9228]	-0.0930736	-0.0930736	-1.13455	0.267848	0.497497	-6.14399	4.00901	4.07622	3.97435	3.89345	4.07288	3.83034
ENSG00000067141	ENSG00000067141	ENSG00000067141	NEO1	4756	neogenin 1 [Source:HGNC Symbol;Acc:HGNC:7754]	0.706273	0.706273	2.2529	0.0337481	0.123631	-3.551	-0.209735	-0.327483	-0.273768	0.906039	0.431991	-0.0754077
ENSG00000067167	ENSG00000067167	ENSG00000067167	TRAM1	23471	translocation associated membrane protein 1 [Source:HGNC Symbol;Acc:HGNC:20568]	0.279546	0.279546	8.61405	8.80561e-09	5.19815e-07	9.62492	9.03964	9.03205	9.12521	9.29322	9.37806	9.36268
ENSG00000067177	ENSG00000067177	ENSG00000067177	PHKA1	5255	phosphorylase kinase regulatory subunit alpha 1 [Source:HGNC Symbol;Acc:HGNC:8925]	0.387409	0.387409	5.49624	1.21813e-05	0.000218823	2.99184	4.84116	4.80213	4.74149	5.32014	5.10722	5.10973
ENSG00000067182	ENSG00000067182	ENSG00000067182	TNFRSF1A	7132	TNF receptor superfamily member 1A [Source:HGNC Symbol;Acc:HGNC:11916]	0.00587685	0.00587685	0.127649	0.899497	0.953203	-7.55618	7.45583	7.489	7.45217	7.47772	7.57288	7.36674
ENSG00000067191	ENSG00000067191	ENSG00000067191	CACNB1	782	calcium voltage-gated channel auxiliary subunit beta 1 [Source:HGNC Symbol;Acc:HGNC:1401]	-0.0292429	-0.0292429	-0.244446	0.808977	0.907167	-6.49598	2.93163	3.23116	3.21804	3.01995	3.28272	3.0331
ENSG00000067208	ENSG00000067208	ENSG00000067208	EVI5	7813	ecotropic viral integration site 5 [Source:HGNC Symbol;Acc:HGNC:3501]	0.110792	0.110792	1.63936	0.114272	0.289486	-5.76101	5.05115	4.93277	4.99363	5.03278	5.03664	5.23268
ENSG00000067221	ENSG00000067221	ENSG00000067221	STOML1	9399	stomatin like 1 [Source:HGNC Symbol;Acc:HGNC:14560]	-0.274177	-0.274177	-2.58203	0.0164044	0.0721515	-3.65849	3.75937	3.7033	3.68841	3.57632	3.56565	3.16456
ENSG00000067225	ENSG00000067225	ENSG00000067225	PKM	5315	pyruvate kinase M1/2 [Source:HGNC Symbol;Acc:HGNC:9021]	0.0700307	0.0700307	2.94868	0.00703973	0.0380922	-4.28868	10.5306	10.512	10.5395	10.6111	10.6317	10.5455
ENSG00000067248	ENSG00000067248	ENSG00000067248	DHX29	54505	DExH-box helicase 29 [Source:HGNC Symbol;Acc:HGNC:15815]	0.117171	0.117171	2.30145	0.0304205	0.114968	-4.90555	6.44185	6.42742	6.43152	6.51611	6.47712	6.66061
ENSG00000067334	ENSG00000067334	ENSG00000067334	DNTTIP2	30836	deoxynucleotidyltransferase terminal interacting protein 2 [Source:HGNC Symbol;Acc:HGNC:24013]	-0.0280861	-0.0280861	-0.586716	0.562911	0.758928	-7.19619	6.42953	6.46838	6.4003	6.37517	6.39133	6.4551
ENSG00000067365	ENSG00000067365	ENSG00000067365	METTL22	79091	methyltransferase like 22 [Source:HGNC Symbol;Acc:HGNC:28368]	0.013396	0.013396	0.161721	0.872889	0.940117	-6.82454	4.08829	4.16528	4.15685	4.1942	4.25099	4.0089
ENSG00000067369	ENSG00000067369	ENSG00000067369	TP53BP1	7158	tumor protein p53 binding protein 1 [Source:HGNC Symbol;Acc:HGNC:11999]	0.165412	0.165412	4.18128	0.00033694	0.00342892	-0.691424	7.00104	6.98222	7.02125	7.13962	7.13931	7.2208
ENSG00000067445	ENSG00000067445	ENSG00000067445	TRO	7216	trophinin [Source:HGNC Symbol;Acc:HGNC:12326]	1.32466	1.32466	3.69085	0.00115602	0.00910349	-0.912848	-1.09927	-0.404283	-0.0956519	0.630457	1.21799	0.654267
ENSG00000067533	ENSG00000067533	ENSG00000067533	RRP15	51018	ribosomal RNA processing 15 homolog [Source:HGNC Symbol;Acc:HGNC:24255]	0.210705	0.210705	3.53902	0.00168538	0.0123547	-1.9859	5.38725	5.52468	5.40236	5.62371	5.59097	5.7521
ENSG00000067560	ENSG00000067560	ENSG00000067560	RHOA	387	ras homolog family member A [Source:HGNC Symbol;Acc:HGNC:667]	0.0593847	0.0593847	2.46668	0.0212196	0.0876299	-5.17059	9.73751	9.73825	9.7448	9.7741	9.82823	9.79759
ENSG00000067596	ENSG00000067596	ENSG00000067596	DHX8	1659	DEAH-box helicase 8 [Source:HGNC Symbol;Acc:HGNC:2749]	0.104537	0.104537	2.27801	0.031988	0.118998	-5.01324	6.73381	6.79792	6.8132	6.87766	6.8552	6.93004
ENSG00000067601	ENSG00000067601	ENSG00000067601	PMS2P4	5382	PMS1 homolog 2	0.433469	-4.81198	-0.392407	-0.660735	0.515118	0.722563	-4.59281	-2.99241	-1.23412	-2.39657	-0.932381	-3.12258
ENSG00000067606	ENSG00000067606	ENSG00000067606	PRKCZ	5590	protein kinase C zeta [Source:HGNC Symbol;Acc:HGNC:9412]	0.00442262	0.00442262	0.0072354	0.994287	0.996946	-5.03606	-2.99241	-2.87935	-1.56474	-2.3353	-2.58861	-2.57221
ENSG00000067704	ENSG00000067704	ENSG00000067704	IARS2	55699	isoleucyl-tRNA synthetase 2	0.044708	-6.70371	-0.0352299	-0.814563	0.423387	0.646972	-5.33126	7.52737	7.54752	7.64313	7.43334	7.43305
ENSG00000067715	ENSG00000067715	ENSG00000067715	SYT1	6857	synaptotagmin 1 [Source:HGNC Symbol;Acc:HGNC:11509]	-0.974672	-0.974672	-4.6877	9.33529e-05	0.00120763	1.45435	2.01729	1.94641	2.58257	1.38883	0.816001	1.32822
ENSG00000067798	ENSG00000067798	ENSG00000067798	NAV3	89795	neuron navigator 3 [Source:HGNC Symbol;Acc:HGNC:15998]	1.1643	1.1643	3.8114	0.000855353	0.00715947	-0.596794	-0.117873	-0.571356	0.454829	0.494068	1.31064	1.41528
ENSG00000067829	ENSG00000067829	ENSG00000067829	IDH3G	3421	isocitrate dehydrogenase 3 (NAD(+)) gamma [Source:HGNC Symbol;Acc:HGNC:5386]	-0.168119	-0.168119	-2.51143	0.0192139	0.0813407	-4.31642	5.77499	5.7485	5.64102	5.53814	5.71762	5.40743
ENSG00000067836	ENSG00000067836	ENSG00000067836	ROGDI	79641	rogdi homolog [Source:HGNC Symbol;Acc:HGNC:29478]	0.0176359	0.0176359	0.133213	0.895144	0.951335	-6.44452	3.06501	2.77162	2.82314	3.05269	3.00625	2.59721
ENSG00000067900	ENSG00000067900	ENSG00000067900	ROCK1	6093	Rho associated coiled-coil containing protein kinase 1 [Source:HGNC Symbol;Acc:HGNC:10251]	0.198516	0.198516	4.97536	4.50731e-05	0.000655365	1.2653	7.2749	7.24602	7.23983	7.39794	7.46195	7.49802
ENSG00000067955	ENSG00000067955	ENSG00000067955	CBFB	865	core-binding factor subunit beta [Source:HGNC Symbol;Acc:HGNC:1539]	0.059087	0.059087	1.53542	0.13785	0.327156	-6.38057	7.33709	7.35015	7.35972	7.38836	7.37969	7.45799
ENSG00000067992	ENSG00000067992	ENSG00000067992	PDK3	5165	pyruvate dehydrogenase kinase 3 [Source:HGNC Symbol;Acc:HGNC:8811]	-0.0256961	-0.0256961	-0.18676	0.85343	0.930723	-6.27825	2.4514	2.26435	2.48791	2.27887	2.47669	2.3397
ENSG00000068001	ENSG00000068001	ENSG00000068001	HYAL2	8692	hyaluronoglucosaminidase 2 [Source:HGNC Symbol;Acc:HGNC:5321]	-0.11973	-0.11973	-2.19414	0.0382163	0.135348	-5.14676	6.84571	6.64493	6.74686	6.64718	6.70186	6.5097
ENSG00000068024	ENSG00000068024	ENSG00000068024	HDAC4	9759	histone deacetylase 4 [Source:HGNC Symbol;Acc:HGNC:14063]	-0.561583	-0.561583	-7.80483	5.11216e-08	2.17966e-06	8.52534	4.78575	4.838	4.79047	4.31383	4.18318	4.23314
ENSG00000068028	ENSG00000068028	ENSG00000068028	RASSF1	11186	Ras association domain family member 1 [Source:HGNC Symbol;Acc:HGNC:9882]	-0.333268	-0.333268	-5.0562	3.67522e-05	0.0005568	1.85672	5.35955	5.39612	5.24793	5.08516	4.93116	4.99194
ENSG00000068078	ENSG00000068078	ENSG00000068078	FGFR3	2261	fibroblast growth factor receptor 3 [Source:HGNC Symbol;Acc:HGNC:3690]	-0.442864	-0.442864	-2.08137	0.0483158	0.159869	-4.07348	1.36186	1.69352	2.10612	1.13733	1.50615	1.20331
ENSG00000068079	ENSG00000068079	ENSG00000068079	IFI35	3430	interferon induced protein 35 [Source:HGNC Symbol;Acc:HGNC:5399]	0.0177594	0.0177594	0.323852	0.748875	0.875566	-7.31704	6.31985	6.45146	6.42241	6.41978	6.44682	6.39032
ENSG00000068097	ENSG00000068097	ENSG00000068097	HEATR6	63897	HEAT repeat containing 6 [Source:HGNC Symbol;Acc:HGNC:24076]	0.0791305	0.0791305	1.33259	0.195269	0.410253	-6.22377	5.10933	5.18461	5.11624	5.14711	5.2833	5.23268
ENSG00000068120	ENSG00000068120	ENSG00000068120	COASY	80347	Coenzyme A synthase [Source:HGNC Symbol;Acc:HGNC:29932]	-0.0434042	-0.0434042	-0.880354	0.387459	0.615433	-6.8976	6.02845	6.02326	6.04533	5.99616	6.02844	5.94
ENSG00000068137	ENSG00000068137	ENSG00000068137	PLEKHH3	79990	pleckstrin homology	0.0738386	-6.09944	-0.355439	-3.50247	0.00184466	0.0132572	-4.71497	3.81287	4.01117	3.99448	3.58754	3.47514
ENSG00000068305	ENSG00000068305	ENSG00000068305	MEF2A	4205	myocyte enhancer factor 2A [Source:HGNC Symbol;Acc:HGNC:6993]	0.055581	0.055581	1.071	0.294895	0.526891	-6.76914	6.26971	6.21919	6.32797	6.22346	6.39927	6.35863
ENSG00000068308	ENSG00000068308	ENSG00000068308	OTUD5	55593	OTU deubiquitinase 5 [Source:HGNC Symbol;Acc:HGNC:25402]	-0.00516063	-0.00516063	-0.0869604	0.931429	0.968988	-7.3398	6.22106	6.29781	6.27934	6.22436	6.40628	6.15973
ENSG00000068323	ENSG00000068323	ENSG00000068323	TFE3	7030	transcription factor binding to IGHM enhancer 3 [Source:HGNC Symbol;Acc:HGNC:11752]	0.0125274	0.0125274	0.2719	0.78804	0.895791	-7.34931	6.51183	6.45554	6.50069	6.48271	6.57219	6.44565
ENSG00000068354	ENSG00000068354	ENSG00000068354	TBC1D25	4943	TBC1 domain family member 25 [Source:HGNC Symbol;Acc:HGNC:8092]	-0.0414549	-0.0414549	-0.526728	0.603251	0.787449	-6.83842	4.69999	4.60315	4.76475	4.74544	4.71088	4.45825
ENSG00000068366	ENSG00000068366	ENSG00000068366	ACSL4	2182	acyl-CoA synthetase long chain family member 4 [Source:HGNC Symbol;Acc:HGNC:3571]	0.301498	0.301498	6.87902	4.25199e-07	1.31629e-05	5.84347	8.01658	7.94925	8.03889	8.23068	8.29406	8.38073
ENSG00000068383	ENSG00000068383	ENSG00000068383	INPP5A	3632	inositol polyphosphate-5-phosphatase A [Source:HGNC Symbol;Acc:HGNC:6076]	-0.0763275	-0.0763275	-1.1443	0.263863	0.493389	-6.30919	4.69367	4.59578	4.67245	4.63896	4.52036	4.55409
ENSG00000068394	ENSG00000068394	ENSG00000068394	GPKOW	27238	G-patch domain and KOW motifs [Source:HGNC Symbol;Acc:HGNC:30677]	-0.164029	-0.164029	-2.66648	0.0135487	0.0623636	-3.92388	5.39312	5.4144	5.40236	5.36483	5.22696	5.11841
ENSG00000068400	ENSG00000068400	ENSG00000068400	GRIPAP1	56850	GRIP1 associated protein 1 [Source:HGNC Symbol;Acc:HGNC:18706]	-0.188015	-0.188015	-3.19598	0.00390037	0.0239651	-2.776	5.49847	5.55669	5.59958	5.40183	5.41955	5.2682
ENSG00000068438	ENSG00000068438	ENSG00000068438	FTSJ1	24140	FtsJ RNA methyltransferase homolog 1 [Source:HGNC Symbol;Acc:HGNC:13254]	0.0300652	0.0300652	0.564079	0.57797	0.770386	-7.0222	5.51291	5.50775	5.45693	5.54822	5.51836	5.50162
ENSG00000068489	ENSG00000068489	ENSG00000068489	PRR11	55771	proline rich 11 [Source:HGNC Symbol;Acc:HGNC:25619]	0.0578178	0.0578178	1.33516	0.194438	0.408712	-6.60782	7.09403	7.0436	7.11586	7.09021	7.18999	7.14323
ENSG00000068615	ENSG00000068615	ENSG00000068615	REEP1	65055	receptor accessory protein 1 [Source:HGNC Symbol;Acc:HGNC:25786]	-0.774238	-0.774238	-1.9689	0.0606989	0.187953	-3.97006	0.0499695	0.224967	0.510928	-0.932381	-0.66864	0.0747761
ENSG00000068650	ENSG00000068650	ENSG00000068650	ATP11A	23250	ATPase phospholipid transporting 11A [Source:HGNC Symbol;Acc:HGNC:13552]	-0.392725	-0.392725	-9.15283	2.86458e-09	2.00157e-07	11.0745	7.44081	7.35307	7.42505	6.97696	7.06645	6.99035
ENSG00000068654	ENSG00000068654	ENSG00000068654	POLR1A	25885	RNA polymerase I subunit A [Source:HGNC Symbol;Acc:HGNC:17264]	0.00925754	0.00925754	0.221284	0.826756	0.917144	-7.50272	7.24979	7.27671	7.25531	7.30588	7.24483	7.25955
ENSG00000068697	ENSG00000068697	ENSG00000068697	LAPTM4A	9741	lysosomal protein transmembrane 4 alpha [Source:HGNC Symbol;Acc:HGNC:6924]	0.167984	0.167984	4.86901	5.89778e-05	0.000818171	0.849967	8.07219	8.1573	8.16389	8.29667	8.27023	8.3361
ENSG00000068724	ENSG00000068724	ENSG00000068724	TTC7A	57217	tetratricopeptide repeat domain 7A [Source:HGNC Symbol;Acc:HGNC:19750]	-0.189815	-0.189815	-2.74222	0.0113911	0.054749	-3.75443	5.36155	5.3876	5.40236	5.31846	5.14336	5.11191
ENSG00000068745	ENSG00000068745	ENSG00000068745	IP6K2	51447	inositol hexakisphosphate kinase 2 [Source:HGNC Symbol;Acc:HGNC:17313]	0.110208	0.110208	2.22178	0.0360517	0.129944	-4.94288	5.81195	5.80289	5.88741	5.9349	6.00322	5.89021
ENSG00000068784	ENSG00000068784	ENSG00000068784	SRBD1	55133	S1 RNA binding domain 1 [Source:HGNC Symbol;Acc:HGNC:25521]	0.298473	0.298473	4.28212	0.000261035	0.0027697	-0.0501178	5.01863	4.8064	4.76475	5.05315	5.205	5.21863
ENSG00000068796	ENSG00000068796	ENSG00000068796	KIF2A	3796	kinesin family member 2A [Source:HGNC Symbol;Acc:HGNC:6318]	0.1343	0.1343	2.93269	0.00731014	0.0392329	-3.58181	6.40845	6.43914	6.49113	6.54516	6.59002	6.60845
ENSG00000068831	ENSG00000068831	ENSG00000068831	RASGRP2	10235	RAS guanyl releasing protein 2 [Source:HGNC Symbol;Acc:HGNC:9879]	0.710399	0.710399	1.41696	0.169435	0.374033	-4.53708	-0.413119	-2.49641	-1.56474	-0.591532	-0.791679	-1.22278
ENSG00000068878	ENSG00000068878	ENSG00000068878	PSME4	23198	proteasome activator subunit 4 [Source:HGNC Symbol;Acc:HGNC:20635]	-0.263104	-0.263104	-5.52866	1.12354e-05	0.000204112	2.73726	6.99527	7.05888	6.97526	6.70561	6.74539	6.79925
ENSG00000068885	ENSG00000068885	ENSG00000068885	IFT80	57560	intraflagellar transport 80 [Source:HGNC Symbol;Acc:HGNC:29262]	-0.0356323	-0.0356323	-0.429955	0.671091	0.82978	-6.86094	4.64533	4.60315	4.50299	4.35379	4.59593	4.71431
ENSG00000068903	ENSG00000068903	ENSG00000068903	SIRT2	22933	sirtuin 2 [Source:HGNC Symbol;Acc:HGNC:10886]	-0.0102092	-0.0102092	-0.170123	0.866349	0.937334	-7.16126	5.50932	5.43659	5.4676	5.50007	5.53125	5.34042
ENSG00000068912	ENSG00000068912	ENSG00000068912	ERLEC1	27248	endoplasmic reticulum lectin 1 [Source:HGNC Symbol;Acc:HGNC:25222]	0.264505	0.264505	4.54319	0.00013467	0.00164053	0.386663	5.96815	5.90788	6.06185	6.19349	6.15878	6.37139
ENSG00000068971	ENSG00000068971	ENSG00000068971	PPP2R5B	5526	protein phosphatase 2 regulatory subunit B'beta [Source:HGNC Symbol;Acc:HGNC:9310]	-0.113666	-0.113666	-1.34926	0.189933	0.402489	-6.05119	4.5987	4.68653	4.59994	4.5414	4.71654	4.29567
ENSG00000068976	ENSG00000068976	ENSG00000068976	PYGM	5837	glycogen phosphorylase	-0.528235	-4.55634	0.187464	0.477293	0.637502	0.807486	-4.55856	-1.28664	-0.571356	-0.299103	-1.0666	-0.66864
ENSG00000069011	ENSG00000069011	ENSG00000069011	PITX1	5307	paired like homeodomain 1 [Source:HGNC Symbol;Acc:HGNC:9004]	-0.111759	-0.111759	-0.592763	0.558923	0.755622	-5.80788	1.51319	1.31661	1.44852	1.41425	1.31064	1.17032
ENSG00000069020	ENSG00000069020	ENSG00000069020	MAST4	375449	microtubule associated serine/threonine kinase family member 4 [Source:HGNC Symbol;Acc:HGNC:19037]	-0.130731	-0.130731	-2.32485	0.0289262	0.110825	-4.82496	6.39194	6.29097	6.43877	6.27119	6.28593	6.15657
ENSG00000069122	ENSG00000069122	ENSG00000069122	ADGRF5	221395	adhesion G protein-coupled receptor F5 [Source:HGNC Symbol;Acc:HGNC:19030]	0.394439	0.394439	8.91532	4.67757e-09	3.07308e-07	10.6025	6.8256	6.83181	6.7829	7.16652	7.169	7.29346
ENSG00000069248	ENSG00000069248	ENSG00000069248	NUP133	55746	nucleoporin 133 [Source:HGNC Symbol;Acc:HGNC:18016]	0.113878	0.113878	2.12494	0.0441598	0.149795	-5.30422	6.78676	6.72035	6.8374	6.90032	6.75572	7.02133
ENSG00000069275	ENSG00000069275	ENSG00000069275	NUCKS1	64710	nuclear casein kinase and cyclin dependent kinase substrate 1 [Source:HGNC Symbol;Acc:HGNC:29923]	0.15359	0.15359	5.76215	6.29364e-06	0.000125945	2.77036	9.99113	9.99647	9.96717	10.1273	10.0977	10.1934
ENSG00000069329	ENSG00000069329	ENSG00000069329	VPS35	55737	VPS35	0.116035	-3.71147	-0.0586667	-1.41372	0.170373	0.375308	-5.2093	7.92809	7.8977	8.03394	7.89884	7.77508
ENSG00000069345	ENSG00000069345	ENSG00000069345	DNAJA2	10294	DnaJ heat shock protein family (Hsp40) member A2 [Source:HGNC Symbol;Acc:HGNC:14884]	0.203074	0.203074	4.01236	0.000516185	0.00475281	-1.04436	6.56736	6.63956	6.55089	6.70818	6.79901	6.87351
ENSG00000069399	ENSG00000069399	ENSG00000069399	BCL3	602	B cell CLL/lymphoma 3 [Source:HGNC Symbol;Acc:HGNC:998]	0.0417475	0.0417475	0.456639	0.652065	0.816478	-6.89058	4.63546	4.71404	4.7705	4.71252	5.00926	4.52828
ENSG00000069424	ENSG00000069424	ENSG00000069424	KCNAB2	8514	potassium voltage-gated channel subfamily A regulatory beta subunit 2 [Source:HGNC Symbol;Acc:HGNC:6229]	0.122526	0.122526	1.24087	0.226731	0.450529	-5.99079	3.75937	3.85929	3.81078	4.05165	4.05513	3.6919
ENSG00000069482	ENSG00000069482	ENSG00000069482	GAL	51083	galanin and GMAP prepropeptide [Source:HGNC Symbol;Acc:HGNC:4114]	-0.15306	-0.15306	-0.350313	0.729181	0.864441	-5.26786	-1.09927	-1.23412	-0.477012	-1.0666	-1.23995	-1.05734
ENSG00000069493	ENSG00000069493	ENSG00000069493	CLEC2D	29121	C-type lectin domain family 2 member D [Source:HGNC Symbol;Acc:HGNC:14351]	-0.106441	-0.106441	-0.538497	0.595228	0.781767	-6.18996	2.90997	2.20095	2.634	2.29264	2.6756	2.35446
ENSG00000069509	ENSG00000069509	ENSG00000069509	FUNDC1	139341	FUN14 domain containing 1 [Source:HGNC Symbol;Acc:HGNC:28746]	0.170667	0.170667	2.28828	0.0312921	0.11716	-4.53655	4.48976	4.66789	4.55395	4.70482	4.73616	4.81113
ENSG00000069667	ENSG00000069667	ENSG00000069667	RORA	6095	RAR related orphan receptor A [Source:HGNC Symbol;Acc:HGNC:10258]	-0.498577	-0.498577	-2.08926	0.0475384	0.158062	-3.949	1.45455	0.903877	1.35966	0.494068	0.937197	0.701219
ENSG00000069696	ENSG00000069696	ENSG00000069696	DRD4	1815	dopamine receptor D4 [Source:HGNC Symbol;Acc:HGNC:3025]	-0.529101	-0.529101	-1.07239	0.294284	0.526295	-4.8243	-0.784754	-1.7314	-0.477012	-1.77966	-1.42679	-1.62446
ENSG00000069702	ENSG00000069702	ENSG00000069702	TGFBR3	7049	transforming growth factor beta receptor 3 [Source:HGNC Symbol;Acc:HGNC:11774]	-0.0568797	-0.0568797	-1.57482	0.12848	0.312605	-6.41165	7.91897	7.86484	7.93507	7.81812	7.82239	7.90323
ENSG00000069812	ENSG00000069812	ENSG00000069812	HES2	54626	hes family bHLH transcription factor 2 [Source:HGNC Symbol;Acc:HGNC:16005]	0.0793185	0.0793185	0.219104	0.828435	0.918373	-5.42723	-0.209735	-0.327483	-1.16252	-0.402141	-0.66864	-0.33481
ENSG00000069849	ENSG00000069849	ENSG00000069849	ATP1B3	483	ATPase Na+/K+ transporting subunit beta 3 [Source:HGNC Symbol;Acc:HGNC:806]	-0.130804	-0.130804	-2.52042	0.0188325	0.0801227	-4.58881	7.2865	7.24563	7.21207	7.1623	6.97623	7.21019
ENSG00000069869	ENSG00000069869	ENSG00000069869	NEDD4	4734	neural precursor cell expressed	-0.00586519	0.602421	-5.93692	0.25834	6.24691	1.92112e-06	0.999881	-4.80066	7.22753	7.18735	7.20536	7.38956
ENSG00000069943	ENSG00000069943	ENSG00000069943	PIGB	9488	phosphatidylinositol glycan anchor biosynthesis class B [Source:HGNC Symbol;Acc:HGNC:8959]	-0.00186129	-0.00186129	-0.022332	0.982369	0.991071	-6.83349	4.00391	4.29847	4.06614	4.15327	4.13754	4.11674
ENSG00000069956	ENSG00000069956	ENSG00000069956	MAPK6	5597	mitogen-activated protein kinase 6 [Source:HGNC Symbol;Acc:HGNC:6879]	-0.067297	-0.067297	-1.10939	0.278332	0.508297	-6.64438	5.90523	5.87271	5.96853	5.81478	5.77701	5.94854
ENSG00000069966	ENSG00000069966	ENSG00000069966	GNB5	10681	G protein subunit beta 5 [Source:HGNC Symbol;Acc:HGNC:4401]	-0.506591	-0.506591	-9.3412	1.95173e-09	1.45109e-07	11.6467	6.00054	6.10173	5.94708	5.55681	5.49387	5.48997
ENSG00000069974	ENSG00000069974	ENSG00000069974	RAB27A	5873	RAB27A	0.0577916	-6.26041	0.0241661	0.535972	0.596945	0.782942	-5.0258	6.67803	6.68371	6.68717	6.60572	6.71039
ENSG00000069998	ENSG00000069998	ENSG00000069998	HDHD5	27440	haloacid dehalogenase like hydrolase domain containing 5 [Source:HGNC Symbol;Acc:HGNC:1843]	-0.253556	-0.253556	-3.61497	0.00139621	0.0105917	-1.71976	5.3108	5.26276	5.27653	5.16781	4.98603	4.91933
ENSG00000070010	ENSG00000070010	ENSG00000070010	UFD1	7353	ubiquitin recognition factor in ER associated degradation 1 [Source:HGNC Symbol;Acc:HGNC:12520]	0.110787	0.110787	2.68275	0.0130551	0.0605971	-4.22613	7.04145	7.01669	6.95771	7.09414	7.17569	7.08024
ENSG00000070018	ENSG00000070018	ENSG00000070018	LRP6	4040	LDL receptor related protein 6 [Source:HGNC Symbol;Acc:HGNC:6698]	-0.185223	-0.185223	-3.75992	0.000972951	0.00793676	-1.64411	6.60829	6.66562	6.688	6.46913	6.38691	6.55354
ENSG00000070047	ENSG00000070047	ENSG00000070047	PHRF1	57661	PHD and ring finger domains 1 [Source:HGNC Symbol;Acc:HGNC:24351]	-0.235846	-0.235846	-3.99621	0.000537623	0.0048984	-1.01862	6.41327	6.43777	6.45405	6.15537	6.37265	6.07202
ENSG00000070061	ENSG00000070061	ENSG00000070061	ELP1	8518	elongator complex protein 1 [Source:HGNC Symbol;Acc:HGNC:5959]	0.0435207	0.0435207	0.763816	0.452473	0.671228	-7.08922	6.52168	6.45961	6.45226	6.53578	6.43658	6.58752
ENSG00000070081	ENSG00000070081	ENSG00000070081	NUCB2	4925	nucleobindin 2 [Source:HGNC Symbol;Acc:HGNC:8044]	0.341008	0.341008	6.87557	4.28658e-07	1.32282e-05	6.10193	6.26011	6.28869	6.26921	6.50506	6.6533	6.69219
ENSG00000070087	ENSG00000070087	ENSG00000070087	PFN2	5217	profilin 2 [Source:HGNC Symbol;Acc:HGNC:8882]	1.08628	1.08628	11.4735	3.43564e-11	5.311e-09	15.575	3.17807	3.01961	3.18393	4.17202	4.20346	4.24111
ENSG00000070182	ENSG00000070182	ENSG00000070182	SPTB	6710	spectrin beta	-1.52221	-4.28285	-0.282433	-0.42216	0.676692	0.833036	-4.60096	-2.06276	-1.7314	-3.30845	-2.3353	-2.58861
ENSG00000070214	ENSG00000070214	ENSG00000070214	SLC44A1	23446	solute carrier family 44 member 1 [Source:HGNC Symbol;Acc:HGNC:18798]	0.405193	0.405193	12.4517	6.39175e-12	1.32214e-09	17.1068	8.50943	8.45114	8.50271	8.90723	8.82399	8.94113
ENSG00000070269	ENSG00000070269	ENSG00000070269	TMEM260	54916	transmembrane protein 260 [Source:HGNC Symbol;Acc:HGNC:20185]	0.151703	0.151703	1.91595	0.0674417	0.202674	-5.16368	4.50428	4.24917	4.39534	4.48254	4.53643	4.55409
ENSG00000070366	ENSG00000070366	ENSG00000070366	SMG6	23293	SMG6	-0.0484517	-6.51438	0.0857212	1.84843	0.0769862	0.222924	-5.23535	6.51631	6.48777	6.41893	6.61876	6.57764
ENSG00000070367	ENSG00000070367	ENSG00000070367	EXOC5	10640	exocyst complex component 5 [Source:HGNC Symbol;Acc:HGNC:10696]	0.120798	0.120798	3.03202	0.0057785	0.0326371	-3.48035	7.17344	7.13081	7.12881	7.21523	7.25263	7.328
ENSG00000070371	ENSG00000070371	ENSG00000070371	CLTCL1	8218	clathrin heavy chain like 1 [Source:HGNC Symbol;Acc:HGNC:2093]	-0.382262	-0.382262	-3.97498	0.000567165	0.00512731	-0.49156	3.89235	3.73498	3.8548	3.59311	3.28272	3.41747
ENSG00000070404	ENSG00000070404	ENSG00000070404	FSTL3	10272	follistatin like 3 [Source:HGNC Symbol;Acc:HGNC:3973]	-0.342788	-0.342788	-3.72931	0.00105027	0.00844254	-1.33733	4.72191	4.94636	4.88637	4.45218	4.56805	4.53478
ENSG00000070413	ENSG00000070413	ENSG00000070413	DGCR2	9993	DiGeorge syndrome critical region gene 2 [Source:HGNC Symbol;Acc:HGNC:2845]	-0.0589634	-0.0589634	-1.07308	0.293978	0.525964	-6.80649	6.55782	6.52125	6.53745	6.53795	6.57453	6.31967
ENSG00000070423	ENSG00000070423	ENSG00000070423	RNF126	55658	ring finger protein 126 [Source:HGNC Symbol;Acc:HGNC:21151]	-0.0636833	-0.0636833	-1.00005	0.327333	0.55938	-6.69992	5.71067	5.62471	5.57841	5.58646	5.64534	5.48495
ENSG00000070444	ENSG00000070444	ENSG00000070444	MNT	4335	MAX network transcriptional repressor [Source:HGNC Symbol;Acc:HGNC:7188]	-0.170512	-0.170512	-2.39675	0.0247449	0.098696	-4.3979	5.07324	4.956	5.12974	4.83522	5.00464	4.78956
ENSG00000070476	ENSG00000070476	ENSG00000070476	ZXDC	79364	ZXD family zinc finger C [Source:HGNC Symbol;Acc:HGNC:28160]	-0.439073	-0.439073	-7.41373	1.23401e-07	4.62853e-06	7.55193	5.48572	5.40177	5.35908	5.00795	4.96005	4.95367
ENSG00000070495	ENSG00000070495	ENSG00000070495	JMJD6	23210	jumonji domain containing 6	-0.143555	-4.86685	-0.0265798	-0.364396	0.718776	0.857899	-4.92985	4.84116	4.82755	4.78167	4.77763	4.76646
ENSG00000070501	ENSG00000070501	ENSG00000070501	POLB	5423	DNA polymerase beta [Source:HGNC Symbol;Acc:HGNC:9174]	0.0842176	0.0842176	0.902114	0.376023	0.605555	-6.2746	3.53011	3.63298	3.59417	3.60971	3.60277	3.81974
ENSG00000070526	ENSG00000070526	ENSG00000070526	ST6GALNAC1	55808	ST6 N-acetylgalactosaminide alpha-2	-0.286177	-4.23481	0.801438	4.96555	4.6204e-05	0.000667562	-4.59149	1.77522	1.76541	1.66478	2.91701	2.55453
ENSG00000070540	ENSG00000070540	ENSG00000070540	WIPI1	55062	WD repeat domain	-0.0776967	-6.09859	0.0952748	1.34456	0.191424	0.404516	-5.03813	4.73429	4.91114	4.71725	4.77272	4.95766
ENSG00000070610	ENSG00000070610	ENSG00000070610	GBA2	57704	glucosylceramidase beta 2 [Source:HGNC Symbol;Acc:HGNC:18986]	-0.417298	-0.417298	-9.64587	1.0594e-09	8.93284e-08	12.134	7.06859	7.05126	7.01944	6.69463	6.60458	6.58439
ENSG00000070614	ENSG00000070614	ENSG00000070614	NDST1	3340	N-deacetylase and N-sulfotransferase 1 [Source:HGNC Symbol;Acc:HGNC:7680]	0.019265	0.019265	0.406386	0.688085	0.839621	-7.45497	7.3146	7.35161	7.30821	7.42281	7.38636	7.22231
ENSG00000070669	ENSG00000070669	ENSG00000070669	ASNS	440	asparagine synthetase (glutamine-hydrolyzing) [Source:HGNC Symbol;Acc:HGNC:753]	-0.609787	-0.609787	-1.0872	0.287822	0.519073	-4.71879	-1.50203	-1.38162	-2.51457	-2.7216	-2.58861	-1.87689
ENSG00000070718	ENSG00000070718	ENSG00000070718	AP3M2	10947	adaptor related protein complex 3 subunit mu 2 [Source:HGNC Symbol;Acc:HGNC:570]	-0.079735	-0.079735	-1.14682	0.262837	0.492219	-6.37693	5.02368	4.87503	4.89167	4.82341	4.72217	4.9943
ENSG00000070729	ENSG00000070729	ENSG00000070729	CNGB1	1258	cyclic nucleotide gated channel beta 1 [Source:HGNC Symbol;Acc:HGNC:2151]	1.51446	1.51446	2.47461	0.0208504	0.0865502	-3.41855	-3.86123	-3.40218	-1.8176	-1.37952	-1.64147	-1.22278
ENSG00000070731	ENSG00000070731	ENSG00000070731	ST6GALNAC2	10610	ST6 N-acetylgalactosaminide alpha-2	-0.117745	-5.43437	-0.350128	-1.51949	0.141795	0.333489	-4.45606	1.48417	1.21757	1.72427	0.86975	1.01268
ENSG00000070756	ENSG00000070756	ENSG00000070756	PABPC1	26986	poly(A) binding protein cytoplasmic 1 [Source:HGNC Symbol;Acc:HGNC:8554]	0.137682	0.137682	2.81611	0.00960184	0.0480944	-4.47744	9.97549	9.94043	9.95285	10.026	10.2464	10.0097
ENSG00000070759	ENSG00000070759	ENSG00000070759	TESK2	10420	testis associated actin remodelling kinase 2 [Source:HGNC Symbol;Acc:HGNC:11732]	-0.708761	-0.708761	-5.41947	1.47556e-05	0.000258186	3.1661	3.16898	2.96722	3.10412	2.23675	2.30716	2.54668
ENSG00000070761	ENSG00000070761	ENSG00000070761	CFAP20	29105	cilia and flagella associated protein 20 [Source:HGNC Symbol;Acc:HGNC:29523]	0.0199252	0.0199252	0.309341	0.75975	0.881767	-7.1236	5.42019	5.44346	5.45515	5.40659	5.61539	5.36067
ENSG00000070770	ENSG00000070770	ENSG00000070770	CSNK2A2	1459	casein kinase 2 alpha 2 [Source:HGNC Symbol;Acc:HGNC:2459]	0.0340749	0.0340749	0.853578	0.401837	0.627161	-7.10575	6.96408	7.00328	6.94694	6.98175	6.98797	7.05335
ENSG00000070778	ENSG00000070778	ENSG00000070778	PTPN21	11099	protein tyrosine phosphatase	0.120522	-4.9735	-0.159766	-2.55859	0.0172916	0.0752305	-4.98112	5.28789	5.28586	5.4598	5.12419	5.09859
ENSG00000070785	ENSG00000070785	ENSG00000070785	EIF2B3	8891	eukaryotic translation initiation factor 2B subunit gamma [Source:HGNC Symbol;Acc:HGNC:3259]	0.0230179	0.0230179	0.329594	0.744586	0.873239	-7.02999	5.03873	5.13628	5.02286	5.18083	5.00464	5.09002
ENSG00000070814	ENSG00000070814	ENSG00000070814	TCOF1	6949	treacle ribosome biogenesis factor 1 [Source:HGNC Symbol;Acc:HGNC:11654]	0.052005	0.052005	1.30782	0.203409	0.420795	-6.72582	7.56511	7.55515	7.53482	7.59525	7.658	7.55823
ENSG00000070831	ENSG00000070831	ENSG00000070831	CDC42	998	cell division cycle 42 [Source:HGNC Symbol;Acc:HGNC:1736]	0.116905	0.116905	0.38433	0.704142	0.849515	-5.55465	0.336442	0.323518	-0.477012	0.1752	-0.17423	0.605735
ENSG00000070882	ENSG00000070882	ENSG00000070882	OSBPL3	26031	oxysterol binding protein like 3 [Source:HGNC Symbol;Acc:HGNC:16370]	0.0932385	0.0932385	2.01655	0.0551453	0.175919	-5.41662	6.30021	6.28104	6.39844	6.38645	6.43057	6.43787
ENSG00000070950	ENSG00000070950	ENSG00000070950	RAD18	56852	RAD18	-0.0147253	-6.97491	0.0539313	1.08003	0.290939	0.522595	-5.23838	6.09355	6.08953	6.12546	6.16008	6.17324
ENSG00000070961	ENSG00000070961	ENSG00000070961	ATP2B1	490	ATPase plasma membrane Ca2+ transporting 1 [Source:HGNC Symbol;Acc:HGNC:814]	-0.536085	-0.536085	-8.63561	8.4126e-09	5.0216e-07	10.2086	5.79433	5.69312	5.82377	5.12611	5.221	5.34966
ENSG00000071051	ENSG00000071051	ENSG00000071051	NCK2	8440	NCK adaptor protein 2 [Source:HGNC Symbol;Acc:HGNC:7665]	-0.133406	-0.133406	-1.9238	0.0664022	0.200361	-5.29686	5.05362	5.17309	5.08424	5.06122	5.02984	4.82709
ENSG00000071054	ENSG00000071054	ENSG00000071054	MAP4K4	9448	mitogen-activated protein kinase kinase kinase kinase 4 [Source:HGNC Symbol;Acc:HGNC:6866]	0.360344	0.360344	11.3455	4.31335e-11	6.39111e-09	15.2044	8.15968	8.12393	8.13517	8.45718	8.51722	8.52513
ENSG00000071073	ENSG00000071073	ENSG00000071073	MGAT4A	11320	alpha-1	0.180654	-1.5082	-0.130369	-2.56928	0.0168816	0.0738363	-4.80854	5.82359	5.7284	6.0087	5.62235	5.66156
ENSG00000071082	ENSG00000071082	ENSG00000071082	RPL31	6160	ribosomal protein L31 [Source:HGNC Symbol;Acc:HGNC:10334]	0.154155	0.154155	1.59459	0.123981	0.305521	-6.29571	7.20436	7.46896	7.26145	7.47282	7.18745	7.76435
ENSG00000071127	ENSG00000071127	ENSG00000071127	WDR1	9948	WD repeat domain 1 [Source:HGNC Symbol;Acc:HGNC:12754]	-0.0978123	-0.0978123	-3.52004	0.00176635	0.0128625	-2.70757	9.32069	9.3444	9.33278	9.26904	9.25011	9.18516
ENSG00000071189	ENSG00000071189	ENSG00000071189	SNX13	23161	sorting nexin 13 [Source:HGNC Symbol;Acc:HGNC:21335]	0.363209	0.363209	6.17758	2.27305e-06	5.3358e-05	4.48017	5.90659	5.80609	5.93688	6.25106	6.26871	6.20523
ENSG00000071205	ENSG00000071205	ENSG00000071205	ARHGAP10	79658	Rho GTPase activating protein 10 [Source:HGNC Symbol;Acc:HGNC:26099]	-0.140292	-0.140292	-2.0681	0.0496491	0.163067	-5.05501	5.0902	5.11751	5.28259	4.89738	5.05238	5.12273
ENSG00000071242	ENSG00000071242	ENSG00000071242	RPS6KA2	6196	ribosomal protein S6 kinase A2 [Source:HGNC Symbol;Acc:HGNC:10431]	-0.361424	-0.361424	-9.44727	1.57562e-09	1.21468e-07	11.6178	7.89264	7.84398	7.87154	7.55332	7.52856	7.43474
ENSG00000071243	ENSG00000071243	ENSG00000071243	ING3	54556	inhibitor of growth family member 3 [Source:HGNC Symbol;Acc:HGNC:14587]	0.303738	0.303738	3.69593	0.00114149	0.00901965	-1.3719	4.29878	4.22387	4.4856	4.51814	4.61725	4.77042
ENSG00000071246	ENSG00000071246	ENSG00000071246	VASH1	22846	vasohibin 1 [Source:HGNC Symbol;Acc:HGNC:19964]	-0.71712	-0.71712	-7.81428	5.00572e-08	2.14302e-06	8.57301	4.76176	4.6056	4.59994	4.05569	3.939	3.7929
ENSG00000071282	ENSG00000071282	ENSG00000071282	LMCD1	29995	LIM and cysteine rich domains 1 [Source:HGNC Symbol;Acc:HGNC:6633]	0.281404	0.281404	1.37421	0.182161	0.391655	-5.0095	0.731689	1.02598	0.936654	1.19713	1.15275	1.23557
ENSG00000071462	ENSG00000071462	ENSG00000071462	BUD23	114049	BUD23	0.00844815	-6.86724	0.158696	2.38384	0.0254522	0.100814	-5.0965	5.36752	5.26586	5.33973	5.5625	5.33568
ENSG00000071537	ENSG00000071537	ENSG00000071537	SEL1L	6400	SEL1L	0.0717278	-5.89354	0.152495	3.42335	0.00224141	0.0155007	-5.41443	7.29593	7.27325	7.36961	7.40271	7.36176
ENSG00000071539	ENSG00000071539	ENSG00000071539	TRIP13	9319	thyroid hormone receptor interactor 13 [Source:HGNC Symbol;Acc:HGNC:12307]	0.108677	0.108677	2.37347	0.0260338	0.102448	-4.84568	6.87884	6.90176	6.9011	7.04515	6.98738	6.97431
ENSG00000071553	ENSG00000071553	ENSG00000071553	ATP6AP1	537	ATPase H+ transporting accessory protein 1 [Source:HGNC Symbol;Acc:HGNC:868]	-0.0578006	-0.0578006	-1.2078	0.238973	0.46587	-6.73843	7.00552	6.97561	6.99752	6.99075	7.0025	6.8053
ENSG00000071564	ENSG00000071564	ENSG00000071564	TCF3	6929	transcription factor 3 [Source:HGNC Symbol;Acc:HGNC:11633]	-0.00144701	-0.00144701	-0.0217617	0.982819	0.991263	-7.47742	6.99976	6.97276	6.98643	6.98228	7.18184	6.78705
ENSG00000071575	ENSG00000071575	ENSG00000071575	TRIB2	28951	tribbles pseudokinase 2 [Source:HGNC Symbol;Acc:HGNC:30809]	-0.847617	-0.847617	-8.33449	1.60089e-08	8.42466e-07	9.7129	4.01409	3.90377	3.96434	3.13908	3.17183	3.00531
ENSG00000071626	ENSG00000071626	ENSG00000071626	DAZAP1	26528	DAZ associated protein 1 [Source:HGNC Symbol;Acc:HGNC:2683]	-0.198979	-0.198979	-4.52137	0.000142332	0.00171354	0.0707971	7.7612	7.71687	7.7113	7.53533	7.61928	7.43431
ENSG00000071655	ENSG00000071655	ENSG00000071655	MBD3	53615	methyl-CpG binding domain protein 3 [Source:HGNC Symbol;Acc:HGNC:6918]	-0.205273	-0.205273	-3.28797	0.00312072	0.0201786	-2.77348	6.67963	6.64075	6.63534	6.55019	6.54464	6.23545
ENSG00000071794	ENSG00000071794	ENSG00000071794	HLTF	6596	helicase like transcription factor [Source:HGNC Symbol;Acc:HGNC:11099]	0.32597	0.32597	6.5802	8.62277e-07	2.38605e-05	5.36134	6.52168	6.42673	6.55673	6.80625	6.76257	6.90393
ENSG00000071859	ENSG00000071859	ENSG00000071859	FAM50A	9130	family with sequence similarity 50 member A [Source:HGNC Symbol;Acc:HGNC:18786]	-0.307874	-0.307874	-5.92994	4.16261e-06	8.92866e-05	3.83847	6.37227	6.46501	6.38912	6.1026	6.1209	6.08867
ENSG00000071889	ENSG00000071889	ENSG00000071889	FAM3A	60343	family with sequence similarity 3 member A [Source:HGNC Symbol;Acc:HGNC:13749]	-0.455938	-0.455938	-5.81014	5.59029e-06	0.000114055	3.81976	4.96186	5.02901	4.83511	4.5414	4.62027	4.3071
ENSG00000071894	ENSG00000071894	ENSG00000071894	CPSF1	29894	cleavage and polyadenylation specific factor 1 [Source:HGNC Symbol;Acc:HGNC:2324]	-0.0181017	-0.0181017	-0.333996	0.741303	0.871523	-7.41794	6.98624	6.9775	6.99014	7.07136	7.01919	6.80127
ENSG00000071909	ENSG00000071909	ENSG00000071909	MYO3B	140469	myosin IIIB [Source:HGNC Symbol;Acc:HGNC:15576]	0.608069	0.608069	0.621248	0.540333	0.74137	-4.78576	-6.38549	-3.40218	-3.91468	-4.09518	-3.97961	-2.57221
ENSG00000071967	ENSG00000071967	ENSG00000071967	CYBRD1	79901	cytochrome b reductase 1 [Source:HGNC Symbol;Acc:HGNC:20797]	0.109616	0.109616	2.77776	0.0104944	0.0515155	-4.15777	7.8022	7.76671	7.78531	7.90306	7.82338	7.95349
ENSG00000071994	ENSG00000071994	ENSG00000071994	PDCD2	5134	programmed cell death 2 [Source:HGNC Symbol;Acc:HGNC:8762]	-0.0215913	-0.0215913	-0.422669	0.676326	0.833026	-7.19404	6.01456	5.95668	5.99335	5.91945	5.9799	5.99756
ENSG00000072041	ENSG00000072041	ENSG00000072041	SLC6A15	55117	solute carrier family 6 member 15 [Source:HGNC Symbol;Acc:HGNC:13621]	-0.466769	-0.466769	-9.2405	2.39472e-09	1.73116e-07	11.3763	6.49646	6.54825	6.51018	6.06798	5.94419	6.14706
ENSG00000072042	ENSG00000072042	ENSG00000072042	RDH11	51109	retinol dehydrogenase 11 [Source:HGNC Symbol;Acc:HGNC:17964]	0.161718	0.161718	3.26051	0.00333612	0.021243	-2.85843	6.61584	6.55904	6.57247	6.71842	6.65772	6.85416
ENSG00000072062	ENSG00000072062	ENSG00000072062	PRKACA	5566	protein kinase cAMP-activated catalytic subunit alpha [Source:HGNC Symbol;Acc:HGNC:9380]	0.0782561	0.0782561	1.56611	0.130505	0.315838	-6.35103	7.40641	7.46458	7.40298	7.44495	7.65543	7.41727
ENSG00000072071	ENSG00000072071	ENSG00000072071	ADGRL1	22859	adhesion G protein-coupled receptor L1 [Source:HGNC Symbol;Acc:HGNC:20973]	-0.173385	-0.173385	-1.38374	0.17926	0.387853	-5.55646	3.22268	2.98991	3.11321	2.82524	3.14692	2.80493
ENSG00000072110	ENSG00000072110	ENSG00000072110	ACTN1	87	actinin alpha 1 [Source:HGNC Symbol;Acc:HGNC:163]	0.0012185	0.0012185	0.0327068	0.974181	0.987996	-7.88731	9.22292	9.24328	9.23715	9.20642	9.3234	9.18012
ENSG00000072121	ENSG00000072121	ENSG00000072121	ZFYVE26	23503	zinc finger FYVE-type containing 26 [Source:HGNC Symbol;Acc:HGNC:20761]	0.134559	0.134559	2.83163	0.00926141	0.0468951	-3.83228	6.51721	6.61423	6.6479	6.74182	6.78225	6.66284
ENSG00000072133	ENSG00000072133	ENSG00000072133	RPS6KA6	27330	ribosomal protein S6 kinase A6 [Source:HGNC Symbol;Acc:HGNC:10435]	2.02069	2.02069	2.29722	0.0306976	0.11566	-3.86195	-2.45397	-6.38549	-6.38549	-1.56576	-3.12258	-3.10675
ENSG00000072134	ENSG00000072134	ENSG00000072134	EPN2	22905	epsin 2 [Source:HGNC Symbol;Acc:HGNC:18639]	-0.112768	-0.112768	-2.48721	0.0202764	0.08474	-4.52112	6.52435	6.47376	6.44238	6.3776	6.4019	6.31967
ENSG00000072135	ENSG00000072135	ENSG00000072135	PTPN18	26469	protein tyrosine phosphatase	-0.0146896	-6.93516	-0.136912	-2.09771	0.0467183	0.156141	-5.15134	5.98249	6.03148	5.90326	5.77609	6.09833
ENSG00000072163	ENSG00000072163	ENSG00000072163	LIMS2	55679	LIM zinc finger domain containing 2 [Source:HGNC Symbol;Acc:HGNC:16084]	-0.141399	-0.141399	-1.8659	0.0744105	0.217242	-5.67167	6.44844	6.37954	6.39937	6.31403	6.3931	6.08646
ENSG00000072195	ENSG00000072195	ENSG00000072195	SPEG	10290//100996693	SPEG complex locus [Source:HGNC Symbol;Acc:HGNC:16901]	-0.148784	-0.148784	-0.333237	0.741869	0.871632	-5.2664	-0.784754	-1.10032	-0.996892	-0.493731	-2.19976	-0.774377
ENSG00000072201	ENSG00000072201	ENSG00000072201	LNX1	84708	ligand of numb-protein X 1 [Source:HGNC Symbol;Acc:HGNC:6657]	-0.554226	-0.554226	-1.82264	0.0809284	0.230462	-4.25356	0.731689	0.96622	0.136045	-0.0152634	-0.17423	0.449502
ENSG00000072210	ENSG00000072210	ENSG00000072210	ALDH3A2	224	aldehyde dehydrogenase 3 family member A2 [Source:HGNC Symbol;Acc:HGNC:403]	-0.0237437	-0.0237437	-0.414338	0.682332	0.836473	-7.21666	6.15929	6.09825	5.99212	6.13545	5.99393	6.04497
ENSG00000072274	ENSG00000072274	ENSG00000072274	TFRC	7037	transferrin receptor [Source:HGNC Symbol;Acc:HGNC:11763]	0.112029	0.112029	1.44571	0.161282	0.362858	-6.6815	8.26047	8.25204	8.36776	8.41018	8.26999	8.53124
ENSG00000072310	ENSG00000072310	ENSG00000072310	SREBF1	6720	sterol regulatory element binding transcription factor 1 [Source:HGNC Symbol;Acc:HGNC:11289]	-0.358522	-0.358522	-5.18695	2.64385e-05	0.000418133	1.97201	6.4578	6.51083	6.54587	6.22256	6.24347	5.96907
ENSG00000072364	ENSG00000072364	ENSG00000072364	AFF4	27125	AF4/FMR2 family member 4 [Source:HGNC Symbol;Acc:HGNC:17869]	0.213663	0.213663	5.80403	5.67515e-06	0.000115448	3.22371	7.99199	8.00043	8.01211	8.15307	8.23421	8.26195
ENSG00000072401	ENSG00000072401	ENSG00000072401	UBE2D1	7321	ubiquitin conjugating enzyme E2 D1 [Source:HGNC Symbol;Acc:HGNC:12474]	0.464196	0.464196	7.19127	2.05542e-07	7.09781e-06	7.0046	5.19018	5.13118	5.25411	5.55109	5.65126	5.76183
ENSG00000072415	ENSG00000072415	ENSG00000072415	MPP5	64398	membrane palmitoylated protein 5 [Source:HGNC Symbol;Acc:HGNC:18669]	0.513269	0.513269	12.2955	8.3054e-12	1.62165e-09	17.008	7.03584	6.98646	7.01339	7.48561	7.47994	7.60836
ENSG00000072422	ENSG00000072422	ENSG00000072422	RHOBTB1	9886	Rho related BTB domain containing 1 [Source:HGNC Symbol;Acc:HGNC:18738]	-0.10356	-0.10356	-1.13584	0.267316	0.497175	-6.24563	4.44527	4.24917	4.49258	4.07574	4.39548	4.38825
ENSG00000072501	ENSG00000072501	ENSG00000072501	SMC1A	8243	structural maintenance of chromosomes 1A [Source:HGNC Symbol;Acc:HGNC:11111]	-0.221579	-0.221579	-7.01009	3.12909e-07	1.02305e-05	6.02681	9.04524	9.02257	9.02266	8.7732	8.85172	8.80115
ENSG00000072506	ENSG00000072506	ENSG00000072506	HSD17B10	3028	hydroxysteroid 17-beta dehydrogenase 10 [Source:HGNC Symbol;Acc:HGNC:4800]	-0.00857574	-0.00857574	-0.184916	0.854859	0.931115	-7.40052	6.68203	6.68892	6.61788	6.64584	6.68898	6.63212
ENSG00000072518	ENSG00000072518	ENSG00000072518	MARK2	2011	microtubule affinity regulating kinase 2 [Source:HGNC Symbol;Acc:HGNC:3332]	-0.131766	-0.131766	-2.3896	0.0251344	0.0998685	-4.68528	6.33008	6.31138	6.2964	6.19899	6.30951	6.03125
ENSG00000072571	ENSG00000072571	ENSG00000072571	HMMR	3161	hyaluronan mediated motility receptor [Source:HGNC Symbol;Acc:HGNC:5012]	0.194811	0.194811	4.68308	9.44523e-05	0.00121884	0.554382	7.12667	7.06245	7.07342	7.22514	7.30659	7.31391
ENSG00000072609	ENSG00000072609	ENSG00000072609	CHFR	55743	checkpoint with forkhead and ring finger domains [Source:HGNC Symbol;Acc:HGNC:20455]	-0.0308711	-0.0308711	-0.532916	0.599026	0.784434	-7.01696	5.38725	5.40036	5.48171	5.46553	5.38623	5.31612
ENSG00000072657	ENSG00000072657	ENSG00000072657	TRHDE	29953	thyrotropin releasing hormone degrading enzyme [Source:HGNC Symbol;Acc:HGNC:30748]	0.555763	0.555763	3.9394	0.000620293	0.00549816	-0.366301	2.05726	2.61504	2.26136	2.91701	2.85038	2.92846
ENSG00000072682	ENSG00000072682	ENSG00000072682	P4HA2	8974	prolyl 4-hydroxylase subunit alpha 2 [Source:HGNC Symbol;Acc:HGNC:8547]	0.109698	0.109698	2.11176	0.0453823	0.152751	-5.16875	5.93234	5.96434	5.89138	6.01808	6.01359	6.09307
ENSG00000072736	ENSG00000072736	ENSG00000072736	NFATC3	4775	nuclear factor of activated T cells 3 [Source:HGNC Symbol;Acc:HGNC:7777]	-0.142856	-0.142856	-3.2311	0.00358271	0.0224303	-2.93207	6.7499	6.70786	6.83259	6.62081	6.62351	6.60922
ENSG00000072756	ENSG00000072756	ENSG00000072756	TRNT1	51095	tRNA nucleotidyl transferase 1 [Source:HGNC Symbol;Acc:HGNC:17341]	0.124173	0.124173	1.79389	0.0855285	0.239333	-5.49096	4.90825	4.78278	4.95117	5.02867	4.8867	5.07673
ENSG00000072778	ENSG00000072778	ENSG00000072778	ACADVL	37	acyl-CoA dehydrogenase very long chain [Source:HGNC Symbol;Acc:HGNC:92]	-0.193022	-0.193022	-4.11729	0.000396105	0.00389682	-0.886373	7.38351	7.38337	7.39555	7.23231	7.27915	7.06853
ENSG00000072786	ENSG00000072786	ENSG00000072786	STK10	6793	serine/threonine kinase 10 [Source:HGNC Symbol;Acc:HGNC:11388]	-0.0806092	-0.0806092	-1.56145	0.131598	0.317406	-6.23718	6.81981	6.78987	6.88461	6.73868	6.87177	6.6359
ENSG00000072803	ENSG00000072803	ENSG00000072803	FBXW11	23291	F-box and WD repeat domain containing 11 [Source:HGNC Symbol;Acc:HGNC:13607]	0.0542217	0.0542217	1.25306	0.222339	0.445089	-6.64692	6.76581	6.69296	6.73513	6.74746	6.76121	6.84374
ENSG00000072818	ENSG00000072818	ENSG00000072818	ACAP1	9744	ArfGAP with coiled-coil	-0.0496532	-4.95625	-0.042961	-0.0786073	0.938001	0.971462	-4.60256	-1.28664	-2.19409	-2.09293	-1.77966	-1.23995
ENSG00000072832	ENSG00000072832	ENSG00000072832	CRMP1	1400	collapsin response mediator protein 1 [Source:HGNC Symbol;Acc:HGNC:2365]	-0.945019	-0.945019	-1.06663	0.296825	0.528938	-4.63184	-2.99241	-2.87935	-3.91468	-3.25074	-6.38549	-3.96526
ENSG00000072840	ENSG00000072840	ENSG00000072840	EVC	2121	EvC ciliary complex subunit 1 [Source:HGNC Symbol;Acc:HGNC:3497]	-0.0984297	-0.0984297	-1.61188	0.120153	0.299159	-5.84314	5.24311	5.28738	5.27045	5.20105	5.20097	5.10538
ENSG00000072849	ENSG00000072849	ENSG00000072849	DERL2	51009	derlin 2 [Source:HGNC Symbol;Acc:HGNC:17943]	0.174844	0.174844	3.07266	0.00524504	0.0301871	-3.18683	6.06321	6.00388	5.94072	6.13163	6.11556	6.28734
ENSG00000072864	ENSG00000072864	ENSG00000072864	NDE1	54820	nudE neurodevelopment protein 1 [Source:HGNC Symbol;Acc:HGNC:17619]	-0.0237061	-0.0237061	-0.496423	0.624144	0.800327	-7.20496	6.20113	6.22158	6.2311	6.23688	6.1896	6.15446
ENSG00000072952	ENSG00000072952	ENSG00000072952	MRVI1	10335	murine retrovirus integration site 1 homolog [Source:HGNC Symbol;Acc:HGNC:7237]	-0.416907	-0.416907	-0.685975	0.499348	0.710792	-4.95956	-1.28664	-1.54594	-2.51457	-2.7216	-0.791679	-3.10675
ENSG00000072954	ENSG00000072954	ENSG00000072954	TMEM38A	79041	transmembrane protein 38A [Source:HGNC Symbol;Acc:HGNC:28462]	0.250092	0.250092	1.1323	0.268773	0.49851	-5.265	0.575346	0.805	1.19818	1.28242	1.15275	0.875092
ENSG00000072958	ENSG00000072958	ENSG00000072958	AP1M1	8907	adaptor related protein complex 1 subunit mu 1 [Source:HGNC Symbol;Acc:HGNC:13667]	-0.0199796	-0.0199796	-0.471429	0.641621	0.810151	-7.35973	6.99784	6.9642	6.97588	7.04006	6.94103	6.88943
ENSG00000073008	ENSG00000073008	ENSG00000073008	PVR	5817	poliovirus receptor [Source:HGNC Symbol;Acc:HGNC:9705]	0.0206307	0.0206307	0.429874	0.671149	0.82978	-7.41715	7.17628	7.15736	7.1762	7.18509	7.23402	7.15065
ENSG00000073050	ENSG00000073050	ENSG00000073050	XRCC1	7515	X-ray repair cross complementing 1 [Source:HGNC Symbol;Acc:HGNC:12828]	-0.175511	-0.175511	-2.72989	0.0117188	0.055948	-3.80411	5.5021	5.42554	5.51638	5.24598	5.45719	5.20648
ENSG00000073060	ENSG00000073060	ENSG00000073060	SCARB1	949	scavenger receptor class B member 1 [Source:HGNC Symbol;Acc:HGNC:1664]	0.00724713	0.00724713	0.16002	0.874213	0.940913	-7.52692	7.30995	7.30639	7.3735	7.35388	7.40399	7.24922
ENSG00000073111	ENSG00000073111	ENSG00000073111	MCM2	4171	minichromosome maintenance complex component 2 [Source:HGNC Symbol;Acc:HGNC:6944]	-0.0132605	-0.0132605	-0.29444	0.770971	0.887048	-7.62797	8.06332	8.13436	8.03471	8.14337	8.11269	7.9404
ENSG00000073146	ENSG00000073146	ENSG00000073146	MOV10L1	54456	Mov10 like RISC complex RNA helicase 1 [Source:HGNC Symbol;Acc:HGNC:7201]	-0.865864	-0.865864	-3.59231	0.001477	0.0110958	-1.02837	1.11917	0.903877	1.23196	0.494068	-0.0158165	0.0747761
ENSG00000073150	ENSG00000073150	ENSG00000073150	PANX2	56666	pannexin 2 [Source:HGNC Symbol;Acc:HGNC:8600]	-1.01591	-1.01591	-3.50338	0.00184054	0.0132385	-1.22487	1.08091	0.935385	0.977045	-0.493731	0.588208	-0.156801
ENSG00000073169	ENSG00000073169	ENSG00000073169	SELENOO	83642	selenoprotein O [Source:HGNC Symbol;Acc:HGNC:30395]	-0.129026	-0.129026	-1.58273	0.126663	0.309648	-5.6645	4.40325	4.46695	4.33057	4.33062	4.34526	4.14673
ENSG00000073282	ENSG00000073282	ENSG00000073282	TP63	8626	tumor protein p63 [Source:HGNC Symbol;Acc:HGNC:15979]	2.80164	2.80164	5.46802	1.307e-05	0.000233184	0.672861	-2.06276	-2.49641	-3.91468	-0.0152634	0.193307	0.210789
ENSG00000073331	ENSG00000073331	ENSG00000073331	ALPK1	80216	alpha kinase 1 [Source:HGNC Symbol;Acc:HGNC:20917]	0.172344	0.172344	1.75692	0.0917729	0.250335	-5.20831	3.43473	3.65207	3.65145	3.65306	3.82844	3.80906
ENSG00000073350	ENSG00000073350	ENSG00000073350	LLGL2	3993	LLGL2	0.0999024	-5.72391	-0.343832	-2.10207	0.0462994	0.155148	-4.52837	2.1709	2.33693	2.70206	2.10246	2.24591
ENSG00000073417	ENSG00000073417	ENSG00000073417	PDE8A	5151	phosphodiesterase 8A [Source:HGNC Symbol;Acc:HGNC:8793]	-0.0817577	-0.0817577	-1.33594	0.194187	0.40839	-6.42861	6.32395	6.14364	6.11033	6.02119	6.13363	6.17228
ENSG00000073464	ENSG00000073464	ENSG00000073464	CLCN4	1183	chloride voltage-gated channel 4 [Source:HGNC Symbol;Acc:HGNC:2022]	-0.554268	-0.554268	-5.13005	3.05102e-05	0.000473917	2.41892	3.57897	3.53355	3.29993	2.85339	2.88092	3.0331
ENSG00000073536	ENSG00000073536	ENSG00000073536	NLE1	54475	notchless homolog 1 [Source:HGNC Symbol;Acc:HGNC:19889]	-0.197776	-0.197776	-2.62856	0.0147679	0.0665225	-3.76623	4.45278	4.45068	4.39534	4.31383	4.21948	4.16778
ENSG00000073578	ENSG00000073578	ENSG00000073578	SDHA	6389	succinate dehydrogenase complex flavoprotein subunit A [Source:HGNC Symbol;Acc:HGNC:10680]	-0.0737072	-0.0737072	-1.35877	0.18694	0.398119	-6.56878	7.11666	7.18302	7.00242	6.98175	7.08132	7.03227
ENSG00000073584	ENSG00000073584	ENSG00000073584	SMARCE1	6605	SWI/SNF related	subfamily e	0.0622892	0.950852	0.993544	-6.51485	0.241123	-0.379636	0.707578	0.999881	3.83845	4.01316	3.95736				4.09947
ENSG00000073605	ENSG00000073605	ENSG00000073605	GSDMB	55876	gasdermin B [Source:HGNC Symbol;Acc:HGNC:23690]	-0.50745	-0.50745	-4.86624	5.93935e-05	0.000822299	1.72849	3.72257	3.83861	3.58767	3.13143	3.13852	3.39622
ENSG00000073614	ENSG00000073614	ENSG00000073614	KDM5A	5927	lysine demethylase 5A [Source:HGNC Symbol;Acc:HGNC:9886]	0.0866384	0.0866384	1.98122	0.0592175	0.184708	-5.64889	7.24277	7.22665	7.33517	7.31897	7.30331	7.43907
ENSG00000073670	ENSG00000073670	ENSG00000073670	ADAM11	4185	ADAM metallopeptidase domain 11 [Source:HGNC Symbol;Acc:HGNC:189]	0.075819	0.075819	0.160966	0.873477	0.940556	-5.27211	-1.50203	-1.7314	-0.371814	-1.56576	-1.23995	-0.651307
ENSG00000073711	ENSG00000073711	ENSG00000073711	PPP2R3A	5523	protein phosphatase 2 regulatory subunit B''alpha [Source:HGNC Symbol;Acc:HGNC:9307]	-0.121543	-0.121543	-1.55093	0.134097	0.321389	-5.77987	4.61218	4.70949	4.63507	4.40858	4.55549	4.65293
ENSG00000073712	ENSG00000073712	ENSG00000073712	FERMT2	10979	fermitin family member 2 [Source:HGNC Symbol;Acc:HGNC:15767]	-0.211627	-0.211627	-5.71034	7.15442e-06	0.000141143	3.02092	8.02259	7.99249	8.07073	7.74863	7.84355	7.85733
ENSG00000073734	ENSG00000073734	ENSG00000073734	ABCB11	8647	ATP binding cassette subfamily B member 11 [Source:HGNC Symbol;Acc:HGNC:42]	0.127259	0.127259	0.249519	0.805098	0.905134	-5.22062	-1.28664	-0.865012	-2.1244	-0.402141	-2.19976	-1.22278
ENSG00000073737	ENSG00000073737	ENSG00000073737	DHRS9	10170	dehydrogenase/reductase 9 [Source:HGNC Symbol;Acc:HGNC:16888]	0.385157	0.385157	1.97327	0.0601698	0.186702	-4.23338	1.00121	1.40928	1.19818	1.72983	1.39769	1.6959
ENSG00000073756	ENSG00000073756	ENSG00000073756	PTGS2	5743	prostaglandin-endoperoxide synthase 2 [Source:HGNC Symbol;Acc:HGNC:9605]	1.81828	1.81828	4.43075	0.000179104	0.00206389	0.252408	-0.526683	-2.49641	-0.59049	0.233482	0.537992	0.833548
ENSG00000073792	ENSG00000073792	ENSG00000073792	IGF2BP2	10644	insulin like growth factor 2 mRNA binding protein 2 [Source:HGNC Symbol;Acc:HGNC:28867]	0.285147	0.285147	5.10157	3.27796e-05	0.000503923	1.53793	7.45957	7.46188	7.55038	7.67988	7.92457	7.72407
ENSG00000073803	ENSG00000073803	ENSG00000073803	MAP3K13	9175	mitogen-activated protein kinase kinase kinase 13 [Source:HGNC Symbol;Acc:HGNC:6852]	-0.501083	-0.501083	-5.58632	9.73297e-06	0.000182363	3.4166	4.31123	4.10421	4.12125	3.71574	3.63895	3.65063
ENSG00000073849	ENSG00000073849	ENSG00000073849	ST6GAL1	6480	ST6 beta-galactoside alpha-2	0.0167127	-6.29206	-0.807218	-8.62375	8.62655e-09	5.12005e-07	-4.61858	4.01409	4.23341	4.0224	3.40939	3.26739
ENSG00000073905	ENSG00000073905	ENSG00000073905	VDAC1P1	NA	voltage dependent anion channel 1 pseudogene 1 [Source:HGNC Symbol;Acc:HGNC:12671]	0.222915	0.222915	2.13721	0.0430487	0.146884	-4.54155	3.63945	3.51802	3.37742	3.53056	3.92441	3.76554
ENSG00000073910	ENSG00000073910	ENSG00000073910	FRY	10129	FRY microtubule binding protein [Source:HGNC Symbol;Acc:HGNC:20367]	-0.549478	-0.549478	-10.2154	3.48774e-10	3.43707e-08	13.384	6.01202	6.04328	5.94708	5.49561	5.44702	5.41449
ENSG00000073921	ENSG00000073921	ENSG00000073921	PICALM	8301	phosphatidylinositol binding clathrin assembly protein [Source:HGNC Symbol;Acc:HGNC:15514]	0.00724473	0.00724473	0.204357	0.839809	0.92424	-7.67561	8.1782	8.18869	8.23977	8.17624	8.21537	8.23727
ENSG00000073969	ENSG00000073969	ENSG00000073969	NSF	4905	N-ethylmaleimide sensitive factor	0.0678322	-5.97044	0.164866	3.43515	0.00217738	0.0151431	-5.17082	6.07907	6.07103	6.1227	6.26422	6.18247
ENSG00000074054	ENSG00000074054	ENSG00000074054	CLASP1	23332	cytoplasmic linker associated protein 1 [Source:HGNC Symbol;Acc:HGNC:17088]	0.0320076	0.0320076	0.839908	0.409306	0.634176	-7.19078	7.384	7.34942	7.4159	7.40192	7.4088	7.43039
ENSG00000074071	ENSG00000074071	ENSG00000074071	MRPS34	65993	mitochondrial ribosomal protein S34 [Source:HGNC Symbol;Acc:HGNC:16618]	0.00515649	0.00515649	0.0880985	0.930534	0.968501	-7.19108	5.47653	5.65341	5.49915	5.62371	5.4988	5.53926
ENSG00000074181	ENSG00000074181	ENSG00000074181	NOTCH3	4854	notch 3 [Source:HGNC Symbol;Acc:HGNC:7883]	-0.0364165	-0.0364165	-0.0738448	0.94175	0.973626	-5.13541	-2.06276	-1.7314	-1.8176	-2.3353	-1.89377	-1.40968
ENSG00000074201	ENSG00000074201	ENSG00000074201	CLNS1A	1207	chloride nucleotide-sensitive channel 1A [Source:HGNC Symbol;Acc:HGNC:2080]	0.0953405	0.0953405	1.99079	0.0580889	0.182367	-5.48586	6.46339	6.45757	6.42788	6.46305	6.55178	6.62605
ENSG00000074211	ENSG00000074211	ENSG00000074211	PPP2R2C	5522	protein phosphatase 2 regulatory subunit Bgamma [Source:HGNC Symbol;Acc:HGNC:9306]	0.333387	0.333387	0.99557	0.32946	0.562114	-5.25892	0.731689	-0.254566	0.454829	0.494068	0.683683	0.605735
ENSG00000074219	ENSG00000074219	ENSG00000074219	TEAD2	8463	TEA domain transcription factor 2 [Source:HGNC Symbol;Acc:HGNC:11715]	-0.101669	-0.101669	-1.74042	0.0946826	0.25498	-5.72248	5.62019	5.62833	5.60925	5.47764	5.61084	5.46808
ENSG00000074266	ENSG00000074266	ENSG00000074266	EED	8726	embryonic ectoderm development [Source:HGNC Symbol;Acc:HGNC:3188]	-0.0728959	-0.0728959	-0.93548	0.358923	0.590636	-6.65456	5.10457	5.19928	5.20394	5.1184	4.92384	5.25449
ENSG00000074317	ENSG00000074317	ENSG00000074317	SNCB	6620	synuclein beta [Source:HGNC Symbol;Acc:HGNC:11140]	0.853144	0.853144	0.814614	0.423358	0.646972	-4.7025	-6.38549	-6.38549	-3.05105	-4.09518	-3.97961	-3.96526
ENSG00000074319	ENSG00000074319	ENSG00000074319	TSG101	7251	tumor susceptibility 101 [Source:HGNC Symbol;Acc:HGNC:15971]	0.0910257	0.0910257	1.88225	0.0720676	0.212241	-5.56904	5.90111	5.8788	5.94454	5.97709	5.99742	6.01972
ENSG00000074356	ENSG00000074356	ENSG00000074356	NCBP3	55421	nuclear cap binding subunit 3 [Source:HGNC Symbol;Acc:HGNC:24612]	-0.00742579	-0.00742579	-0.167913	0.868068	0.937923	-7.40888	6.74226	6.67499	6.65803	6.64248	6.69901	6.71023
ENSG00000074370	ENSG00000074370	ENSG00000074370	ATP2A3	489	ATPase sarcoplasmic/endoplasmic reticulum Ca2+ transporting 3 [Source:HGNC Symbol;Acc:HGNC:813]	0.130569	0.130569	0.401647	0.691522	0.841568	-5.44217	-0.209735	-0.404283	-0.371814	0.0510578	-0.260476	-0.432792
ENSG00000074410	ENSG00000074410	ENSG00000074410	CA12	771	carbonic anhydrase 12 [Source:HGNC Symbol;Acc:HGNC:1371]	-0.764912	-0.764912	-11.4469	3.60149e-11	5.45234e-09	15.6858	5.72469	5.68156	5.67825	4.89738	4.85116	5.04067
ENSG00000074416	ENSG00000074416	ENSG00000074416	MGLL	11343	monoglyceride lipase [Source:HGNC Symbol;Acc:HGNC:17038]	0.0455281	0.0455281	0.803395	0.429686	0.652379	-7.04215	6.40555	6.30235	6.478	6.45618	6.46709	6.38313
ENSG00000074527	ENSG00000074527	ENSG00000074527	NTN4	59277	netrin 4 [Source:HGNC Symbol;Acc:HGNC:13658]	-0.233194	-0.233194	-5.70532	7.24384e-06	0.000142637	3.1257	7.35373	7.27055	7.35302	7.08329	7.05478	7.13149
ENSG00000074582	ENSG00000074582	ENSG00000074582	BCS1L	617	BCS1 homolog	-0.133217	-4.75478	-0.134066	-2.04273	0.0522897	0.169318	-4.97806	4.75873	4.77844	4.54924	4.69188	4.58051
ENSG00000074590	ENSG00000074590	ENSG00000074590	NUAK1	9891	NUAK family kinase 1 [Source:HGNC Symbol;Acc:HGNC:14311]	-0.209169	-0.209169	-4.54031	0.000135655	0.00164887	0.312691	6.63824	6.59524	6.53576	6.38966	6.33363	6.41781
ENSG00000074603	ENSG00000074603	ENSG00000074603	DPP8	54878	dipeptidyl peptidase 8 [Source:HGNC Symbol;Acc:HGNC:16490]	0.0283422	0.0283422	0.539867	0.594298	0.781327	-7.25857	6.60155	6.61362	6.56669	6.59881	6.50598	6.76719
ENSG00000074621	ENSG00000074621	ENSG00000074621	SLC24A1	9187	solute carrier family 24 member 1 [Source:HGNC Symbol;Acc:HGNC:10975]	0.120872	0.120872	1.36704	0.184369	0.394699	-5.8282	3.84176	3.69872	3.84937	3.80493	3.90473	4.02745
ENSG00000074657	ENSG00000074657	ENSG00000074657	ZNF532	55205	zinc finger protein 532 [Source:HGNC Symbol;Acc:HGNC:30940]	-0.00462716	-0.00462716	-0.0890311	0.929801	0.96822	-7.37398	6.44938	6.37524	6.51961	6.42135	6.51979	6.37863
ENSG00000074660	ENSG00000074660	ENSG00000074660	SCARF1	8578	scavenger receptor class F member 1 [Source:HGNC Symbol;Acc:HGNC:16820]	-0.0566529	-0.0566529	-0.888147	0.383338	0.612379	-6.79011	5.59326	5.56553	5.53848	5.64936	5.47898	5.38783
ENSG00000074695	ENSG00000074695	ENSG00000074695	LMAN1	3998	lectin	-0.0311416	-6.90912	0.149615	4.52054	0.00014263	0.0017155	-5.49204	8.07584	8.00901	8.00275	8.18296	8.17229
ENSG00000074696	ENSG00000074696	ENSG00000074696	HACD3	51495	3-hydroxyacyl-CoA dehydratase 3 [Source:HGNC Symbol;Acc:HGNC:24175]	0.0607755	0.0607755	1.64847	0.112378	0.286352	-6.27034	7.69031	7.64275	7.70492	7.75237	7.69535	7.76643
ENSG00000074706	ENSG00000074706	ENSG00000074706	IPCEF1	26034	interaction protein for cytohesin exchange factors 1 [Source:HGNC Symbol;Acc:HGNC:21204]	0.725961	0.725961	1.04168	0.308013	0.541075	-4.70442	-3.86123	-1.54594	-3.91468	-2.3353	-1.89377	-2.18306
ENSG00000074755	ENSG00000074755	ENSG00000074755	ZZEF1	23140	zinc finger ZZ-type and EF-hand domain containing 1 [Source:HGNC Symbol;Acc:HGNC:29027]	-0.117074	-0.117074	-2.65725	0.0138364	0.0633091	-4.29853	7.16718	7.20014	7.30027	7.1458	7.15137	7.01437
ENSG00000074800	ENSG00000074800	ENSG00000074800	ENO1	2023	enolase 1 [Source:HGNC Symbol;Acc:HGNC:3350]	-0.0338747	-0.0338747	-1.19456	0.24401	0.471494	-7.55342	11.1939	11.1947	11.2173	11.2401	11.1292	11.1291
ENSG00000074842	ENSG00000074842	ENSG00000074842	MYDGF	56005	myeloid derived growth factor [Source:HGNC Symbol;Acc:HGNC:16948]	-0.102705	-0.102705	-2.09807	0.0466828	0.15606	-5.26397	6.35033	6.47577	6.36173	6.35562	6.2973	6.23644
ENSG00000074855	ENSG00000074855	ENSG00000074855	ANO8	57719	anoctamin 8 [Source:HGNC Symbol;Acc:HGNC:29329]	-0.459974	-0.459974	-3.93609	0.000625483	0.00553477	-0.445627	3.3648	3.2248	3.05779	2.76723	2.72132	2.77232
ENSG00000074935	ENSG00000074935	ENSG00000074935	TUBE1	51175	tubulin epsilon 1 [Source:HGNC Symbol;Acc:HGNC:20775]	0.0660898	0.0660898	0.767377	0.450393	0.669628	-6.49343	3.9305	3.90775	4.0282	3.90246	4.04618	4.11674
ENSG00000074964	ENSG00000074964	ENSG00000074964	ARHGEF10L	55160	Rho guanine nucleotide exchange factor 10 like [Source:HGNC Symbol;Acc:HGNC:25540]	2.38778	2.38778	3.26785	0.00327722	0.020947	-2.86752	-3.86123	-3.40218	-6.38549	-1.77966	-1.89377	-1.22278
ENSG00000074966	ENSG00000074966	ENSG00000074966	TXK	7294	TXK tyrosine kinase [Source:HGNC Symbol;Acc:HGNC:12434]	-2.02657	-2.02657	-1.95066	0.0629515	0.192927	-4.16356	-2.06276	-2.87935	-6.38549	-6.38549	-6.38549	-6.38549
ENSG00000075073	ENSG00000075073	ENSG00000075073	TACR2	6865	tachykinin receptor 2 [Source:HGNC Symbol;Acc:HGNC:11527]	0.748358	0.748358	1.23653	0.228309	0.452838	-4.59912	-1.75533	-2.49641	-3.91468	-2.3353	-1.42679	-1.87689
ENSG00000075089	ENSG00000075089	ENSG00000075089	ACTR6	64431	ARP6 actin related protein 6 homolog [Source:HGNC Symbol;Acc:HGNC:24025]	-0.0433176	-0.0433176	-0.626299	0.537071	0.738823	-6.80981	4.80641	4.81278	4.78195	4.79708	4.60815	4.86624
ENSG00000075131	ENSG00000075131	ENSG00000075131	TIPIN	54962	TIMELESS interacting protein [Source:HGNC Symbol;Acc:HGNC:30750]	0.261335	0.261335	3.66579	0.00123049	0.00954952	-1.40295	4.17712	4.22706	4.12575	4.43676	4.39195	4.49868
ENSG00000075142	ENSG00000075142	ENSG00000075142	SRI	6717	sorcin [Source:HGNC Symbol;Acc:HGNC:11292]	0.327737	0.327737	6.07027	2.95211e-06	6.74787e-05	4.21465	5.8061	5.98801	5.93304	6.22526	6.19061	6.31213
ENSG00000075151	ENSG00000075151	ENSG00000075151	EIF4G3	8672	eukaryotic translation initiation factor 4 gamma 3 [Source:HGNC Symbol;Acc:HGNC:3298]	0.0100913	0.0100913	0.229086	0.820756	0.913545	-7.51392	7.35624	7.31652	7.32689	7.30375	7.393	7.3322
ENSG00000075188	ENSG00000075188	ENSG00000075188	NUP37	79023	nucleoporin 37 [Source:HGNC Symbol;Acc:HGNC:29929]	0.0981493	0.0981493	1.56136	0.13162	0.317418	-5.97691	5.43163	5.4074	5.44977	5.62915	5.37554	5.56804
ENSG00000075213	ENSG00000075213	ENSG00000075213	SEMA3A	10371	semaphorin 3A [Source:HGNC Symbol;Acc:HGNC:10723]	0.452196	0.452196	8.92204	4.61262e-09	3.03997e-07	10.7552	5.66613	5.79325	5.72939	6.14117	6.20577	6.21436
ENSG00000075218	ENSG00000075218	ENSG00000075218	GTSE1	51512	G2 and S-phase expressed 1 [Source:HGNC Symbol;Acc:HGNC:13698]	-0.135766	-0.135766	-3.06102	0.0053928	0.0308591	-3.35698	6.94756	6.88068	7.01035	6.7796	6.84749	6.79587
ENSG00000075223	ENSG00000075223	ENSG00000075223	SEMA3C	10512	semaphorin 3C [Source:HGNC Symbol;Acc:HGNC:10725]	0.47783	0.47783	9.20245	2.58806e-09	1.84538e-07	11.2765	6.18657	6.15539	6.31227	6.69593	6.61597	6.76719
ENSG00000075234	ENSG00000075234	ENSG00000075234	TTC38	55020	tetratricopeptide repeat domain 38 [Source:HGNC Symbol;Acc:HGNC:26082]	-0.16546	-0.16546	-2.28189	0.0317233	0.118283	-4.65467	5.17664	5.24715	5.11171	5.11065	5.07236	4.86108
ENSG00000075239	ENSG00000075239	ENSG00000075239	ACAT1	38	acetyl-CoA acetyltransferase 1 [Source:HGNC Symbol;Acc:HGNC:93]	-0.271329	-0.271329	-4.48407	0.000156453	0.00184355	0.236398	6.18544	6.30008	6.27327	5.98241	5.88139	6.09087
ENSG00000075240	ENSG00000075240	ENSG00000075240	GRAMD4	23151	GRAM domain containing 4 [Source:HGNC Symbol;Acc:HGNC:29113]	0.36173	0.36173	3.09403	0.00498369	0.029043	-2.4464	3.15063	2.92075	2.88812	3.38388	3.36424	3.26954
ENSG00000075275	ENSG00000075275	ENSG00000075275	CELSR1	9620	cadherin EGF LAG seven-pass G-type receptor 1 [Source:HGNC Symbol;Acc:HGNC:1850]	-0.522675	-0.522675	-1.46752	0.155309	0.353764	-4.53094	-0.307846	-0.662757	-0.59049	-0.932381	-1.07456	-1.22278
ENSG00000075292	ENSG00000075292	ENSG00000075292	ZNF638	27332	zinc finger protein 638 [Source:HGNC Symbol;Acc:HGNC:17894]	0.0690848	0.0690848	1.64704	0.112672	0.286895	-6.19696	7.16432	7.27016	7.31068	7.26847	7.31267	7.37943
ENSG00000075303	ENSG00000075303	ENSG00000075303	SLC25A40	55972	solute carrier family 25 member 40 [Source:HGNC Symbol;Acc:HGNC:29680]	-0.0120749	-0.0120749	-0.225248	0.823706	0.915755	-7.23639	5.91885	5.79969	5.89138	5.78586	5.88139	5.89779
ENSG00000075336	ENSG00000075336	ENSG00000075336	TIMM21	29090	translocase of inner mitochondrial membrane 21 [Source:HGNC Symbol;Acc:HGNC:25010]	0.049547	0.049547	0.700341	0.490495	0.703082	-6.78919	4.80934	4.84424	4.9537	4.89287	4.80413	5.05882
ENSG00000075391	ENSG00000075391	ENSG00000075391	RASAL2	9462	RAS protein activator like 2 [Source:HGNC Symbol;Acc:HGNC:9874]	0.0981468	0.0981468	1.74559	0.0937633	0.25358	-5.73365	5.61015	5.64867	5.56688	5.66797	5.81045	5.6511
ENSG00000075399	ENSG00000075399	ENSG00000075399	VPS9D1	9605	VPS9 domain containing 1 [Source:HGNC Symbol;Acc:HGNC:13526]	-0.20484	-0.20484	-2.05217	0.0512932	0.166932	-4.6255	3.48687	3.3931	3.58767	3.33148	3.34975	3.13921
ENSG00000075407	ENSG00000075407	ENSG00000075407	ZNF37A	7587	zinc finger protein 37A [Source:HGNC Symbol;Acc:HGNC:13102]	0.0590253	0.0590253	0.87826	0.388571	0.616406	-6.75084	5.30043	5.26741	5.31051	5.23889	5.38267	5.43721
ENSG00000075413	ENSG00000075413	ENSG00000075413	MARK3	4140	microtubule affinity regulating kinase 3 [Source:HGNC Symbol;Acc:HGNC:6897]	0.0131182	0.0131182	0.252831	0.802567	0.904232	-7.24082	5.95763	5.85737	5.91755	5.86749	5.98459	5.91283
ENSG00000075415	ENSG00000075415	ENSG00000075415	SLC25A3	5250	solute carrier family 25 member 3 [Source:HGNC Symbol;Acc:HGNC:10989]	-0.00408445	-0.00408445	-0.0821428	0.935219	0.970139	-7.84261	8.97037	9.03999	9.03617	9.08443	8.86547	9.08568
ENSG00000075420	ENSG00000075420	ENSG00000075420	FNDC3B	64778	fibronectin type III domain containing 3B [Source:HGNC Symbol;Acc:HGNC:24670]	0.0232013	0.0232013	0.583288	0.565179	0.760855	-7.41206	7.59426	7.54816	7.6154	7.54902	7.64805	7.62786
ENSG00000075426	ENSG00000075426	ENSG00000075426	FOSL2	2355	FOS like 2	-0.133902	-0.337222	0.0233808	0.74504	0.463531	0.680541	-4.96553	8.35619	8.32336	8.1562	8.36017	8.40984
ENSG00000075539	ENSG00000075539	ENSG00000075539	FRYL	285527	FRY like transcription coactivator [Source:HGNC Symbol;Acc:HGNC:29127]	0.0608006	0.0608006	1.16259	0.256505	0.485013	-6.77573	6.8321	6.86389	6.8456	6.86158	6.8686	6.99977
ENSG00000075568	ENSG00000075568	ENSG00000075568	TMEM131	23505	transmembrane protein 131 [Source:HGNC Symbol;Acc:HGNC:30366]	0.215096	0.215096	3.83692	0.000802366	0.00681147	-1.46474	6.55433	6.43088	6.54419	6.60296	6.81755	6.74776
ENSG00000075618	ENSG00000075618	ENSG00000075618	FSCN1	6624	fascin actin-bundling protein 1 [Source:HGNC Symbol;Acc:HGNC:11148]	-0.190775	-0.190775	-3.14155	0.00444693	0.0265007	-3.19358	7.11961	7.14056	7.02125	6.98758	7.02547	6.69654
ENSG00000075624	ENSG00000075624	ENSG00000075624	ACTB	60	actin beta [Source:HGNC Symbol;Acc:HGNC:132]	0.0310172	0.0310172	0.647123	0.523736	0.728149	-8.25396	12.0182	12.0956	12.0883	12.0578	12.2586	11.9873
ENSG00000075643	ENSG00000075643	ENSG00000075643	MOCOS	55034	molybdenum cofactor sulfurase [Source:HGNC Symbol;Acc:HGNC:18234]	0.0498691	0.0498691	0.885117	0.384937	0.614061	-6.76481	5.40672	5.41859	5.32623	5.38907	5.42991	5.49164
ENSG00000075651	ENSG00000075651	ENSG00000075651	PLD1	5337	phospholipase D1 [Source:HGNC Symbol;Acc:HGNC:9067]	-0.123344	-0.123344	-2.21853	0.0363002	0.130576	-5.00223	6.18994	6.20875	6.25491	6.06598	6.02617	6.19296
ENSG00000075702	ENSG00000075702	ENSG00000075702	WDR62	284403	WD repeat domain 62 [Source:HGNC Symbol;Acc:HGNC:24502]	-0.0557841	-0.0557841	-0.877885	0.388771	0.616532	-6.7968	5.60004	5.55796	5.50434	5.60175	5.55512	5.32926
ENSG00000075711	ENSG00000075711	ENSG00000075711	DLG1	1739	discs large MAGUK scaffold protein 1 [Source:HGNC Symbol;Acc:HGNC:2900]	0.166344	0.166344	3.8836	0.000713674	0.00616894	-1.52248	7.51487	7.51693	7.56867	7.62923	7.70534	7.76712
ENSG00000075785	ENSG00000075785	ENSG00000075785	RAB7A	7879	RAB7A	-0.000740916	-7.39724	0.162341	3.68983	0.00115897	0.00911859	-5.41223	8.13071	8.0948	8.04395	8.14787	8.36306
ENSG00000075790	ENSG00000075790	ENSG00000075790	BCAP29	55973	B cell receptor associated protein 29 [Source:HGNC Symbol;Acc:HGNC:24131]	0.0500995	0.0500995	1.17802	0.250418	0.478046	-6.81591	7.21875	7.15025	7.15875	7.14485	7.24971	7.28337
ENSG00000075826	ENSG00000075826	ENSG00000075826	SEC31B	25956	SEC31 homolog B	0.144671	-5.624	0.351203	2.09146	0.0473232	0.157608	-4.73069	2.11519	2.18792	2.21375	2.29264	2.68717
ENSG00000075856	ENSG00000075856	ENSG00000075856	SART3	9733	squamous cell carcinoma antigen recognized by T cells 3 [Source:HGNC Symbol;Acc:HGNC:16860]	0.1532	0.1532	3.17668	0.00408626	0.0248858	-3.02821	6.39096	6.50952	6.43152	6.64181	6.52705	6.63212
ENSG00000075914	ENSG00000075914	ENSG00000075914	EXOSC7	23016	exosome component 7 [Source:HGNC Symbol;Acc:HGNC:28112]	-0.0520783	-0.0520783	-0.660558	0.51523	0.722671	-6.70926	4.45652	4.50157	4.57054	4.55002	4.35979	4.45483
ENSG00000075945	ENSG00000075945	ENSG00000075945	KIFAP3	22920	kinesin associated protein 3 [Source:HGNC Symbol;Acc:HGNC:17060]	0.222352	0.222352	3.47665	0.00196596	0.0139514	-2.1292	5.31286	5.4598	5.44438	5.62779	5.53925	5.73105
ENSG00000075975	ENSG00000075975	ENSG00000075975	MKRN2	23609	makorin ring finger protein 2 [Source:HGNC Symbol;Acc:HGNC:7113]	0.101645	0.101645	1.97304	0.0601974	0.18676	-5.38668	5.77947	5.76722	5.78448	5.82429	5.85343	5.96065
ENSG00000076003	ENSG00000076003	ENSG00000076003	MCM6	4175	minichromosome maintenance complex component 6 [Source:HGNC Symbol;Acc:HGNC:6949]	-0.1867	-0.1867	-3.94619	0.000609786	0.00542806	-1.30704	7.39086	7.34832	7.3342	7.24121	7.07803	7.18821
ENSG00000076043	ENSG00000076043	ENSG00000076043	REXO2	25996	RNA exonuclease 2 [Source:HGNC Symbol;Acc:HGNC:17851]	0.127122	0.127122	2.28045	0.0318215	0.118548	-4.86326	5.93368	5.99737	6.04176	6.11622	6.03412	6.20726
ENSG00000076053	ENSG00000076053	ENSG00000076053	RBM7	10179	RNA binding motif protein 7 [Source:HGNC Symbol;Acc:HGNC:9904]	0.122063	0.122063	1.89813	0.0698549	0.207574	-5.3855	5.2036	5.0985	5.20181	5.13761	5.37733	5.3515
ENSG00000076067	ENSG00000076067	ENSG00000076067	RBMS2	5939	RNA binding motif single stranded interacting protein 2 [Source:HGNC Symbol;Acc:HGNC:9909]	0.122844	0.122844	3.07909	0.00516507	0.0298833	-3.4975	7.82408	7.85457	7.88254	7.93359	8.03901	7.96014
ENSG00000076108	ENSG00000076108	ENSG00000076108	BAZ2A	11176	bromodomain adjacent to zinc finger domain 2A [Source:HGNC Symbol;Acc:HGNC:962]	0.154365	0.154365	4.0216	0.000504308	0.00467467	-1.26535	8.0364	8.03447	8.01484	8.13359	8.27095	8.14741
ENSG00000076201	ENSG00000076201	ENSG00000076201	PTPN23	25930	protein tyrosine phosphatase	0.00451995	-7.08194	-0.201445	-3.28326	0.00315669	0.0203423	-5.03171	6.70658	6.70615	6.64097	6.56729	6.64146
ENSG00000076242	ENSG00000076242	ENSG00000076242	MLH1	4292	mutL homolog 1 [Source:HGNC Symbol;Acc:HGNC:7127]	0.0713093	0.0713093	1.4357	0.164083	0.366886	-6.3129	6.13965	6.28411	6.17686	6.31065	6.28307	6.23345
ENSG00000076248	ENSG00000076248	ENSG00000076248	UNG	7374	uracil DNA glycosylase [Source:HGNC Symbol;Acc:HGNC:12572]	-0.339665	-0.339665	-7.1058	2.50485e-07	8.39989e-06	6.59543	6.9409	6.96991	6.91611	6.63033	6.54146	6.63892
ENSG00000076258	ENSG00000076258	ENSG00000076258	FMO4	2329	flavin containing monooxygenase 4 [Source:HGNC Symbol;Acc:HGNC:3772]	-0.440719	-0.440719	-1.24131	0.226571	0.450426	-4.79854	-0.526683	-0.404283	-0.181963	-1.21459	-0.66864	-0.537917
ENSG00000076321	ENSG00000076321	ENSG00000076321	KLHL20	27252	kelch like family member 20 [Source:HGNC Symbol;Acc:HGNC:25056]	0.0377517	0.0377517	0.595722	0.556976	0.754187	-6.91115	5.11408	5.05255	5.10717	5.06524	5.12221	5.19627
ENSG00000076344	ENSG00000076344	ENSG00000076344	RGS11	8786	regulator of G protein signaling 11 [Source:HGNC Symbol;Acc:HGNC:9993]	0.0632502	0.0632502	0.16208	0.872609	0.940107	-5.47358	0.0499695	-0.404283	-0.848336	-0.157819	0.317579	-1.22278
ENSG00000076351	ENSG00000076351	ENSG00000076351	SLC46A1	113235	solute carrier family 46 member 1 [Source:HGNC Symbol;Acc:HGNC:30521]	0.0972374	0.0972374	0.956745	0.348301	0.58116	-6.1439	3.4118	3.3114	3.23479	3.42823	3.34975	3.46585
ENSG00000076356	ENSG00000076356	ENSG00000076356	PLXNA2	5362	plexin A2 [Source:HGNC Symbol;Acc:HGNC:9100]	-0.278736	-0.278736	-6.29193	1.72281e-06	4.2747e-05	4.48793	7.91626	7.86816	7.9066	7.64206	7.68457	7.52151
ENSG00000076382	ENSG00000076382	ENSG00000076382	SPAG5	10615	sperm associated antigen 5 [Source:HGNC Symbol;Acc:HGNC:13452]	0.0398005	0.0398005	1.01077	0.32228	0.55494	-6.99651	7.19711	7.14562	7.19558	7.19108	7.21417	7.24873
ENSG00000076513	ENSG00000076513	ENSG00000076513	ANKRD13A	88455	ankyrin repeat domain 13A [Source:HGNC Symbol;Acc:HGNC:21268]	0.228292	0.228292	5.21353	2.47289e-05	0.000394981	1.93991	6.75446	6.79578	6.8415	6.96733	7.03172	7.0819
ENSG00000076554	ENSG00000076554	ENSG00000076554	TPD52	7163	tumor protein D52 [Source:HGNC Symbol;Acc:HGNC:12005]	-0.158757	-0.158757	-2.38399	0.0254441	0.100811	-4.41715	4.97496	5.08276	4.98375	4.75791	4.93843	4.89177
ENSG00000076555	ENSG00000076555	ENSG00000076555	ACACB	32	acetyl-CoA carboxylase beta [Source:HGNC Symbol;Acc:HGNC:85]	-0.491887	-0.491887	-3.93338	0.000629764	0.00555852	-0.496839	3.2574	3.59403	3.48637	3.11602	2.96884	2.80493
ENSG00000076604	ENSG00000076604	ENSG00000076604	TRAF4	9618	TNF receptor associated factor 4 [Source:HGNC Symbol;Acc:HGNC:12034]	-0.359461	-0.359461	-5.44929	1.36958e-05	0.000242484	2.86626	5.1789	5.2266	5.22715	4.90412	4.83565	4.8138
ENSG00000076641	ENSG00000076641	ENSG00000076641	PAG1	55824	phosphoprotein membrane anchor with glycosphingolipid microdomains 1 [Source:HGNC Symbol;Acc:HGNC:30043]	0.0187299	0.0187299	0.0868746	0.931497	0.968988	-6.00896	1.32959	1.19171	1.89045	1.13733	1.53204	1.76383
ENSG00000076650	ENSG00000076650	ENSG00000076650	GPATCH1	55094	G-patch domain containing 1 [Source:HGNC Symbol;Acc:HGNC:24658]	0.160209	0.160209	2.14259	0.0425701	0.145751	-4.71902	4.17257	4.19488	4.29106	4.35051	4.399	4.38825
ENSG00000076662	ENSG00000076662	ENSG00000076662	ICAM3	3385	intercellular adhesion molecule 3 [Source:HGNC Symbol;Acc:HGNC:5346]	-0.00554269	-0.00554269	-0.04074	0.967842	0.985292	-6.40152	2.88798	2.64394	2.65904	2.73733	2.52905	2.87827
ENSG00000076685	ENSG00000076685	ENSG00000076685	NT5C2	22978	5'-nucleotidase	-0.0173419	-7.06704	-0.0111066	-0.254653	0.801175	0.903495	-5.31093	6.86554	6.94449	6.87167	6.81879	6.90991
ENSG00000076706	ENSG00000076706	ENSG00000076706	MCAM	4162	melanoma cell adhesion molecule [Source:HGNC Symbol;Acc:HGNC:6934]	-0.147882	-0.147882	-5.36584	1.68747e-05	0.000288499	1.82519	9.86435	9.85735	9.86544	9.72146	9.75387	9.66657
ENSG00000076770	ENSG00000076770	ENSG00000076770	MBNL3	55796	muscleblind like splicing regulator 3 [Source:HGNC Symbol;Acc:HGNC:20564]	-0.3974	-0.3974	-0.881192	0.387014	0.6151	-4.96749	-1.09927	-1.23412	-0.848336	-1.77966	-1.42679	-1.22278
ENSG00000076826	ENSG00000076826	ENSG00000076826	CAMSAP3	57662	calmodulin regulated spectrin associated protein family member 3 [Source:HGNC Symbol;Acc:HGNC:29307]	0.303796	0.303796	0.380909	0.706645	0.851058	-4.89984	-3.86123	-4.23039	-2.1244	-2.3353	-3.97961	-3.10675
ENSG00000076864	ENSG00000076864	ENSG00000076864	RAP1GAP	5909	RAP1 GTPase activating protein [Source:HGNC Symbol;Acc:HGNC:9858]	0.347085	0.347085	0.4762	0.638269	0.807872	-4.88742	-3.86123	-2.49641	-3.91468	-2.7216	-2.19976	-3.96526
ENSG00000076924	ENSG00000076924	ENSG00000076924	XAB2	56949	XPA binding protein 2 [Source:HGNC Symbol;Acc:HGNC:14089]	-0.0810907	-0.0810907	-1.58834	0.125388	0.30763	-6.06326	6.10432	6.13179	6.1205	6.07796	6.08746	5.94732
ENSG00000076928	ENSG00000076928	ENSG00000076928	ARHGEF1	9138//100505585	Rho guanine nucleotide exchange factor 1 [Source:HGNC Symbol;Acc:HGNC:681]	-0.00265114	-0.00265114	-0.059036	0.953416	0.980109	-7.35744	6.35634	6.33741	6.34832	6.36462	6.39133	6.27478
ENSG00000076944	ENSG00000076944	ENSG00000076944	STXBP2	6813	syntaxin binding protein 2 [Source:HGNC Symbol;Acc:HGNC:11445]	-0.030227	-0.030227	-0.387132	0.702094	0.848187	-6.99127	5.12352	4.98075	4.9738	5.06524	5.13494	4.76767
ENSG00000076984	ENSG00000076984	ENSG00000076984	MAP2K7	5609	mitogen-activated protein kinase kinase 7 [Source:HGNC Symbol;Acc:HGNC:6847]	-0.068623	-0.068623	-1.07755	0.292019	0.524083	-6.70149	5.95631	6.04959	6.07005	5.94038	6.12728	5.80814
ENSG00000077044	ENSG00000077044	ENSG00000077044	DGKD	8527	diacylglycerol kinase delta [Source:HGNC Symbol;Acc:HGNC:2851]	-0.162054	-0.162054	-2.60876	0.0154448	0.0688148	-4.0329	5.33538	5.27973	5.42261	5.16219	5.16005	5.21863
ENSG00000077097	ENSG00000077097	ENSG00000077097	TOP2B	7155	DNA topoisomerase II beta [Source:HGNC Symbol;Acc:HGNC:11990]	0.0865754	0.0865754	2.1996	0.03778	0.134212	-5.36377	7.95907	7.90244	7.89314	7.93167	8.00504	8.07879
ENSG00000077147	ENSG00000077147	ENSG00000077147	TM9SF3	56889	transmembrane 9 superfamily member 3 [Source:HGNC Symbol;Acc:HGNC:21529]	0.0129721	0.0129721	0.350329	0.729169	0.864441	-7.66619	8.40878	8.33615	8.39177	8.34352	8.37384	8.4541
ENSG00000077150	ENSG00000077150	ENSG00000077150	NFKB2	4791	nuclear factor kappa B subunit 2 [Source:HGNC Symbol;Acc:HGNC:7795]	0.00735666	0.00735666	0.136145	0.89285	0.950541	-7.17046	5.48572	5.49855	5.44798	5.51336	5.50862	5.43374
ENSG00000077152	ENSG00000077152	ENSG00000077152	UBE2T	29089	ubiquitin conjugating enzyme E2 T [Source:HGNC Symbol;Acc:HGNC:25009]	-0.0942823	-0.0942823	-1.80588	0.0835844	0.235785	-5.69367	5.94171	6.01129	5.99704	5.90047	5.82492	5.94732
ENSG00000077157	ENSG00000077157	ENSG00000077157	PPP1R12B	4660	protein phosphatase 1 regulatory subunit 12B [Source:HGNC Symbol;Acc:HGNC:7619]	-0.133888	-0.133888	-2.01364	0.055471	0.176636	-5.08179	4.80348	4.87097	4.92043	4.65771	4.74725	4.79769
ENSG00000077232	ENSG00000077232	ENSG00000077232	DNAJC10	54431	DnaJ heat shock protein family (Hsp40) member C10 [Source:HGNC Symbol;Acc:HGNC:24637]	0.299428	0.299428	7.13003	2.36808e-07	8.04455e-06	6.5894	7.0004	7.00282	7.1153	7.33695	7.29719	7.37852
ENSG00000077235	ENSG00000077235	ENSG00000077235	GTF3C1	2975	general transcription factor IIIC subunit 1 [Source:HGNC Symbol;Acc:HGNC:4664]	0.057897	0.057897	1.50078	0.146546	0.340409	-6.44633	7.44975	7.38872	7.48317	7.48336	7.55129	7.45329
ENSG00000077238	ENSG00000077238	ENSG00000077238	IL4R	3566	interleukin 4 receptor [Source:HGNC Symbol;Acc:HGNC:6015]	-0.145256	-0.145256	-2.84978	0.00887792	0.0453269	-3.74547	6.4578	6.5069	6.4603	6.37517	6.39663	6.21941
ENSG00000077254	ENSG00000077254	ENSG00000077254	USP33	23032	ubiquitin specific peptidase 33 [Source:HGNC Symbol;Acc:HGNC:20059]	0.105727	0.105727	2.32537	0.0288937	0.110762	-4.94603	6.95419	6.86491	6.95644	6.98652	7.00308	7.09625
ENSG00000077264	ENSG00000077264	ENSG00000077264	PAK3	5063	p21 (RAC1) activated kinase 3 [Source:HGNC Symbol;Acc:HGNC:8592]	0.26849	0.26849	1.51992	0.141686	0.33327	-4.92237	1.36186	1.19171	1.35966	1.58065	1.53204	1.57506
ENSG00000077312	ENSG00000077312	ENSG00000077312	SNRPA	6626	small nuclear ribonucleoprotein polypeptide A [Source:HGNC Symbol;Acc:HGNC:11151]	-0.0341868	-0.0341868	-0.680938	0.502473	0.712576	-7.16263	6.53324	6.62755	6.58396	6.50432	6.67161	6.47634
ENSG00000077348	ENSG00000077348	ENSG00000077348	EXOSC5	56915	exosome component 5 [Source:HGNC Symbol;Acc:HGNC:24662]	-0.275688	-0.275688	-2.71219	0.0122047	0.0576487	-3.52265	4.22176	4.19813	4.25456	4.20152	3.85944	3.75446
ENSG00000077380	ENSG00000077380	ENSG00000077380	DYNC1I2	1781	dynein cytoplasmic 1 intermediate chain 2 [Source:HGNC Symbol;Acc:HGNC:2964]	0.106556	0.106556	2.4502	0.0220055	0.0900391	-4.65104	6.6538	6.66914	6.68343	6.75058	6.7516	6.82597
ENSG00000077454	ENSG00000077454	ENSG00000077454	LRCH4	4034	leucine rich repeats and calponin homology domain containing 4 [Source:HGNC Symbol;Acc:HGNC:6691]	0.00461539	0.00461539	0.033161	0.973822	0.987866	-6.43192	2.94234	2.78032	2.73166	2.74737	3.11302	2.59721
ENSG00000077458	ENSG00000077458	ENSG00000077458	FAM76B	143684	family with sequence similarity 76 member B [Source:HGNC Symbol;Acc:HGNC:28492]	-0.049041	-0.049041	-0.709388	0.484966	0.698319	-6.89341	5.31492	5.3947	5.41895	5.16219	5.33568	5.50162
ENSG00000077463	ENSG00000077463	ENSG00000077463	SIRT6	51548	sirtuin 6 [Source:HGNC Symbol;Acc:HGNC:14934]	-0.105409	-0.105409	-1.19386	0.244282	0.471807	-6.12025	4.17712	4.12144	4.25456	4.16829	4.06846	3.97587
ENSG00000077514	ENSG00000077514	ENSG00000077514	POLD3	10714	DNA polymerase delta 3	-0.11092	-4.3785	0.168673	3.58767	0.00149408	0.011204	-5.04912	6.326	6.36298	6.30096	6.45235	6.56907
ENSG00000077549	ENSG00000077549	ENSG00000077549	CAPZB	832	capping actin protein of muscle Z-line subunit beta [Source:HGNC Symbol;Acc:HGNC:1491]	-0.0890604	-0.0890604	-2.45993	0.0215383	0.0886133	-4.8742	8.10115	8.15647	8.15621	8.06504	8.1049	7.97902
ENSG00000077585	ENSG00000077585	ENSG00000077585	GPR137B	7107	G protein-coupled receptor 137B [Source:HGNC Symbol;Acc:HGNC:11862]	0.343182	0.343182	3.11509	0.00473854	0.027912	-2.41404	3.06501	3.01961	3.06717	3.33813	3.49502	3.3454
ENSG00000077616	ENSG00000077616	ENSG00000077616	NAALAD2	10003	N-acetylated alpha-linked acidic dipeptidase 2 [Source:HGNC Symbol;Acc:HGNC:14526]	1.57082	1.57082	2.15427	0.0415464	0.143493	-3.81915	-2.99241	-4.23039	-3.05105	-2.0309	-1.42679	-1.87689
ENSG00000077684	ENSG00000077684	ENSG00000077684	JADE1	79960	jade family PHD finger 1 [Source:HGNC Symbol;Acc:HGNC:30027]	-0.227161	-0.227161	-4.55848	0.000129548	0.00158833	0.430624	6.19219	6.14364	6.24667	6.02429	5.93087	5.93387
ENSG00000077713	ENSG00000077713	ENSG00000077713	SLC25A43	203427	solute carrier family 25 member 43 [Source:HGNC Symbol;Acc:HGNC:30557]	-0.140824	-0.140824	-1.89898	0.0697379	0.207397	-5.23533	4.61887	4.74771	4.69078	4.5756	4.44741	4.62581
ENSG00000077721	ENSG00000077721	ENSG00000077721	UBE2A	7319	ubiquitin conjugating enzyme E2 A [Source:HGNC Symbol;Acc:HGNC:12472]	0.0241981	0.0241981	0.515062	0.611254	0.79272	-7.35135	6.9972	7.05395	7.04104	6.97162	7.04919	7.15329
ENSG00000077782	ENSG00000077782	ENSG00000077782	FGFR1	2260	fibroblast growth factor receptor 1 [Source:HGNC Symbol;Acc:HGNC:3688]	-0.364899	-0.364899	-6.22722	2.015e-06	4.82215e-05	4.69802	5.71692	5.6235	5.69953	5.35665	5.34484	5.22868
ENSG00000077935	ENSG00000077935	ENSG00000077935	SMC1B	27127	structural maintenance of chromosomes 1B [Source:HGNC Symbol;Acc:HGNC:11112]	-1.07109	-1.07109	-1.9494	0.0631099	0.193327	-3.95441	-2.06276	-0.760343	-1.16252	-2.0309	-2.58861	-2.57221
ENSG00000077942	ENSG00000077942	ENSG00000077942	FBLN1	2192	fibulin 1 [Source:HGNC Symbol;Acc:HGNC:3600]	-0.374183	-0.374183	-2.7182	0.0120375	0.0570623	-3.0422	2.60758	2.40603	2.37152	1.95437	2.18194	2.1154
ENSG00000078018	ENSG00000078018	ENSG00000078018	MAP2	4133	microtubule associated protein 2 [Source:HGNC Symbol;Acc:HGNC:6839]	0.152063	0.152063	3.56089	0.00159661	0.0118034	-2.21746	7.00296	6.95029	7.05702	7.13054	7.1165	7.21323
ENSG00000078043	ENSG00000078043	ENSG00000078043	PIAS2	9063	protein inhibitor of activated STAT 2 [Source:HGNC Symbol;Acc:HGNC:17311]	0.237017	0.237017	3.60222	0.00144113	0.0108694	-1.61392	4.48244	4.43148	4.39161	4.67358	4.63826	4.70282
ENSG00000078061	ENSG00000078061	ENSG00000078061	ARAF	369	A-Raf proto-oncogene	-0.0266984	-6.90161	-0.146037	-2.87304	0.00840857	0.0435586	-5.26479	6.43428	6.46501	6.43682	6.30386	6.41326
ENSG00000078070	ENSG00000078070	ENSG00000078070	MCCC1	56922	methylcrotonoyl-CoA carboxylase 1 [Source:HGNC Symbol;Acc:HGNC:6936]	-0.203969	-0.203969	-2.77507	0.0105599	0.0516912	-3.59335	4.98794	5.09502	4.90219	4.87924	4.67067	4.83764
ENSG00000078081	ENSG00000078081	ENSG00000078081	LAMP3	27074	lysosomal associated membrane protein 3 [Source:HGNC Symbol;Acc:HGNC:14582]	-0.364733	-0.364733	-8.69669	7.39398e-09	4.50365e-07	10.0047	8.07127	8.1596	8.1251	7.65144	7.82239	7.80085
ENSG00000078098	ENSG00000078098	ENSG00000078098	FAP	2191	fibroblast activation protein alpha [Source:HGNC Symbol;Acc:HGNC:3590]	0.385285	0.385285	1.23593	0.228529	0.453025	-4.91223	-0.933457	0.173046	-0.0142145	0.289501	0.317579	-0.0754077
ENSG00000078114	ENSG00000078114	ENSG00000078114	NEBL	10529	nebulette [Source:HGNC Symbol;Acc:HGNC:16932]	0.388342	0.388342	9.28756	2.17605e-09	1.59516e-07	11.2927	7.56727	7.38551	7.44903	7.8884	7.80955	7.85279
ENSG00000078124	ENSG00000078124	ENSG00000078124	ACER3	55331	alkaline ceramidase 3 [Source:HGNC Symbol;Acc:HGNC:16066]	0.0394614	0.0394614	0.852019	0.402684	0.62778	-6.96325	6.22874	6.18601	6.17578	6.22526	6.25226	6.22945
ENSG00000078140	ENSG00000078140	ENSG00000078140	UBE2K	3093	ubiquitin conjugating enzyme E2 K [Source:HGNC Symbol;Acc:HGNC:4914]	0.222705	0.222705	4.96219	4.65976e-05	0.000672319	1.27906	6.91667	6.99115	6.96588	7.09562	7.18795	7.26932
ENSG00000078142	ENSG00000078142	ENSG00000078142	PIK3C3	5289	phosphatidylinositol 3-kinase catalytic subunit type 3 [Source:HGNC Symbol;Acc:HGNC:8974]	-0.00548986	-0.00548986	-0.107645	0.915178	0.960944	-7.28454	5.98379	6.00667	6.00927	5.97709	5.98693	6.02204
ENSG00000078177	ENSG00000078177	ENSG00000078177	N4BP2	55728	NEDD4 binding protein 2 [Source:HGNC Symbol;Acc:HGNC:29851]	0.398269	0.398269	4.8925	5.55759e-05	0.000781456	1.61158	4.13105	4.22068	4.15244	4.4735	4.65308	4.59506
ENSG00000078237	ENSG00000078237	ENSG00000078237	TIGAR	57103	TP53 induced glycolysis regulatory phosphatase [Source:HGNC Symbol;Acc:HGNC:1185]	-0.140413	-0.140413	-0.675637	0.505774	0.714831	-5.72189	1.48417	1.19171	1.26496	0.86975	1.28041	1.35783
ENSG00000078246	ENSG00000078246	ENSG00000078246	TULP3	7289	tubby like protein 3 [Source:HGNC Symbol;Acc:HGNC:12425]	1.10941	1.10941	15.9164	3.37869e-14	1.85025e-11	22.519	4.77979	4.71631	4.65076	5.8028	5.93694	5.73528
ENSG00000078269	ENSG00000078269	ENSG00000078269	SYNJ2	8871	synaptojanin 2 [Source:HGNC Symbol;Acc:HGNC:11504]	0.332313	0.332313	7.37364	1.3522e-07	5.03568e-06	7.21181	6.62998	6.63836	6.72553	6.99339	7.03681	6.95749
ENSG00000078304	ENSG00000078304	ENSG00000078304	PPP2R5C	5527	protein phosphatase 2 regulatory subunit B'gamma [Source:HGNC Symbol;Acc:HGNC:9311]	0.216071	0.216071	4.69058	9.26737e-05	0.00120033	0.780997	5.86498	5.87372	5.88077	6.08589	6.10589	6.07648
ENSG00000078319	ENSG00000078319	ENSG00000078319	PMS2P1	NA	PMS1 homolog 2	-0.355311	-4.00014	0.162996	0.937199	0.358057	0.590132	-4.44223	1.72648	1.85051	1.7626	1.70944	2.18194
ENSG00000078369	ENSG00000078369	ENSG00000078369	GNB1	2782	G protein subunit beta 1 [Source:HGNC Symbol;Acc:HGNC:4396]	0.0136924	0.0136924	0.527003	0.603063	0.787351	-7.76683	9.33511	9.35736	9.35054	9.35318	9.39557	9.33747
ENSG00000078401	ENSG00000078401	ENSG00000078401	EDN1	1906	endothelin 1 [Source:HGNC Symbol;Acc:HGNC:3176]	-0.113563	-0.113563	-2.53874	0.0180777	0.077792	-4.57385	7.28598	7.40463	7.41222	7.22065	7.29009	7.26053
ENSG00000078403	ENSG00000078403	ENSG00000078403	MLLT10	8028	MLLT10	0.0366366	-6.77487	-0.0620494	-1.0234	0.316394	0.548875	-5.0379	5.98379	5.91678	5.89789	5.92056	5.97283
ENSG00000078487	ENSG00000078487	ENSG00000078487	ZCWPW1	55063	zinc finger CW-type and PWWP domain containing 1 [Source:HGNC Symbol;Acc:HGNC:23486]	0.344389	0.344389	1.42132	0.168177	0.372119	-4.84639	0.460834	0.502467	0.335629	0.755059	0.816001	0.790773
ENSG00000078596	ENSG00000078596	ENSG00000078596	ITM2A	9452	integral membrane protein 2A [Source:HGNC Symbol;Acc:HGNC:6173]	-0.444622	-0.444622	-11.1328	6.32168e-11	8.57614e-09	14.902	7.87563	7.85843	7.85977	7.43877	7.36672	7.45243
ENSG00000078618	ENSG00000078618	ENSG00000078618	NRDC	4898	nardilysin convertase [Source:HGNC Symbol;Acc:HGNC:7995]	0.0184332	0.0184332	0.460309	0.649466	0.814705	-7.53287	7.8623	7.87274	7.94687	7.92007	7.83154	7.98318
ENSG00000078668	ENSG00000078668	ENSG00000078668	VDAC3	7419	voltage dependent anion channel 3 [Source:HGNC Symbol;Acc:HGNC:12674]	0.12403	0.12403	2.35772	0.0269402	0.105006	-4.92669	7.12843	7.16942	7.20252	7.308	7.17928	7.38618
ENSG00000078674	ENSG00000078674	ENSG00000078674	PCM1	5108	pericentriolar material 1 [Source:HGNC Symbol;Acc:HGNC:8727]	0.269099	0.269099	6.95702	3.54185e-07	1.13666e-05	6.09138	7.65086	7.60896	7.62615	7.82317	7.91906	7.95197
ENSG00000078687	ENSG00000078687	ENSG00000078687	TNRC6C	57690	trinucleotide repeat containing 6C [Source:HGNC Symbol;Acc:HGNC:29318]	-0.70778	-0.70778	-8.61044	8.8734e-09	5.19815e-07	10.2933	4.30294	4.42317	4.25866	3.60971	3.70302	3.57071
ENSG00000078699	ENSG00000078699	ENSG00000078699	CBFA2T2	9139	CBFA2/RUNX1 translocation partner 2 [Source:HGNC Symbol;Acc:HGNC:1536]	-0.222063	-0.222063	-3.14954	0.00436228	0.0261437	-2.78306	5.10219	5.13966	5.10033	4.79466	4.95288	4.9415
ENSG00000078747	ENSG00000078747	ENSG00000078747	ITCH	83737	itchy E3 ubiquitin protein ligase [Source:HGNC Symbol;Acc:HGNC:13890]	0.110486	0.110486	2.12469	0.0441827	0.149848	-5.33133	6.92614	6.89677	6.97214	7.04617	6.93195	7.14376
ENSG00000078804	ENSG00000078804	ENSG00000078804	TP53INP2	58476	tumor protein p53 inducible nuclear protein 2 [Source:HGNC Symbol;Acc:HGNC:16104]	-0.0852481	-0.0852481	-1.194	0.244227	0.471745	-6.44422	5.42019	5.42693	5.47643	5.33685	5.51836	5.21054
ENSG00000078808	ENSG00000078808	ENSG00000078808	SDF4	51150	stromal cell derived factor 4 [Source:HGNC Symbol;Acc:HGNC:24188]	-0.143016	-0.143016	-2.83762	0.0091332	0.0464034	-3.94052	7.44411	7.3944	7.42642	7.26891	7.42357	7.13844
ENSG00000078814	ENSG00000078814	ENSG00000078814	MYH7B	57644	myosin heavy chain 7B [Source:HGNC Symbol;Acc:HGNC:15906]	-0.218138	-0.218138	-0.237807	0.814064	0.909731	-4.86486	-2.99241	-4.23039	-3.91468	-4.09518	-3.97961	-3.96526
ENSG00000078900	ENSG00000078900	ENSG00000078900	TP73	7161	tumor protein p73 [Source:HGNC Symbol;Acc:HGNC:12003]	-0.601433	-0.601433	-6.69686	6.5345e-07	1.88434e-05	6.05883	4.37191	4.36939	4.35376	3.80011	3.95822	3.52577
ENSG00000078902	ENSG00000078902	ENSG00000078902	TOLLIP	54472	toll interacting protein [Source:HGNC Symbol;Acc:HGNC:16476]	-0.0880005	-0.0880005	-1.26303	0.218796	0.440204	-6.35821	5.40285	5.49987	5.37239	5.36156	5.388	5.27403
ENSG00000078967	ENSG00000078967	ENSG00000078967	UBE2D4	51619	ubiquitin conjugating enzyme E2 D4 (putative) [Source:HGNC Symbol;Acc:HGNC:21647]	0.185353	0.185353	2.27314	0.0323225	0.119889	-4.42395	4.01409	4.00004	4.06614	4.25174	4.21549	4.1594
ENSG00000079102	ENSG00000079102	ENSG00000079102	RUNX1T1	862	RUNX1 translocation partner 1 [Source:HGNC Symbol;Acc:HGNC:1535]	-0.788439	-0.788439	-0.766644	0.450821	0.669874	-4.71266	-3.86123	-2.87935	-6.38549	-6.38549	-6.38549	-3.10675
ENSG00000079134	ENSG00000079134	ENSG00000079134	THOC1	9984	THO complex 1 [Source:HGNC Symbol;Acc:HGNC:19070]	-0.0558939	-0.0558939	-1.02244	0.316839	0.549263	-6.66691	5.57272	5.59542	5.58496	5.50303	5.53446	5.55212
ENSG00000079150	ENSG00000079150	ENSG00000079150	FKBP7	51661	FK506 binding protein 7 [Source:HGNC Symbol;Acc:HGNC:3723]	0.350294	0.350294	2.7373	0.0115208	0.0552135	-3.13538	2.60758	2.58556	2.75508	2.91701	3.19632	2.87827
ENSG00000079156	ENSG00000079156	ENSG00000079156	OSBPL6	114880	oxysterol binding protein like 6 [Source:HGNC Symbol;Acc:HGNC:16388]	0.00876699	0.00876699	0.0623966	0.950767	0.978801	-6.42368	2.86565	2.76287	2.75508	2.80616	2.77651	2.81564
ENSG00000079246	ENSG00000079246	ENSG00000079246	XRCC5	7520	X-ray repair cross complementing 5 [Source:HGNC Symbol;Acc:HGNC:12833]	0.250319	0.250319	8.64039	8.32781e-09	4.98523e-07	9.68314	9.07337	9.07058	9.0739	9.31889	9.28312	9.367
ENSG00000079257	ENSG00000079257	ENSG00000079257	LXN	56925	latexin [Source:HGNC Symbol;Acc:HGNC:13347]	0.439008	0.439008	5.32722	1.85888e-05	0.000312126	2.71155	3.9729	4.05486	4.1436	4.35051	4.66775	4.48533
ENSG00000079263	ENSG00000079263	ENSG00000079263	SP140	11262	SP140 nuclear body protein [Source:HGNC Symbol;Acc:HGNC:17133]	1.05208	1.05208	2.03886	0.0527036	0.170236	-3.84393	-1.75533	-1.94428	-3.05105	-1.21459	-1.23995	-0.908931
ENSG00000079277	ENSG00000079277	ENSG00000079277	MKNK1	8569	MAP kinase interacting serine/threonine kinase 1 [Source:HGNC Symbol;Acc:HGNC:7110]	-0.207202	-0.207202	-2.96976	0.00669804	0.0366996	-3.17678	5.07811	5.07571	4.9887	4.73034	5.01615	4.78684
ENSG00000079308	ENSG00000079308	ENSG00000079308	TNS1	7145	tensin 1 [Source:HGNC Symbol;Acc:HGNC:11973]	-0.282077	-0.282077	-3.63786	0.00131902	0.0101052	-1.58574	4.91913	4.99015	4.92043	4.75542	4.73058	4.49868
ENSG00000079313	ENSG00000079313	ENSG00000079313	REXO1	57455	RNA exonuclease 1 homolog [Source:HGNC Symbol;Acc:HGNC:24616]	-0.0762775	-0.0762775	-1.08907	0.287014	0.517993	-6.64254	5.84372	5.7803	5.79441	5.71603	5.91375	5.55372
ENSG00000079332	ENSG00000079332	ENSG00000079332	SAR1A	56681	secretion associated Ras related GTPase 1A [Source:HGNC Symbol;Acc:HGNC:10534]	-0.145784	-0.145784	-3.60697	0.00142422	0.0107775	-2.16157	7.42753	7.51139	7.47173	7.27282	7.31826	7.39245
ENSG00000079335	ENSG00000079335	ENSG00000079335	CDC14A	8556	cell division cycle 14A [Source:HGNC Symbol;Acc:HGNC:1718]	0.170055	0.170055	1.46187	0.156838	0.35581	-5.46433	2.95297	3.01961	2.94013	3.22058	3.10442	3.1047
ENSG00000079337	ENSG00000079337	ENSG00000079337	RAPGEF3	10411	Rap guanine nucleotide exchange factor 3 [Source:HGNC Symbol;Acc:HGNC:16629]	-0.837365	-0.837365	-10.445	2.25378e-10	2.47033e-08	13.8713	4.48244	4.51727	4.58041	3.73604	3.68583	3.63862
ENSG00000079385	ENSG00000079385	ENSG00000079385	CEACAM1	634	carcinoembryonic antigen related cell adhesion molecule 1 [Source:HGNC Symbol;Acc:HGNC:1814]	0.0491231	0.0491231	0.49634	0.624202	0.800327	-6.68103	3.9305	4.10768	3.97933	3.86608	4.26263	4.08168
ENSG00000079387	ENSG00000079387	ENSG00000079387	SENP1	29843	SUMO specific peptidase 1 [Source:HGNC Symbol;Acc:HGNC:17927]	0.0947411	0.0947411	1.80758	0.0833108	0.235279	-5.73644	6.08512	6.07014	6.20689	6.18706	6.29352	6.15973
ENSG00000079432	ENSG00000079432	ENSG00000079432	CIC	23152	capicua transcriptional repressor [Source:HGNC Symbol;Acc:HGNC:14214]	-0.21244	-0.21244	-3.37845	0.00250236	0.0169025	-2.62972	7.05138	6.99349	7.10394	6.83241	7.01058	6.65912
ENSG00000079435	ENSG00000079435	ENSG00000079435	LIPE	3991	lipase E	0.0347181	-6.16141	0.256911	1.69685	0.102747	0.2692	-4.57242	2.87686	2.58556	2.43165	2.71705	3.3129
ENSG00000079459	ENSG00000079459	ENSG00000079459	FDFT1	2222	farnesyl-diphosphate farnesyltransferase 1 [Source:HGNC Symbol;Acc:HGNC:3629]	-0.0159395	-0.0159395	-0.472023	0.641203	0.809943	-7.65268	8.57176	8.58568	8.6466	8.60489	8.52932	8.61944
ENSG00000079462	ENSG00000079462	ENSG00000079462	PAFAH1B3	5050	platelet activating factor acetylhydrolase 1b catalytic subunit 3 [Source:HGNC Symbol;Acc:HGNC:8576]	-0.417352	-0.417352	-5.62584	8.82243e-06	0.000168481	3.35379	4.86105	5.07571	5.00832	4.63085	4.64421	4.43414
ENSG00000079482	ENSG00000079482	ENSG00000079482	OPHN1	4983	oligophrenin 1 [Source:HGNC Symbol;Acc:HGNC:8148]	0.250161	0.250161	3.76638	0.000957375	0.00783171	-1.25429	4.59191	4.51466	4.65699	4.82341	4.81471	4.86108
ENSG00000079616	ENSG00000079616	ENSG00000079616	KIF22	3835	kinesin family member 22 [Source:HGNC Symbol;Acc:HGNC:6391]	-0.0561245	-0.0561245	-1.19538	0.243697	0.471156	-6.73368	6.84357	6.89377	6.91286	6.82532	6.90248	6.75612
ENSG00000079691	ENSG00000079691	ENSG00000079691	CARMIL1	55604	capping protein regulator and myosin 1 linker 1 [Source:HGNC Symbol;Acc:HGNC:21581]	0.367417	0.367417	3.62501	0.00136183	0.0103723	-1.35338	3.57897	3.44328	3.56134	3.70548	4.03264	3.94206
ENSG00000079739	ENSG00000079739	ENSG00000079739	PGM1	5236	phosphoglucomutase 1 [Source:HGNC Symbol;Acc:HGNC:8905]	-0.065814	-0.065814	-1.23762	0.22791	0.452399	-6.48145	5.92561	5.7954	5.80426	5.80039	5.77159	5.74372
ENSG00000079785	ENSG00000079785	ENSG00000079785	DDX1	1653	DEAD-box helicase 1 [Source:HGNC Symbol;Acc:HGNC:2734]	0.244964	0.244964	5.30154	1.98254e-05	0.000328765	2.04698	7.46003	7.47668	7.51738	7.71002	7.66934	7.81059
ENSG00000079805	ENSG00000079805	ENSG00000079805	DNM2	1785	dynamin 2 [Source:HGNC Symbol;Acc:HGNC:2974]	-0.0375423	-0.0375423	-0.853131	0.402079	0.627305	-7.29643	8.12544	8.05389	8.03111	8.06453	8.12258	7.90449
ENSG00000079819	ENSG00000079819	ENSG00000079819	EPB41L2	2037	erythrocyte membrane protein band 4.1 like 2 [Source:HGNC Symbol;Acc:HGNC:3379]	0.132206	0.132206	2.66807	0.0134997	0.0622459	-4.4082	7.86652	7.84812	7.83526	7.84261	8.084	8.02703
ENSG00000079931	ENSG00000079931	ENSG00000079931	MOXD1	26002	monooxygenase DBH like 1 [Source:HGNC Symbol;Acc:HGNC:21063]	-0.818564	-0.818564	-1.49645	0.147662	0.342165	-4.42741	-0.209735	-0.977872	-2.1244	-1.77966	-2.19976	-1.87689
ENSG00000079950	ENSG00000079950	ENSG00000079950	STX7	8417	syntaxin 7 [Source:HGNC Symbol;Acc:HGNC:11442]	0.0805238	0.0805238	1.90279	0.0692171	0.206348	-5.67386	6.62168	6.65502	6.66268	6.74057	6.69257	6.74915
ENSG00000079974	ENSG00000079974	ENSG00000079974	RABL2B	11158//11159	RAB	0.0751211	-5.94795	-0.0652831	-0.540758	0.593693	0.780898	-4.50997	2.78465	2.96722	2.62091	2.85339	2.6756
ENSG00000079999	ENSG00000079999	ENSG00000079999	KEAP1	9817	kelch like ECH associated protein 1 [Source:HGNC Symbol;Acc:HGNC:23177]	-0.0536338	-0.0536338	-1.06	0.299768	0.532186	-6.82043	6.54646	6.50231	6.56421	6.60503	6.39045	6.44393
ENSG00000080031	ENSG00000080031	ENSG00000080031	PTPRH	5794	protein tyrosine phosphatase	0.0933861	-5.60999	-0.409668	-2.39817	0.0246683	0.0984283	-4.69022	1.72648	1.83388	2.02163	1.51167	1.34024
ENSG00000080189	ENSG00000080189	ENSG00000080189	SLC35C2	51006	solute carrier family 35 member C2 [Source:HGNC Symbol;Acc:HGNC:17117]	-0.0682876	-0.0682876	-1.05121	0.303705	0.536621	-6.54158	5.2366	5.13797	5.15416	5.1974	5.12221	4.98721
ENSG00000080200	ENSG00000080200	ENSG00000080200	CRYBG3	131544	crystallin beta-gamma domain containing 3 [Source:HGNC Symbol;Acc:HGNC:34427]	0.0967089	0.0967089	1.78253	0.087408	0.242965	-5.75103	5.93368	6.03421	5.97727	6.01081	6.10158	6.13749
ENSG00000080298	ENSG00000080298	ENSG00000080298	RFX3	5991	regulatory factor X3 [Source:HGNC Symbol;Acc:HGNC:9984]	-0.26747	-0.26747	-2.74427	0.0113374	0.0545386	-3.42127	4.23488	4.12486	3.908	3.79528	3.69158	3.98539
ENSG00000080345	ENSG00000080345	ENSG00000080345	RIF1	55183	replication timing regulatory factor 1 [Source:HGNC Symbol;Acc:HGNC:23207]	0.0500475	0.0500475	1.24398	0.225604	0.449358	-6.88107	7.95611	7.96604	8.00815	7.96323	8.00504	8.115
ENSG00000080371	ENSG00000080371	ENSG00000080371	RAB21	23011	RAB21	0.0659825	-6.05753	0.206377	4.23883	0.000291275	0.00304571	-5.13517	6.14081	6.06035	6.14282	6.2979	6.24347
ENSG00000080503	ENSG00000080503	ENSG00000080503	SMARCA2	6595	SWI/SNF related	subfamily a	0.853054	0.402121	0.85615	-6.85156	0.0222098	-0.810066	0.425917	0.999881	7.24604	7.27926	7.33003				7.34314
ENSG00000080546	ENSG00000080546	ENSG00000080546	SESN1	27244	sestrin 1 [Source:HGNC Symbol;Acc:HGNC:21595]	-0.113634	-0.113634	-1.45941	0.157509	0.357022	-5.90264	4.69683	4.54817	4.64137	4.4945	4.39548	4.63793
ENSG00000080561	ENSG00000080561	ENSG00000080561	MID2	11043	midline 2 [Source:HGNC Symbol;Acc:HGNC:7096]	-0.0597557	-0.0597557	-0.8648	0.395769	0.622106	-6.57797	4.53645	4.65376	4.62557	4.55002	4.58051	4.51848
ENSG00000080603	ENSG00000080603	ENSG00000080603	SRCAP	10847	Snf2 related CREBBP activator protein [Source:HGNC Symbol;Acc:HGNC:16974]	-0.235897	-0.235897	-1.84623	0.0773149	0.223473	-5.03894	3.63945	3.71243	3.76538	3.36445	3.81796	3.23805
ENSG00000080608	ENSG00000080608	ENSG00000080608	PUM3	9933	pumilio RNA binding family member 3 [Source:HGNC Symbol;Acc:HGNC:29676]	0.247963	0.247963	4.76808	7.61507e-05	0.00101197	0.966099	5.93234	5.92073	5.88873	6.11137	6.14416	6.23445
ENSG00000080709	ENSG00000080709	ENSG00000080709	KCNN2	3781	potassium calcium-activated channel subfamily N member 2 [Source:HGNC Symbol;Acc:HGNC:6291]	1.30568	1.30568	1.72629	0.097238	0.25952	-4.22368	-3.86123	-3.40218	-3.91468	-2.7216	-1.42679	-2.57221
ENSG00000080802	ENSG00000080802	ENSG00000080802	CNOT4	4850	CCR4-NOT transcription complex subunit 4 [Source:HGNC Symbol;Acc:HGNC:7880]	0.109179	0.109179	1.41805	0.169119	0.373454	-6.07849	5.00592	4.96938	4.98375	4.89963	5.2833	5.11408
ENSG00000080815	ENSG00000080815	ENSG00000080815	PSEN1	5663	presenilin 1 [Source:HGNC Symbol;Acc:HGNC:9508]	0.123578	0.123578	2.93803	0.00721884	0.0388401	-3.65655	6.91803	6.93381	6.96463	7.02776	7.10091	7.06012
ENSG00000080819	ENSG00000080819	ENSG00000080819	CPOX	1371	coproporphyrinogen oxidase [Source:HGNC Symbol;Acc:HGNC:2321]	0.462833	0.462833	6.95477	3.5605e-07	1.14089e-05	6.51143	4.81518	4.80427	4.85421	5.22818	5.20902	5.42677
ENSG00000080822	ENSG00000080822	ENSG00000080822	CLDND1	56650	claudin domain containing 1 [Source:HGNC Symbol;Acc:HGNC:1322]	0.0236322	0.0236322	0.48051	0.635246	0.805973	-7.31448	6.76355	6.64015	6.79778	6.72097	6.77618	6.76236
ENSG00000080823	ENSG00000080823	ENSG00000080823	MOK	5891	MOK protein kinase [Source:HGNC Symbol;Acc:HGNC:9833]	0.432528	0.432528	2.63101	0.014686	0.0662538	-3.13992	1.79898	1.55839	1.75764	2.16369	2.29209	1.91089
ENSG00000080824	ENSG00000080824	ENSG00000080824	HSP90AA1	3320	heat shock protein 90 alpha family class A member 1 [Source:HGNC Symbol;Acc:HGNC:5253]	-0.196897	-0.196897	-5.66329	8.03923e-06	0.000155948	2.58706	9.84567	9.8068	9.80143	9.56376	9.61373	9.68695
ENSG00000080839	ENSG00000080839	ENSG00000080839	RBL1	5933	RB transcriptional corepressor like 1 [Source:HGNC Symbol;Acc:HGNC:9893]	0.247025	0.247025	5.61467	9.07081e-06	0.000172593	2.97474	6.63081	6.60935	6.61948	6.80625	6.8743	6.92201
ENSG00000080845	ENSG00000080845	ENSG00000080845	DLGAP4	22839	DLG associated protein 4 [Source:HGNC Symbol;Acc:HGNC:24476]	-0.141174	-0.141174	-1.88491	0.0716929	0.211346	-5.71518	6.81107	6.81391	6.82708	6.62626	6.91606	6.48727
ENSG00000080854	ENSG00000080854	ENSG00000080854	IGSF9B	22997	immunoglobulin superfamily member 9B [Source:HGNC Symbol;Acc:HGNC:32326]	0.869502	0.869502	1.07052	0.295108	0.527048	-4.63015	-6.38549	-3.40218	-3.91468	-3.25074	-2.58861	-3.96526
ENSG00000080947	ENSG00000080947	ENSG00000080947	CROCCP3	114819	ciliary rootlet coiled-coil	0.128675	-5.58643	-0.17636	-1.27304	0.21528	0.435902	-4.73954	2.51017	2.69085	2.59989	2.4968	2.1655
ENSG00000080986	ENSG00000080986	ENSG00000080986	NDC80	10403	NDC80	-0.0201911	-7.05571	0.109235	2.48751	0.020263	0.0847177	-4.69071	6.91735	6.87662	6.83223	6.96518	6.96499
ENSG00000081014	ENSG00000081014	ENSG00000081014	AP4E1	23431	adaptor related protein complex 4 subunit epsilon 1 [Source:HGNC Symbol;Acc:HGNC:573]	-0.465607	-0.465607	-7.84728	4.65146e-08	2.02034e-06	8.46855	5.77199	5.88486	5.93175	5.405	5.34666	5.44585
ENSG00000081019	ENSG00000081019	ENSG00000081019	RSBN1	54665	round spermatid basic protein 1 [Source:HGNC Symbol;Acc:HGNC:25642]	-0.0114493	-0.0114493	-0.190507	0.850525	0.929593	-7.02706	4.97496	4.90319	4.88902	4.90188	4.9091	4.91685
ENSG00000081026	ENSG00000081026	ENSG00000081026	MAGI3	260425	membrane associated guanylate kinase	-0.0214419	-6.8289	0.0231323	0.364001	0.719067	0.858148	-5.07631	5.56582	5.57931	5.63146	5.59621	5.46729
ENSG00000081041	ENSG00000081041	ENSG00000081041	CXCL2	2920	C-X-C motif chemokine ligand 2 [Source:HGNC Symbol;Acc:HGNC:4603]	-0.108019	-0.108019	-0.512641	0.612921	0.793692	-5.85904	1.32959	1.34034	1.66177	1.07494	1.31064	1.62462
ENSG00000081052	ENSG00000081052	ENSG00000081052	COL4A4	1286	collagen type IV alpha 4 chain [Source:HGNC Symbol;Acc:HGNC:2206]	0.606689	0.606689	13.3197	1.55748e-12	4.06735e-10	18.7658	6.10432	6.13349	6.16161	6.76979	6.77482	6.67391
ENSG00000081059	ENSG00000081059	ENSG00000081059	TCF7	6932	transcription factor 7 [Source:HGNC Symbol;Acc:HGNC:11639]	0.021479	0.021479	0.179744	0.858873	0.933103	-6.45703	3.10369	2.91286	2.80081	2.82524	3.06062	2.99592
ENSG00000081087	ENSG00000081087	ENSG00000081087	OSTM1	28962	osteopetrosis associated transmembrane protein 1 [Source:HGNC Symbol;Acc:HGNC:21652]	-0.0414408	-0.0414408	-0.733986	0.470117	0.685967	-6.95543	5.8061	5.71144	5.69196	5.5976	5.73165	5.75628
ENSG00000081148	ENSG00000081148	ENSG00000081148	IMPG2	50939	interphotoreceptor matrix proteoglycan 2 [Source:HGNC Symbol;Acc:HGNC:18362]	-0.180044	-0.180044	-0.53113	0.600244	0.78524	-5.36157	-0.413119	-0.185157	-0.273768	-0.157819	-0.926199	-0.33481
ENSG00000081154	ENSG00000081154	ENSG00000081154	PCNP	57092	PEST proteolytic signal containing nuclear protein [Source:HGNC Symbol;Acc:HGNC:30023]	0.0757616	0.0757616	1.62397	0.117537	0.295106	-6.24346	7.35974	7.21306	7.36115	7.29052	7.39035	7.47033
ENSG00000081177	ENSG00000081177	ENSG00000081177	EXD2	55218	exonuclease 3'-5' domain containing 2 [Source:HGNC Symbol;Acc:HGNC:20217]	0.129935	0.129935	1.98719	0.0585111	0.183325	-5.23081	5.12116	5.20576	5.15636	5.30493	5.221	5.35701
ENSG00000081181	ENSG00000081181	ENSG00000081181	ARG2	384	arginase 2 [Source:HGNC Symbol;Acc:HGNC:664]	-0.088637	-0.088637	-1.02125	0.31739	0.549782	-6.3926	4.43772	4.55579	4.43575	4.48853	4.37417	4.31089
ENSG00000081189	ENSG00000081189	ENSG00000081189	MEF2C	4208	myocyte enhancer factor 2C [Source:HGNC Symbol;Acc:HGNC:6996]	0.275211	0.275211	5.36433	1.69387e-05	0.000289357	2.47361	5.88316	5.8377	5.86606	6.03968	6.18655	6.18782
ENSG00000081237	ENSG00000081237	ENSG00000081237	PTPRC	5788	protein tyrosine phosphatase	0.149418	-5.16201	2.12138	3.50821	0.00181871	0.0131521	-4.59229	-1.75533	-3.40218	-2.78163	0.0510578	-0.450172
ENSG00000081277	ENSG00000081277	ENSG00000081277	PKP1	5317	plakophilin 1 [Source:HGNC Symbol;Acc:HGNC:9023]	0.760836	0.760836	1.18452	0.247886	0.474904	-4.61364	-2.45397	-2.87935	-3.91468	-1.77966	-1.89377	-3.10675
ENSG00000081307	ENSG00000081307	ENSG00000081307	UBA5	79876	ubiquitin like modifier activating enzyme 5 [Source:HGNC Symbol;Acc:HGNC:23230]	0.159755	0.159755	2.71852	0.0120288	0.0570623	-3.87566	5.58985	5.44483	5.56853	5.64265	5.62594	5.80007
ENSG00000081320	ENSG00000081320	ENSG00000081320	STK17B	9262	serine/threonine kinase 17b [Source:HGNC Symbol;Acc:HGNC:11396]	-0.0680702	-0.0680702	-1.39414	0.176139	0.382963	-6.37323	6.32497	6.23114	6.327	6.20264	6.18655	6.28059
ENSG00000081377	ENSG00000081377	ENSG00000081377	CDC14B	8555	cell division cycle 14B [Source:HGNC Symbol;Acc:HGNC:1719]	0.197319	0.197319	1.85836	0.0755125	0.219661	-4.94466	3.14136	3.21841	3.34692	3.55933	3.22834	3.49945
ENSG00000081386	ENSG00000081386	ENSG00000081386	ZNF510	22869	zinc finger protein 510 [Source:HGNC Symbol;Acc:HGNC:29161]	0.0864186	0.0864186	1.31038	0.202554	0.419955	-6.1094	4.59191	4.53794	4.55728	4.57841	4.69665	4.67074
ENSG00000081479	ENSG00000081479	ENSG00000081479	LRP2	4036	LDL receptor related protein 2 [Source:HGNC Symbol;Acc:HGNC:6694]	-0.22641	-0.22641	-0.272908	0.787275	0.895408	-4.93125	-2.99241	-3.40218	-2.51457	-2.3353	-1.89377	-6.38549
ENSG00000081665	ENSG00000081665	ENSG00000081665	ZNF506	440515	zinc finger protein 506 [Source:HGNC Symbol;Acc:HGNC:23780]	-0.0725224	-0.0725224	-0.878409	0.388492	0.616406	-6.3318	3.85882	3.78773	3.7185	3.71062	3.74789	3.68608
ENSG00000081692	ENSG00000081692	ENSG00000081692	JMJD4	65094	jumonji domain containing 4 [Source:HGNC Symbol;Acc:HGNC:25724]	-0.110502	-0.110502	-1.20739	0.239129	0.466035	-6.01731	3.94655	3.89177	3.81078	3.81927	3.85944	3.63258
ENSG00000081721	ENSG00000081721	ENSG00000081721	DUSP12	11266	dual specificity phosphatase 12 [Source:HGNC Symbol;Acc:HGNC:3067]	-0.0977212	-0.0977212	-1.13509	0.267624	0.497344	-6.24727	4.17257	4.46425	4.53039	4.33728	4.30454	4.25297
ENSG00000081760	ENSG00000081760	ENSG00000081760	AACS	65985	acetoacetyl-CoA synthetase [Source:HGNC Symbol;Acc:HGNC:21298]	-0.078956	-0.078956	-1.45358	0.159105	0.359471	-6.25441	6.14081	6.08514	6.09435	6.13163	5.95977	5.98101
ENSG00000081791	ENSG00000081791	ENSG00000081791	DELE1	9812	DAP3 binding cell death enhancer 1 [Source:HGNC Symbol;Acc:HGNC:28969]	-0.0704852	-0.0704852	-1.36865	0.183873	0.394321	-6.39551	6.33923	6.20229	6.16816	6.19624	6.21279	6.0787
ENSG00000081803	ENSG00000081803	ENSG00000081803	CADPS2	93664	calcium dependent secretion activator 2 [Source:HGNC Symbol;Acc:HGNC:16018]	0.474756	0.474756	8.97075	4.16903e-09	2.77386e-07	10.7267	6.73303	6.68603	6.75776	7.25359	7.05199	7.28723
ENSG00000081853	ENSG00000081853	ENSG00000081853	PCDHGA2	56113	protocadherin gamma subfamily A	-0.40705	-4.56049	0.529461	1.76171	0.0909425	0.248747	-4.54695	-0.413119	-0.118935	0.224864	0.114464	0.0573115
ENSG00000081870	ENSG00000081870	ENSG00000081870	HSPB11	51668	heat shock protein family B (small) member 11 [Source:HGNC Symbol;Acc:HGNC:25019]	0.114362	0.114362	1.86468	0.0745866	0.217604	-5.4841	5.31698	5.4158	5.32623	5.39227	5.44361	5.58535
ENSG00000081913	ENSG00000081913	ENSG00000081913	PHLPP1	23239	PH domain and leucine rich repeat protein phosphatase 1 [Source:HGNC Symbol;Acc:HGNC:20610]	-0.061279	-0.061279	-1.12665	0.271108	0.500972	-6.60406	5.7958	5.77921	5.85797	5.8076	5.68338	5.74931
ENSG00000081923	ENSG00000081923	ENSG00000081923	ATP8B1	5205	ATPase phospholipid transporting 8B1 [Source:HGNC Symbol;Acc:HGNC:3706]	0.315322	0.315322	7.27528	1.69393e-07	6.08068e-06	6.85565	7.49364	7.48468	7.56039	7.76817	7.82861	7.88778
ENSG00000082014	ENSG00000082014	ENSG00000082014	SMARCD3	6604	SWI/SNF related	subfamily d	-1.21737	0.235381	0.74655	-5.18152	0.130292	0.474142	0.639714	0.999881	1.80328	1.26441	1.89542				2.02912
ENSG00000082068	ENSG00000082068	ENSG00000082068	WDR70	55100	WD repeat domain 70 [Source:HGNC Symbol;Acc:HGNC:25495]	0.111579	0.111579	1.97996	0.0593673	0.184982	-5.26961	5.28157	5.3116	5.26026	5.36645	5.47731	5.3515
ENSG00000082126	ENSG00000082126	ENSG00000082126	MPP4	58538	membrane palmitoylated protein 4 [Source:HGNC Symbol;Acc:HGNC:13680]	0.423752	0.423752	1.77983	0.0878595	0.243469	-4.35854	0.269979	0.173046	0.667216	0.630457	0.937197	0.790773
ENSG00000082146	ENSG00000082146	ENSG00000082146	STRADB	55437	STE20-related kinase adaptor beta [Source:HGNC Symbol;Acc:HGNC:13205]	0.0747074	0.0747074	0.939828	0.356734	0.588738	-6.57174	4.81518	4.82544	4.69381	5.02455	4.84601	4.68249
ENSG00000082153	ENSG00000082153	ENSG00000082153	BZW1	9689	basic leucine zipper and W2 domains 1 [Source:HGNC Symbol;Acc:HGNC:18380]	0.196347	0.196347	4.02627	0.000498404	0.00464229	-1.16112	7.45863	7.52925	7.42733	7.65811	7.60182	7.7543
ENSG00000082196	ENSG00000082196	ENSG00000082196	C1QTNF3	114899	C1q and TNF related 3 [Source:HGNC Symbol;Acc:HGNC:14326]	-0.422583	-0.422583	-0.703611	0.488492	0.701318	-4.9382	-1.50203	-2.19409	-1.8176	-2.7216	-1.64147	-2.57221
ENSG00000082212	ENSG00000082212	ENSG00000082212	ME2	4200	malic enzyme 2 [Source:HGNC Symbol;Acc:HGNC:6984]	0.0532262	0.0532262	1.18814	0.246483	0.473562	-6.67687	6.46617	6.48976	6.46208	6.46989	6.54146	6.5726
ENSG00000082213	ENSG00000082213	ENSG00000082213	C5orf22	55322	chromosome 5 open reading frame 22 [Source:HGNC Symbol;Acc:HGNC:25639]	-0.00763163	-0.00763163	-0.133967	0.894554	0.951139	-7.2104	5.75234	5.5478	5.70555	5.62779	5.64534	5.68799
ENSG00000082258	ENSG00000082258	ENSG00000082258	CCNT2	905	cyclin T2 [Source:HGNC Symbol;Acc:HGNC:1600]	0.0620169	0.0620169	1.12428	0.272089	0.502029	-6.64825	5.94038	5.90887	5.99827	5.9272	5.99393	6.11166
ENSG00000082269	ENSG00000082269	ENSG00000082269	FAM135A	57579	family with sequence similarity 135 member A [Source:HGNC Symbol;Acc:HGNC:21084]	-0.228174	-0.228174	-3.31561	0.00291761	0.0191682	-2.3304	4.89177	4.78926	4.81017	4.67358	4.54281	4.57314
ENSG00000082397	ENSG00000082397	ENSG00000082397	EPB41L3	23136	erythrocyte membrane protein band 4.1 like 3 [Source:HGNC Symbol;Acc:HGNC:3380]	0.0486202	0.0486202	1.1088	0.278579	0.508613	-7.12694	8.46278	8.46115	8.49121	8.41943	8.635	8.51059
ENSG00000082438	ENSG00000082438	ENSG00000082438	COBLL1	22837	cordon-bleu WH2 repeat protein like 1 [Source:HGNC Symbol;Acc:HGNC:23571]	0.0547926	0.0547926	0.958277	0.347544	0.580787	-6.79659	5.85368	5.77159	5.89796	5.79193	5.95858	5.93141
ENSG00000082458	ENSG00000082458	ENSG00000082458	DLG3	1741	discs large MAGUK scaffold protein 3 [Source:HGNC Symbol;Acc:HGNC:2902]	0.319911	0.319911	1.76397	0.0905537	0.24806	-4.7007	1.77522	1.80005	1.73426	1.95437	1.81109	2.53377
ENSG00000082482	ENSG00000082482	ENSG00000082482	KCNK2	3776	potassium two pore domain channel subfamily K member 2 [Source:HGNC Symbol;Acc:HGNC:6277]	-0.567505	-0.567505	-3.20052	0.00385776	0.0237397	-1.90098	1.9762	2.00698	1.78064	1.25455	1.18574	1.64877
ENSG00000082497	ENSG00000082497	ENSG00000082497	SERTAD4	56256	SERTA domain containing 4 [Source:HGNC Symbol;Acc:HGNC:25236]	-0.535996	-0.535996	-4.92584	5.10821e-05	0.000728966	1.89229	3.53719	3.67559	3.70052	3.03641	3.24409	3.04225
ENSG00000082512	ENSG00000082512	ENSG00000082512	TRAF5	7188	TNF receptor associated factor 5 [Source:HGNC Symbol;Acc:HGNC:12035]	-0.21996	-0.21996	-3.26459	0.00330326	0.0210723	-2.492	5.02871	5.05434	4.92818	4.78495	4.73337	4.84288
ENSG00000082515	ENSG00000082515	ENSG00000082515	MRPL22	29093	mitochondrial ribosomal protein L22 [Source:HGNC Symbol;Acc:HGNC:14480]	0.204108	0.204108	3.22468	0.00363885	0.0226934	-2.78234	5.58645	5.87576	5.65042	5.87666	5.88265	6.00225
ENSG00000082516	ENSG00000082516	ENSG00000082516	GEMIN5	25929	gem nuclear organelle associated protein 5 [Source:HGNC Symbol;Acc:HGNC:20043]	0.097635	0.097635	1.68351	0.105332	0.273675	-5.87622	5.81633	5.84912	5.80005	5.98771	5.85983	5.91158
ENSG00000082641	ENSG00000082641	ENSG00000082641	NFE2L1	4779	nuclear factor	-0.0584581	-6.29794	-0.0615544	-1.57375	0.128727	0.313007	-5.42582	8.45508	8.43831	8.35473	8.35115	8.50032
ENSG00000082701	ENSG00000082701	ENSG00000082701	GSK3B	2932	glycogen synthase kinase 3 beta [Source:HGNC Symbol;Acc:HGNC:4617]	-0.0230688	-0.0230688	-0.555613	0.583654	0.774432	-7.38687	7.38645	7.3314	7.41773	7.28837	7.4136	7.36081
ENSG00000082781	ENSG00000082781	ENSG00000082781	ITGB5	3693	integrin subunit beta 5 [Source:HGNC Symbol;Acc:HGNC:6160]	-0.447664	-0.447664	-7.53388	9.3932e-08	3.68185e-06	7.6973	6.28135	6.34256	6.19731	5.94802	5.81836	5.71398
ENSG00000082805	ENSG00000082805	ENSG00000082805	ERC1	23085	ELKS/RAB6-interacting/CAST family member 1 [Source:HGNC Symbol;Acc:HGNC:17072]	0.0227275	0.0227275	0.576298	0.569817	0.764488	-7.40918	7.55773	7.52375	7.55997	7.55903	7.62079	7.5264
ENSG00000082898	ENSG00000082898	ENSG00000082898	XPO1	7514	exportin 1 [Source:HGNC Symbol;Acc:HGNC:12825]	0.0568294	0.0568294	1.93541	0.0648911	0.197144	-6.08102	9.23604	9.21458	9.21805	9.23968	9.25922	9.3413
ENSG00000082996	ENSG00000082996	ENSG00000082996	RNF13	11342	ring finger protein 13 [Source:HGNC Symbol;Acc:HGNC:10057]	0.135289	0.135289	2.25017	0.0339447	0.124111	-4.80713	5.37149	5.39187	5.53679	5.48215	5.6017	5.62242
ENSG00000083067	ENSG00000083067	ENSG00000083067	TRPM3	80036	transient receptor potential cation channel subfamily M member 3 [Source:HGNC Symbol;Acc:HGNC:17992]	0.687497	0.687497	1.38728	0.178194	0.386159	-4.53439	-2.06276	-1.94428	-1.56474	-2.0309	-0.791679	-0.537917
ENSG00000083093	ENSG00000083093	ENSG00000083093	PALB2	79728	partner and localizer of BRCA2 [Source:HGNC Symbol;Acc:HGNC:26144]	0.198508	0.198508	3.42505	0.00223208	0.0154617	-2.2078	5.28998	5.15647	5.18897	5.36483	5.40035	5.45615
ENSG00000083097	ENSG00000083097	ENSG00000083097	DOP1A	23033	DOP1 leucine zipper like protein A [Source:HGNC Symbol;Acc:HGNC:21194]	0.260847	0.260847	4.43334	0.000177931	0.00205491	0.230221	5.38921	5.29954	5.3686	5.53669	5.62294	5.67482
ENSG00000083099	ENSG00000083099	ENSG00000083099	LYRM2	57226	LYR motif containing 2 [Source:HGNC Symbol;Acc:HGNC:25229]	0.0276495	0.0276495	0.497257	0.623564	0.800327	-7.06869	5.54664	5.54397	5.52832	5.60865	5.51998	5.5712
ENSG00000083123	ENSG00000083123	ENSG00000083123	BCKDHB	594	branched chain keto acid dehydrogenase E1 subunit beta [Source:HGNC Symbol;Acc:HGNC:987]	0.13145	0.13145	1.82769	0.0801438	0.229082	-5.32659	4.51509	4.37227	4.45017	4.56712	4.67358	4.47186
ENSG00000083168	ENSG00000083168	ENSG00000083168	KAT6A	7994	lysine acetyltransferase 6A [Source:HGNC Symbol;Acc:HGNC:13013]	-0.0377765	-0.0377765	-0.914023	0.369859	0.60021	-7.10019	7.2632	7.31465	7.24811	7.20207	7.32799	7.19027
ENSG00000083223	ENSG00000083223	ENSG00000083223	TUT7	79670	terminal uridylyl transferase 7 [Source:HGNC Symbol;Acc:HGNC:25817]	0.320307	0.320307	4.78454	7.30398e-05	0.000978799	1.11137	5.30873	5.29043	5.38558	5.46705	5.71621	5.76873
ENSG00000083290	ENSG00000083290	ENSG00000083290	ULK2	9706	unc-51 like autophagy activating kinase 2 [Source:HGNC Symbol;Acc:HGNC:13480]	-0.121833	-0.121833	-2.27999	0.0318525	0.118621	-4.82261	5.92965	5.89592	5.90059	5.76625	5.81177	5.78108
ENSG00000083307	ENSG00000083307	ENSG00000083307	GRHL2	79977	grainyhead like transcription factor 2 [Source:HGNC Symbol;Acc:HGNC:2799]	0.641885	0.641885	1.02285	0.31665	0.549134	-4.73754	-2.99241	-2.87935	-2.1244	-1.56576	-1.89377	-2.57221
ENSG00000083312	ENSG00000083312	ENSG00000083312	TNPO1	3842	transportin 1 [Source:HGNC Symbol;Acc:HGNC:6401]	0.0167249	0.0167249	0.437425	0.665741	0.826077	-7.75065	9.03824	8.97894	9.05987	8.98986	9.0178	9.11537
ENSG00000083444	ENSG00000083444	ENSG00000083444	PLOD1	5351	procollagen-lysine	0.00137881	-7.26194	0.0996374	2.27148	0.0324373	0.120028	-3.72221	7.44458	7.42697	7.24694	7.48636	7.59569
ENSG00000083454	ENSG00000083454	ENSG00000083454	P2RX5	5026	purinergic receptor P2X 5 [Source:HGNC Symbol;Acc:HGNC:8536]	0.490045	0.490045	3.48501	0.00192588	0.0137084	-1.38005	2.15257	2.07929	2.05043	2.41101	2.69864	2.65797
ENSG00000083457	ENSG00000083457	ENSG00000083457	ITGAE	3682	integrin subunit alpha E [Source:HGNC Symbol;Acc:HGNC:6147]	-0.3672	-0.3672	-2.56507	0.0170421	0.074377	-3.57762	3.44982	3.38741	3.17528	3.05269	2.68717	3.17291
ENSG00000083520	ENSG00000083520	ENSG00000083520	DIS3	22894	DIS3 homolog	0.00789938	-7.102	0.0430162	0.934421	0.359458	0.590904	-5.30564	6.66839	6.61727	6.75292	6.66846	6.69041
ENSG00000083535	ENSG00000083535	ENSG00000083535	PIBF1	10464	progesterone immunomodulatory binding factor 1 [Source:HGNC Symbol;Acc:HGNC:23352]	0.172818	0.172818	2.59636	0.0158833	0.0702751	-3.88084	4.47508	4.43148	4.38787	4.58682	4.56492	4.66186
ENSG00000083544	ENSG00000083544	ENSG00000083544	TDRD3	81550	tudor domain containing 3 [Source:HGNC Symbol;Acc:HGNC:20612]	0.00272399	0.00272399	0.0309207	0.97559	0.988892	-6.85663	4.24789	4.08327	4.30699	4.09552	4.31948	4.20898
ENSG00000083635	ENSG00000083635	ENSG00000083635	NUFIP1	26747	NUFIP1	-0.15446	-5.16283	0.205135	2.03145	0.0535035	0.172127	-4.79953	3.47216	3.27492	3.31222	3.48331	3.68583
ENSG00000083642	ENSG00000083642	ENSG00000083642	PDS5B	23047	PDS5 cohesin associated factor B [Source:HGNC Symbol;Acc:HGNC:20418]	0.184647	0.184647	3.90641	0.000673931	0.00588127	-1.35966	6.96211	6.89276	6.85782	7.00284	7.10415	7.16171
ENSG00000083720	ENSG00000083720	ENSG00000083720	OXCT1	5019	3-oxoacid CoA-transferase 1 [Source:HGNC Symbol;Acc:HGNC:8527]	-0.149551	-0.149551	-3.12597	0.00461648	0.0273164	-3.16537	6.70422	6.73105	6.68876	6.49839	6.52463	6.65987
ENSG00000083750	ENSG00000083750	ENSG00000083750	RRAGB	10325	Ras related GTP binding B [Source:HGNC Symbol;Acc:HGNC:19901]	0.049245	0.049245	0.528661	0.601929	0.786405	-6.62571	4.08829	3.726	3.8548	3.86608	4.00518	3.90243
ENSG00000083799	ENSG00000083799	ENSG00000083799	CYLD	1540	CYLD lysine 63 deubiquitinase [Source:HGNC Symbol;Acc:HGNC:2584]	0.176183	0.176183	3.74383	0.00101286	0.00820008	-1.7588	6.92074	6.85722	6.94631	7.08922	6.99322	7.16275
ENSG00000083807	ENSG00000083807	ENSG00000083807	SLC27A5	10998	solute carrier family 27 member 5 [Source:HGNC Symbol;Acc:HGNC:10999]	-0.289746	-0.289746	-1.25036	0.223304	0.446096	-5.21447	1.08091	1.55839	1.58545	1.10647	1.50615	0.790773
ENSG00000083812	ENSG00000083812	ENSG00000083812	ZNF324	25799	zinc finger protein 324 [Source:HGNC Symbol;Acc:HGNC:14096]	-0.281935	-0.281935	-2.28373	0.0315987	0.117949	-4.0828	3.205	3.21841	2.88812	2.80616	2.85038	2.83682
ENSG00000083814	ENSG00000083814	ENSG00000083814	ZNF671	79891	zinc finger protein 671 [Source:HGNC Symbol;Acc:HGNC:26279]	-0.0897206	-0.0897206	-0.582159	0.565927	0.761371	-6.06801	2.189	2.13463	2.40151	1.95437	2.23018	2.26353
ENSG00000083817	ENSG00000083817	ENSG00000083817	ZNF416	55659	zinc finger protein 416 [Source:HGNC Symbol;Acc:HGNC:20645]	-0.0106358	-0.0106358	-0.0781909	0.938329	0.971519	-6.26519	2.3744	2.16152	2.38659	2.26497	2.24591	2.3397
ENSG00000083828	ENSG00000083828	ENSG00000083828	ZNF586	54807	zinc finger protein 586 [Source:HGNC Symbol;Acc:HGNC:25949]	-0.110852	-0.110852	-0.890849	0.381915	0.611297	-6.06912	2.99473	2.79757	3.17528	2.73733	2.94976	2.90859
ENSG00000083838	ENSG00000083838	ENSG00000083838	ZNF446	55663	zinc finger protein 446 [Source:HGNC Symbol;Acc:HGNC:21036]	-0.122139	-0.122139	-0.890753	0.381966	0.611297	-5.9567	2.53868	2.65344	2.6714	2.58897	2.6756	2.2319
ENSG00000083844	ENSG00000083844	ENSG00000083844	ZNF264	9422	zinc finger protein 264 [Source:HGNC Symbol;Acc:HGNC:13057]	-0.358421	-0.358421	-4.87379	5.82699e-05	0.000811043	1.49744	4.82389	4.88717	4.89167	4.4735	4.46768	4.59506
ENSG00000083845	ENSG00000083845	ENSG00000083845	RPS5	6193	ribosomal protein S5 [Source:HGNC Symbol;Acc:HGNC:10426]	-0.0730302	-0.0730302	-1.5487	0.134631	0.322015	-6.51076	8.18414	8.3343	8.23119	8.29667	8.16171	8.07934
ENSG00000083857	ENSG00000083857	ENSG00000083857	FAT1	2195	FAT atypical cadherin 1 [Source:HGNC Symbol;Acc:HGNC:3595]	-0.737445	-0.737445	-3.0759	0.00520456	0.0299872	-2.09713	1.36186	1.40928	1.44852	0.97599	0.431991	0.555514
ENSG00000083896	ENSG00000083896	ENSG00000083896	YTHDC1	91746	YTH domain containing 1 [Source:HGNC Symbol;Acc:HGNC:30626]	0.0531433	0.0531433	1.01577	0.319941	0.552286	-6.82601	6.34024	6.20794	6.26921	6.22526	6.38779	6.35772
ENSG00000083937	ENSG00000083937	ENSG00000083937	CHMP2B	25978	charged multivesicular body protein 2B [Source:HGNC Symbol;Acc:HGNC:24537]	0.280236	0.280236	4.59762	0.000117306	0.00146226	0.629798	5.31286	5.46386	5.43716	5.69025	5.66156	5.71684
ENSG00000084070	ENSG00000084070	ENSG00000084070	SMAP2	64744	small ArfGAP2 [Source:HGNC Symbol;Acc:HGNC:25082]	0.241469	0.241469	4.05892	0.000459004	0.00436283	-0.709798	5.38529	5.39045	5.40236	5.56676	5.77159	5.56804
ENSG00000084072	ENSG00000084072	ENSG00000084072	PPIE	10450	peptidylprolyl isomerase E [Source:HGNC Symbol;Acc:HGNC:9258]	-0.0612691	-0.0612691	-0.942765	0.35526	0.587699	-6.67963	5.31698	5.29499	5.29062	5.34679	5.16005	5.2024
ENSG00000084073	ENSG00000084073	ENSG00000084073	ZMPSTE24	10269	zinc metallopeptidase STE24 [Source:HGNC Symbol;Acc:HGNC:12877]	0.0615578	0.0615578	1.29565	0.207506	0.426149	-6.60738	6.89478	6.73273	6.77791	6.84882	6.81095	6.91891
ENSG00000084090	ENSG00000084090	ENSG00000084090	STARD7	56910	StAR related lipid transfer domain containing 7 [Source:HGNC Symbol;Acc:HGNC:18063]	0.0775344	0.0775344	1.69539	0.103028	0.269631	-6.12435	7.20935	7.25892	7.30969	7.32191	7.27771	7.41331
ENSG00000084092	ENSG00000084092	ENSG00000084092	NOA1	84273	nitric oxide associated 1 [Source:HGNC Symbol;Acc:HGNC:28473]	-0.0356315	-0.0356315	-0.549193	0.587982	0.776926	-6.87254	4.8554	4.80427	4.93075	4.81628	4.87664	4.77866
ENSG00000084093	ENSG00000084093	ENSG00000084093	REST	5978	RE1 silencing transcription factor [Source:HGNC Symbol;Acc:HGNC:9966]	0.093809	0.093809	1.7985	0.084777	0.237708	-5.79842	6.35233	6.32036	6.42697	6.3695	6.43401	6.57654
ENSG00000084110	ENSG00000084110	ENSG00000084110	HAL	3034	histidine ammonia-lyase [Source:HGNC Symbol;Acc:HGNC:4806]	0.2706	0.2706	0.447524	0.658538	0.821089	-4.98649	-2.45397	-2.19409	-3.05105	-2.3353	-2.19976	-2.18306
ENSG00000084112	ENSG00000084112	ENSG00000084112	SSH1	54434	slingshot protein phosphatase 1 [Source:HGNC Symbol;Acc:HGNC:30579]	-0.061572	-0.061572	-1.27458	0.214746	0.435368	-6.615	6.79491	6.72599	6.75631	6.63574	6.78898	6.66506
ENSG00000084207	ENSG00000084207	ENSG00000084207	GSTP1	2950	glutathione S-transferase pi 1 [Source:HGNC Symbol;Acc:HGNC:4638]	-0.0726721	-0.0726721	-1.42281	0.16775	0.371695	-6.63656	7.98229	7.96246	7.94082	7.944	8.00186	7.71731
ENSG00000084234	ENSG00000084234	ENSG00000084234	APLP2	334	amyloid beta precursor like protein 2 [Source:HGNC Symbol;Acc:HGNC:598]	0.0649646	0.0649646	2.66914	0.0134666	0.0621207	-4.78838	9.96634	9.94304	9.94642	9.99024	10.054	10.0061
ENSG00000084444	ENSG00000084444	ENSG00000084444	FAM234B	57613	family with sequence similarity 234 member B [Source:HGNC Symbol;Acc:HGNC:29288]	1.02559	1.02559	9.78865	7.9883e-10	7.07167e-08	12.6209	3.4118	3.3293	3.20108	4.22326	4.34161	4.46847
ENSG00000084463	ENSG00000084463	ENSG00000084463	WBP11	51729	WW domain binding protein 11 [Source:HGNC Symbol;Acc:HGNC:16461]	0.092232	0.092232	1.90216	0.0693025	0.206514	-5.80987	7.36173	7.41794	7.40576	7.42164	7.61437	7.43344
ENSG00000084623	ENSG00000084623	ENSG00000084623	EIF3I	8668	eukaryotic translation initiation factor 3 subunit I [Source:HGNC Symbol;Acc:HGNC:3272]	-0.0466072	-0.0466072	-1.06574	0.29722	0.529367	-6.94759	7.23843	7.28934	7.26859	7.28191	7.15865	7.21677
ENSG00000084628	ENSG00000084628	ENSG00000084628	NKAIN1	79570	sodium/potassium transporting ATPase interacting 1 [Source:HGNC Symbol;Acc:HGNC:25743]	-0.000597257	-0.000597257	-0.000716105	0.999435	0.999719	-4.91329	-6.38549	-2.49641	-2.51457	-3.25074	-3.12258	-3.96526
ENSG00000084636	ENSG00000084636	ENSG00000084636	COL16A1	1307	collagen type XVI alpha 1 chain [Source:HGNC Symbol;Acc:HGNC:2193]	-0.643079	-0.643079	-5.84583	5.11937e-06	0.000105686	4.12369	3.77143	3.63298	3.79393	2.9694	3.06062	3.22204
ENSG00000084652	ENSG00000084652	ENSG00000084652	TXLNA	200081	taxilin alpha [Source:HGNC Symbol;Acc:HGNC:30685]	-0.0963762	-0.0963762	-2.54187	0.0179516	0.0773656	-4.61467	7.62824	7.64782	7.61139	7.57002	7.55208	7.47667
ENSG00000084674	ENSG00000084674	ENSG00000084674	APOB	338	apolipoprotein B [Source:HGNC Symbol;Acc:HGNC:603]	0.706033	0.706033	2.93034	0.00735066	0.0393971	-2.36566	0.127094	0.275084	0.39646	0.941439	0.975434	1.03025
ENSG00000084676	ENSG00000084676	ENSG00000084676	NCOA1	8648	nuclear receptor coactivator 1 [Source:HGNC Symbol;Acc:HGNC:7668]	0.0521873	0.0521873	0.802282	0.430317	0.652839	-6.85486	5.47838	5.46925	5.4676	5.46248	5.60932	5.50328
ENSG00000084693	ENSG00000084693	ENSG00000084693	AGBL5	60509	ATP/GTP binding protein like 5 [Source:HGNC Symbol;Acc:HGNC:26147]	0.0369282	0.0369282	0.562591	0.578967	0.771071	-6.96442	5.24095	5.12266	5.34757	5.33019	5.2909	5.17356
ENSG00000084710	ENSG00000084710	ENSG00000084710	EFR3B	22979	EFR3 homolog B [Source:HGNC Symbol;Acc:HGNC:29155]	-0.575327	-0.575327	-2.4074	0.0241752	0.0969419	-3.46305	1.9762	1.38667	1.68634	0.714709	1.34024	1.20331
ENSG00000084731	ENSG00000084731	ENSG00000084731	KIF3C	3797	kinesin family member 3C [Source:HGNC Symbol;Acc:HGNC:6321]	-0.0218466	-0.0218466	-0.39987	0.692814	0.842168	-7.2348	6.10193	6.19498	6.12613	6.15066	6.1967	6.01741
ENSG00000084733	ENSG00000084733	ENSG00000084733	RAB10	10890	RAB10	0.0229569	-7.15013	0.147684	3.93	0.000635139	0.0056036	-5.49392	7.87633	7.80826	7.88714	7.93029	8.0466
ENSG00000084754	ENSG00000084754	ENSG00000084754	HADHA	3030	hydroxyacyl-CoA dehydrogenase trifunctional multienzyme complex subunit alpha [Source:HGNC Symbol;Acc:HGNC:4801]	-0.126389	-0.126389	-3.35075	0.00267779	0.017828	-2.87531	8.03921	8.03151	8.04276	7.93222	7.84225	7.95803
ENSG00000084764	ENSG00000084764	ENSG00000084764	MAPRE3	22924	microtubule associated protein RP/EB family member 3 [Source:HGNC Symbol;Acc:HGNC:6892]	1.08511	1.08511	4.70595	8.91333e-05	0.00115951	1.40317	0.127094	0.543939	0.715763	1.36296	1.83208	1.52374
ENSG00000084774	ENSG00000084774	ENSG00000084774	CAD	790	carbamoyl-phosphate synthetase 2	-0.0905732	0.997856	-7.21133	-0.137375	-3.05832	0.00542756	0.999881	-4.60371	7.3687	7.26145	7.23421	7.26586
ENSG00000085063	ENSG00000085063	ENSG00000085063	CD59	966	CD59 molecule (CD59 blood group) [Source:HGNC Symbol;Acc:HGNC:1689]	0.0922495	0.0922495	2.17297	0.0399533	0.139559	-5.66523	9.29284	9.2796	9.29058	9.43966	9.24914	9.44666
ENSG00000085117	ENSG00000085117	ENSG00000085117	CD82	3732	CD82 molecule [Source:HGNC Symbol;Acc:HGNC:6210]	-0.516639	-0.516639	-9.91685	6.21317e-10	5.74361e-08	12.7922	6.10908	6.13942	6.01655	5.60727	5.58325	5.52953
ENSG00000085185	ENSG00000085185	ENSG00000085185	BCORL1	63035	BCL6 corepressor like 1 [Source:HGNC Symbol;Acc:HGNC:25657]	0.111822	0.111822	1.7393	0.0948834	0.255254	-5.68211	5.26461	5.39612	5.3006	5.47311	5.51836	5.318
ENSG00000085224	ENSG00000085224	ENSG00000085224	ATRX	546	ATRX	0.0568209	-6.49342	0.15916	3.50676	0.00182524	0.0131674	-4.99366	7.74486	7.70492	7.91931	7.77922	7.92243
ENSG00000085231	ENSG00000085231	ENSG00000085231	AK6	102157402	adenylate kinase 6 [Source:HGNC Symbol;Acc:HGNC:49151]	0.373878	0.373878	3.57082	0.00155779	0.0115573	-1.55253	4.03426	3.65681	3.7596	4.1608	4.05959	4.3071
ENSG00000085274	ENSG00000085274	ENSG00000085274	MYNN	55892	myoneurin [Source:HGNC Symbol;Acc:HGNC:14955]	0.0659305	0.0659305	0.941265	0.356013	0.588137	-6.67226	5.16297	5.12778	5.30656	5.14711	5.19895	5.44585
ENSG00000085276	ENSG00000085276	ENSG00000085276	MECOM	2122	MDS1 and EVI1 complex locus [Source:HGNC Symbol;Acc:HGNC:3498]	0.029961	0.029961	0.817522	0.421728	0.64505	-7.20756	7.40641	7.35343	7.35877	7.37264	7.40968	7.42428
ENSG00000085365	ENSG00000085365	ENSG00000085365	SCAMP1	9522	secretory carrier membrane protein 1 [Source:HGNC Symbol;Acc:HGNC:10563]	0.0612931	0.0612931	1.14909	0.261919	0.49094	-6.69194	6.36134	6.22637	6.35504	6.32496	6.31044	6.47971
ENSG00000085377	ENSG00000085377	ENSG00000085377	PREP	5550	prolyl endopeptidase [Source:HGNC Symbol;Acc:HGNC:9358]	-0.0187662	-0.0187662	-0.337053	0.739027	0.870238	-7.235	6.05706	5.98519	6.02741	5.92941	5.96928	6.11274
ENSG00000085382	ENSG00000085382	ENSG00000085382	HACE1	57531	HECT domain and ankyrin repeat containing E3 ubiquitin protein ligase 1 [Source:HGNC Symbol;Acc:HGNC:21033]	0.0651447	0.0651447	1.13757	0.266606	0.496207	-6.55293	5.5021	5.58924	5.59797	5.55681	5.62444	5.71541
ENSG00000085415	ENSG00000085415	ENSG00000085415	SEH1L	81929	SEH1 like nucleoporin [Source:HGNC Symbol;Acc:HGNC:30379]	-0.015259	-0.015259	-0.29211	0.77273	0.888051	-7.28933	6.15123	6.20391	6.30634	6.20901	6.12834	6.27769
ENSG00000085433	ENSG00000085433	ENSG00000085433	WDR47	22911	WD repeat domain 47 [Source:HGNC Symbol;Acc:HGNC:29141]	-0.418808	-0.418808	-6.62033	7.83685e-07	2.21553e-05	5.73842	5.14685	5.13288	5.20394	4.75044	4.73058	4.73983
ENSG00000085449	ENSG00000085449	ENSG00000085449	WDFY1	57590	WD repeat and FYVE domain containing 1 [Source:HGNC Symbol;Acc:HGNC:20451]	0.209271	0.209271	4.89921	5.46409e-05	0.000770801	1.01761	7.57676	7.51823	7.63919	7.75206	7.73455	7.86894
ENSG00000085465	ENSG00000085465	ENSG00000085465	OVGP1	5016	oviductal glycoprotein 1 [Source:HGNC Symbol;Acc:HGNC:8524]	-0.560977	-0.560977	-1.33006	0.196088	0.411394	-4.6978	-0.933457	-0.254566	0.0628705	-0.932381	-1.07456	-0.774377
ENSG00000085491	ENSG00000085491	ENSG00000085491	SLC25A24	29957	solute carrier family 25 member 24 [Source:HGNC Symbol;Acc:HGNC:20662]	0.106367	0.106367	2.44785	0.0221203	0.0903669	-4.76138	7.31047	7.22067	7.2635	7.2676	7.41968	7.42472
ENSG00000085511	ENSG00000085511	ENSG00000085511	MAP3K4	4216	mitogen-activated protein kinase kinase kinase 4 [Source:HGNC Symbol;Acc:HGNC:6856]	0.0469347	0.0469347	0.838443	0.410112	0.634861	-6.80864	5.35154	5.48264	5.3648	5.48065	5.43506	5.43894
ENSG00000085514	ENSG00000085514	ENSG00000085514	PILRA	29992	paired immunoglobin like type 2 receptor alpha [Source:HGNC Symbol;Acc:HGNC:20396]	-0.999553	-0.999553	-2.07675	0.048776	0.160908	-3.77842	-0.413119	-0.662757	-1.34966	-2.7216	-1.64147	-1.05734
ENSG00000085563	ENSG00000085563	ENSG00000085563	ABCB1	5243	ATP binding cassette subfamily B member 1 [Source:HGNC Symbol;Acc:HGNC:40]	0.014476	0.014476	0.375431	0.71066	0.852842	-7.5432	7.73526	7.76205	7.74969	7.77217	7.68997	7.83052
ENSG00000085644	ENSG00000085644	ENSG00000085644	ZNF213	7760	zinc finger protein 213 [Source:HGNC Symbol;Acc:HGNC:13005]	-0.0264238	-0.0264238	-0.252833	0.802566	0.904232	-6.69372	3.88681	3.58908	3.88696	3.60971	3.96298	3.66846
ENSG00000085662	ENSG00000085662	ENSG00000085662	AKR1B1	231	aldo-keto reductase family 1 member B [Source:HGNC Symbol;Acc:HGNC:381]	-0.210506	-0.210506	-5.15025	2.8997e-05	0.000453446	1.32327	9.67025	9.63985	9.6787	9.5696	9.35047	9.4265
ENSG00000085719	ENSG00000085719	ENSG00000085719	CPNE3	8895	copine 3 [Source:HGNC Symbol;Acc:HGNC:2316]	0.0403551	0.0403551	1.03331	0.31183	0.544348	-7.02805	7.52649	7.44521	7.4801	7.48823	7.52897	7.55104
ENSG00000085721	ENSG00000085721	ENSG00000085721	RRN3	54700	RRN3 homolog	-0.0935693	-5.41891	0.1127	2.12345	0.0442968	0.150162	-5.18083	5.88594	6.01591	5.85971	6.06096	6.01129
ENSG00000085733	ENSG00000085733	ENSG00000085733	CTTN	2017	cortactin [Source:HGNC Symbol;Acc:HGNC:3338]	-0.126011	-0.126011	-3.85623	0.000764426	0.00653988	-1.68846	8.24677	8.27608	8.21175	8.12568	8.12231	8.11283
ENSG00000085760	ENSG00000085760	ENSG00000085760	MTIF2	4528	mitochondrial translational initiation factor 2 [Source:HGNC Symbol;Acc:HGNC:7441]	0.260114	0.260114	4.40233	0.000192486	0.00218081	0.125853	5.44676	5.51037	5.49915	5.7224	5.66302	5.85949
ENSG00000085788	ENSG00000085788	ENSG00000085788	DDHD2	23259	DDHD domain containing 2 [Source:HGNC Symbol;Acc:HGNC:29106]	0.105437	0.105437	2.24291	0.0344727	0.125559	-5.07474	6.75294	6.73776	6.7505	6.85347	6.80765	6.89512
ENSG00000085831	ENSG00000085831	ENSG00000085831	TTC39A	22996	tetratricopeptide repeat domain 39A [Source:HGNC Symbol;Acc:HGNC:18657]	-0.680173	-0.680173	-1.87494	0.0731072	0.214426	-4.04808	-0.413119	-0.485403	-0.181963	-0.696449	-0.926199	-1.62446
ENSG00000085832	ENSG00000085832	ENSG00000085832	EPS15	2060	epidermal growth factor receptor pathway substrate 15 [Source:HGNC Symbol;Acc:HGNC:3419]	0.0252474	0.0252474	0.611235	0.54683	0.745963	-7.37573	7.46375	7.44692	7.52166	7.46067	7.47452	7.57133
ENSG00000085840	ENSG00000085840	ENSG00000085840	ORC1	4998	origin recognition complex subunit 1 [Source:HGNC Symbol;Acc:HGNC:8487]	-0.0992332	-0.0992332	-1.858	0.0755648	0.219752	-5.60664	6.03971	5.94124	5.98224	5.94257	5.83405	5.87621
ENSG00000085871	ENSG00000085871	ENSG00000085871	MGST2	4258	microsomal glutathione S-transferase 2 [Source:HGNC Symbol;Acc:HGNC:7063]	-0.242754	-0.242754	-3.92362	0.000645404	0.005675	-1.05186	5.63841	5.73625	5.64102	5.41133	5.48727	5.40211
ENSG00000085872	ENSG00000085872	ENSG00000085872	CHERP	10523	calcium homeostasis endoplasmic reticulum protein [Source:HGNC Symbol;Acc:HGNC:16930]	-0.0310828	-0.0310828	-0.379084	0.707982	0.851339	-7.26827	6.36433	6.23431	6.23005	6.22974	6.46037	6.03584
ENSG00000085978	ENSG00000085978	ENSG00000085978	ATG16L1	55054	autophagy related 16 like 1 [Source:HGNC Symbol;Acc:HGNC:21498]	0.0180161	0.0180161	0.260461	0.796745	0.900638	-7.05866	5.12821	5.05255	5.13197	5.18453	5.01844	5.14837
ENSG00000085982	ENSG00000085982	ENSG00000085982	USP40	55230	ubiquitin specific peptidase 40 [Source:HGNC Symbol;Acc:HGNC:20069]	0.189589	0.189589	4.05382	0.000464947	0.00440864	-0.860026	6.13732	6.10606	6.1638	6.33497	6.30106	6.33464
ENSG00000085998	ENSG00000085998	ENSG00000085998	POMGNT1	55624	protein O-linked mannose N-acetylglucosaminyltransferase 1 (beta 1	0.0159836	-7.04103	-0.0502051	-0.997381	0.328599	0.561056	-5.11369	6.65298	6.6479	6.6012	6.6071	6.62727
ENSG00000085999	ENSG00000085999	ENSG00000085999	RAD54L	8438	RAD54 like [Source:HGNC Symbol;Acc:HGNC:9826]	-0.0782452	-0.0782452	-1.39137	0.176966	0.384262	-6.27592	5.83656	5.76064	5.79864	5.73633	5.71197	5.70393
ENSG00000086015	ENSG00000086015	ENSG00000086015	MAST2	23139	microtubule associated serine/threonine kinase 2 [Source:HGNC Symbol;Acc:HGNC:19035]	-0.17621	-0.17621	-3.80103	0.000877854	0.00730683	-1.60076	6.98171	6.94932	7.00731	6.80264	6.9031	6.69871
ENSG00000086061	ENSG00000086061	ENSG00000086061	DNAJA1	3301	DnaJ heat shock protein family (Hsp40) member A1 [Source:HGNC Symbol;Acc:HGNC:5229]	0.178549	0.178549	5.2892	2.04485e-05	0.000337182	1.82344	8.63729	8.6655	8.62532	8.76767	8.81018	8.89296
ENSG00000086062	ENSG00000086062	ENSG00000086062	B4GALT1	2683	beta-1	-0.124278	-2.4341	0.363153	9.56258	1.25054e-09	1.01659e-07	-5.26201	7.47024	7.46862	7.39386	7.83234	7.90613
ENSG00000086065	ENSG00000086065	ENSG00000086065	CHMP5	51510	charged multivesicular body protein 5 [Source:HGNC Symbol;Acc:HGNC:26942]	0.0870212	0.0870212	1.84835	0.0769977	0.222926	-5.82899	6.9752	6.98222	7.01944	7.03136	7.03907	7.16955
ENSG00000086102	ENSG00000086102	ENSG00000086102	NFX1	4799	nuclear transcription factor	0.0567068	-6.36399	-0.156475	-2.91188	0.00767679	0.0407582	-4.6931	5.93502	5.83248	5.88165	5.66665	5.81704
ENSG00000086159	ENSG00000086159	ENSG00000086159	AQP6	363	aquaporin 6 [Source:HGNC Symbol;Acc:HGNC:639]	0.348972	0.348972	0.447687	0.658422	0.821089	-4.88788	-2.06276	-4.23039	-3.91468	-2.7216	-3.97961	-2.57221
ENSG00000086189	ENSG00000086189	ENSG00000086189	DIMT1	27292	DIM1 dimethyladenosine transferase 1 homolog [Source:HGNC Symbol;Acc:HGNC:30217]	0.0861186	0.0861186	1.29348	0.208242	0.42701	-6.32385	5.36553	5.37473	5.32232	5.42702	5.33935	5.5601
ENSG00000086200	ENSG00000086200	ENSG00000086200	IPO11	51194//101180901	importin 11 [Source:HGNC Symbol;Acc:HGNC:20628]	0.217953	0.217953	3.76733	0.000955087	0.00782497	-1.51513	5.85793	5.83248	5.86067	6.10065	5.9538	6.146
ENSG00000086232	ENSG00000086232	ENSG00000086232	EIF2AK1	27102	eukaryotic translation initiation factor 2 alpha kinase 1 [Source:HGNC Symbol;Acc:HGNC:24921]	0.00759976	0.00759976	0.203061	0.840811	0.924538	-7.60702	7.83597	7.80373	7.82389	7.82791	7.85993	7.79545
ENSG00000086300	ENSG00000086300	ENSG00000086300	SNX10	29887	sorting nexin 10 [Source:HGNC Symbol;Acc:HGNC:14974]	-0.825567	-0.825567	-3.8984	0.000687643	0.00599343	-0.344995	1.59691	1.34034	1.75764	0.673198	0.816001	0.654267
ENSG00000086475	ENSG00000086475	ENSG00000086475	SEPHS1	22929	selenophosphate synthetase 1 [Source:HGNC Symbol;Acc:HGNC:19685]	-0.149968	-0.149968	-2.99388	0.0063263	0.0351238	-3.33575	6.05583	5.96624	6.02018	5.90047	5.81836	5.86208
ENSG00000086504	ENSG00000086504	ENSG00000086504	MRPL28	10573	mitochondrial ribosomal protein L28 [Source:HGNC Symbol;Acc:HGNC:14484]	-0.047445	-0.047445	-0.797076	0.433276	0.65542	-6.9678	5.95895	6.13688	5.99704	6.06498	6.03977	5.85949
ENSG00000086544	ENSG00000086544	ENSG00000086544	ITPKC	80271	inositol-trisphosphate 3-kinase C [Source:HGNC Symbol;Acc:HGNC:14897]	-0.332611	-0.332611	-5.06911	3.55754e-05	0.000541326	1.913	5.19914	5.24243	5.20181	4.97417	4.79347	4.87651
ENSG00000086589	ENSG00000086589	ENSG00000086589	RBM22	55696	RNA binding motif protein 22 [Source:HGNC Symbol;Acc:HGNC:25503]	0.358956	0.358956	7.25551	1.77266e-07	6.30911e-06	6.99673	6.31161	6.20875	6.24873	6.57717	6.68682	6.57497
ENSG00000086598	ENSG00000086598	ENSG00000086598	TMED2	10959	transmembrane p24 trafficking protein 2 [Source:HGNC Symbol;Acc:HGNC:16996]	0.12621	0.12621	3.92907	0.000636625	0.00561434	-1.52563	8.23457	8.21018	8.20778	8.33855	8.34766	8.34375
ENSG00000086619	ENSG00000086619	ENSG00000086619	ERO1B	56605	endoplasmic reticulum oxidoreductase 1 beta [Source:HGNC Symbol;Acc:HGNC:14355]	-0.120554	-0.120554	-1.22423	0.232829	0.458504	-5.92461	3.66554	3.61364	3.65145	3.51889	3.35701	3.68608
ENSG00000086666	ENSG00000086666	ENSG00000086666	ZFAND6	54469	zinc finger AN1-type containing 6 [Source:HGNC Symbol;Acc:HGNC:30164]	0.0759183	0.0759183	1.43732	0.163627	0.366124	-6.22432	5.7493	5.82093	5.73529	5.81716	5.83275	5.89527
ENSG00000086696	ENSG00000086696	ENSG00000086696	HSD17B2	3294	hydroxysteroid 17-beta dehydrogenase 2 [Source:HGNC Symbol;Acc:HGNC:5211]	-0.514867	-0.514867	-4.81567	6.75033e-05	0.000914778	1.66061	3.41948	3.33522	3.44377	2.81573	2.82966	2.99592
ENSG00000086712	ENSG00000086712	ENSG00000086712	TXLNG	55787	taxilin gamma [Source:HGNC Symbol;Acc:HGNC:18578]	0.234869	0.234869	4.57831	0.000123194	0.0015229	0.397105	6.43712	6.46366	6.39937	6.61534	6.6687	6.72876
ENSG00000086730	ENSG00000086730	ENSG00000086730	LAT2	7462	linker for activation of T cells family member 2 [Source:HGNC Symbol;Acc:HGNC:12749]	0.484592	0.484592	1.12754	0.270736	0.500639	-4.8442	-1.50203	-1.38162	-0.59049	-0.809597	-0.555274	-0.651307
ENSG00000086758	ENSG00000086758	ENSG00000086758	HUWE1	10075	HECT	0.0231928	0.896003	-7.35878	0.0567996	1.81739	0.0817516	0.999881	-5.70492	9.23862	9.24319	9.2245	9.29258
ENSG00000086827	ENSG00000086827	ENSG00000086827	ZW10	9183	zw10 kinetochore protein [Source:HGNC Symbol;Acc:HGNC:13194]	0.190662	0.190662	3.71416	0.00109074	0.00869432	-1.69615	6.12209	6.09477	6.19517	6.34161	6.26679	6.36866
ENSG00000086848	ENSG00000086848	ENSG00000086848	ALG9	79796	ALG9	-0.00513488	0.772605	-5.81708	0.203657	2.01408	0.0554218	0.999881	-4.76221	3.77743	3.87641	3.50546	3.75606
ENSG00000086991	ENSG00000086991	ENSG00000086991	NOX4	50507	NADPH oxidase 4 [Source:HGNC Symbol;Acc:HGNC:7891]	0.137826	0.137826	0.57536	0.57044	0.764975	-5.78664	1.48417	1.26794	0.808216	1.36296	0.975434	1.64877
ENSG00000087008	ENSG00000087008	ENSG00000087008	ACOX3	8310	acyl-CoA oxidase 3	0.118755	-5.57541	-0.372298	-3.88423	0.000712554	0.00616681	-4.62179	3.59941	3.60876	3.55544	3.32479	3.24409
ENSG00000087053	ENSG00000087053	ENSG00000087053	MTMR2	8898	myotubularin related protein 2 [Source:HGNC Symbol;Acc:HGNC:7450]	0.0627378	0.0627378	1.56876	0.129886	0.315092	-6.24612	6.86343	6.87966	6.85917	6.90257	6.90372	6.98799
ENSG00000087074	ENSG00000087074	ENSG00000087074	PPP1R15A	23645	protein phosphatase 1 regulatory subunit 15A [Source:HGNC Symbol;Acc:HGNC:14375]	-0.135503	-0.135503	-2.21684	0.0364307	0.130859	-4.83412	5.44299	5.36319	5.40051	5.15467	5.36298	5.28178
ENSG00000087076	ENSG00000087076	ENSG00000087076	HSD17B14	51171	hydroxysteroid 17-beta dehydrogenase 14 [Source:HGNC Symbol;Acc:HGNC:23238]	0.375893	0.375893	1.98216	0.0591054	0.184413	-4.31096	1.72648	1.55839	1.53223	2.10246	2.26147	1.54963
ENSG00000087077	ENSG00000087077	ENSG00000087077	TRIP6	7205	thyroid hormone receptor interactor 6 [Source:HGNC Symbol;Acc:HGNC:12311]	0.00743913	0.00743913	0.138422	0.89107	0.949572	-7.32535	6.17753	6.30084	6.17034	6.29961	6.19771	6.18369
ENSG00000087085	ENSG00000087085	ENSG00000087085	ACHE	43	acetylcholinesterase (Cartwright blood group) [Source:HGNC Symbol;Acc:HGNC:108]	0.368147	0.368147	0.592913	0.558824	0.755562	-4.92753	-2.45397	-3.40218	-2.1244	-2.0309	-1.89377	-3.10675
ENSG00000087086	ENSG00000087086	ENSG00000087086	FTL	2512	ferritin light chain [Source:HGNC Symbol;Acc:HGNC:3999]	-0.12201	-0.12201	-3.59691	0.00146023	0.0109935	-2.40958	8.74079	8.74071	8.71574	8.6559	8.65961	8.51367
ENSG00000087087	ENSG00000087087	ENSG00000087087	SRRT	51593	serrate	-0.0140428	-7.13787	0.0883108	1.73534	0.0955953	0.25641	-5.11938	6.97194	6.91713	6.81237	7.02054	7.14194
ENSG00000087088	ENSG00000087088	ENSG00000087088	BAX	581	BCL2 associated X	0.0315072	-6.89649	-0.167494	-2.9669	0.00674337	0.0368995	-4.68886	6.51631	6.57663	6.49775	6.44003	6.34005
ENSG00000087095	ENSG00000087095	ENSG00000087095	NLK	51701	nemo like kinase [Source:HGNC Symbol;Acc:HGNC:29858]	-0.116837	-0.116837	-2.42215	0.0234063	0.0945225	-4.61882	6.35233	6.2477	6.29839	6.12202	6.21778	6.20217
ENSG00000087111	ENSG00000087111	ENSG00000087111	PIGS	94005	phosphatidylinositol glycan anchor biosynthesis class S [Source:HGNC Symbol;Acc:HGNC:14937]	0.149539	0.149539	2.54938	0.0176522	0.076433	-4.39718	6.32395	6.37165	6.42332	6.52926	6.6738	6.36411
ENSG00000087152	ENSG00000087152	ENSG00000087152	ATXN7L3	56970	ataxin 7 like 3 [Source:HGNC Symbol;Acc:HGNC:25416]	-0.0366151	-0.0366151	-0.831649	0.413862	0.637735	-7.03842	6.52435	6.51344	6.57823	6.51464	6.53187	6.4551
ENSG00000087157	ENSG00000087157	ENSG00000087157	PGS1	9489	phosphatidylglycerophosphate synthase 1 [Source:HGNC Symbol;Acc:HGNC:30029]	-0.240634	-0.240634	-3.49387	0.00188422	0.0134581	-2.00445	5.30251	5.16812	5.28862	5.06524	5.03211	4.91685
ENSG00000087191	ENSG00000087191	ENSG00000087191	PSMC5	5705	proteasome 26S subunit	0.00502834	-7.21727	0.0412553	0.857557	0.399679	0.625475	-5.28969	7.17174	7.2558	7.17415	7.32778	7.191
ENSG00000087206	ENSG00000087206	ENSG00000087206	UIMC1	51720	ubiquitin interaction motif containing 1 [Source:HGNC Symbol;Acc:HGNC:30298]	0.0164644	0.0164644	0.272787	0.787367	0.895464	-7.15871	5.55539	5.63314	5.45157	5.53814	5.50208	5.66745
ENSG00000087237	ENSG00000087237	ENSG00000087237	CETP	1071	cholesteryl ester transfer protein [Source:HGNC Symbol;Acc:HGNC:1869]	-0.249497	-0.249497	-1.52939	0.139333	0.329441	-5.13948	2.42109	2.38336	2.38659	2.27887	2.06269	2.08031
ENSG00000087245	ENSG00000087245	ENSG00000087245	MMP2	4313	matrix metallopeptidase 2 [Source:HGNC Symbol;Acc:HGNC:7166]	0.846458	0.846458	6.56086	9.02989e-07	2.46604e-05	5.77931	1.86801	1.9618	1.99249	2.80616	2.82966	2.73896
ENSG00000087250	ENSG00000087250	ENSG00000087250	MT3	4504	metallothionein 3 [Source:HGNC Symbol;Acc:HGNC:7408]	-0.0807617	-0.0807617	-0.0924155	0.92714	0.966702	-4.85786	-3.86123	-4.23039	-3.91468	-2.7216	-3.97961	-6.38549
ENSG00000087253	ENSG00000087253	ENSG00000087253	LPCAT2	54947	lysophosphatidylcholine acyltransferase 2 [Source:HGNC Symbol;Acc:HGNC:26032]	-0.265705	-0.265705	-4.51783	0.000143616	0.00172439	0.310766	6.38017	6.21839	6.33576	5.93271	6.05881	6.13643
ENSG00000087258	ENSG00000087258	ENSG00000087258	GNAO1	2775	G protein subunit alpha o1 [Source:HGNC Symbol;Acc:HGNC:4389]	0.635256	0.635256	0.906342	0.373827	0.603882	-4.76071	-2.99241	-3.40218	-3.05105	-2.3353	-3.97961	-1.22278
ENSG00000087263	ENSG00000087263	ENSG00000087263	OGFOD1	55239	2-oxoglutarate and iron dependent oxygenase domain containing 1 [Source:HGNC Symbol;Acc:HGNC:25585]	0.111881	0.111881	2.50463	0.0195066	0.0821308	-4.53293	6.55433	6.63056	6.69936	6.7537	6.70542	6.76236
ENSG00000087266	ENSG00000087266	ENSG00000087266	SH3BP2	6452	SH3 domain binding protein 2 [Source:HGNC Symbol;Acc:HGNC:10825]	-0.34215	-0.34215	-7.62695	7.61342e-08	3.07569e-06	7.86117	6.56043	6.53095	6.54166	6.22346	6.20577	6.17332
ENSG00000087269	ENSG00000087269	ENSG00000087269	NOP14	8602	NOP14 nucleolar protein [Source:HGNC Symbol;Acc:HGNC:16821]	0.0764282	0.0764282	1.28311	0.211791	0.431346	-6.43284	5.77947	5.79754	5.82792	5.76995	6.03977	5.83075
ENSG00000087274	ENSG00000087274	ENSG00000087274	ADD1	118	adducin 1 [Source:HGNC Symbol;Acc:HGNC:243]	0.317069	0.317069	9.52068	1.35982e-09	1.08433e-07	11.7182	7.88155	7.86892	7.89017	8.19423	8.22903	8.16688
ENSG00000087299	ENSG00000087299	ENSG00000087299	L2HGDH	79944	L-2-hydroxyglutarate dehydrogenase [Source:HGNC Symbol;Acc:HGNC:20499]	0.16567	0.16567	2.04218	0.0523484	0.16944	-4.94584	4.22176	4.57342	4.33057	4.52691	4.49426	4.65592
ENSG00000087301	ENSG00000087301	ENSG00000087301	TXNDC16	57544	thioredoxin domain containing 16 [Source:HGNC Symbol;Acc:HGNC:19965]	0.0758308	0.0758308	1.30712	0.203642	0.421081	-6.32074	5.48388	5.3501	5.43897	5.40659	5.55512	5.52953
ENSG00000087302	ENSG00000087302	ENSG00000087302	RTRAF	51637	RNA transcription	0.0591478	-6.10486	0.147695	3.58253	0.00151325	0.0112984	-5.01211	6.89478	6.99723	6.96042	7.09316	7.14036
ENSG00000087303	ENSG00000087303	ENSG00000087303	NID2	22795	nidogen 2 [Source:HGNC Symbol;Acc:HGNC:13389]	0.0859116	0.0859116	1.28284	0.211883	0.431419	-6.30741	5.1721	5.22501	5.27653	5.24598	5.37554	5.31612
ENSG00000087338	ENSG00000087338	ENSG00000087338	GMCL1	64395	germ cell-less	0.0655025	-6.21791	0.0742897	1.29687	0.20709	0.425572	-4.63218	5.61517	5.57181	5.76729	5.54535	5.66009
ENSG00000087365	ENSG00000087365	ENSG00000087365	SF3B2	10992	splicing factor 3b subunit 2 [Source:HGNC Symbol;Acc:HGNC:10769]	0.0976288	0.0976288	2.88267	0.00822116	0.0428641	-4.02611	8.35493	8.35302	8.3339	8.40187	8.50828	8.42751
ENSG00000087448	ENSG00000087448	ENSG00000087448	KLHL42	57542	kelch like family member 42 [Source:HGNC Symbol;Acc:HGNC:29252]	0.268395	0.268395	5.61411	9.08344e-06	0.000172676	3.03681	6.30333	6.2031	6.17143	6.4887	6.47795	6.51135
ENSG00000087460	ENSG00000087460	ENSG00000087460	GNAS	2778	GNAS complex locus [Source:HGNC Symbol;Acc:HGNC:4392]	-0.0120724	-0.0120724	-0.329057	0.744986	0.873512	-7.91387	9.65883	9.70078	9.65322	9.62746	9.77451	9.581
ENSG00000087470	ENSG00000087470	ENSG00000087470	DNM1L	10059	dynamin 1 like [Source:HGNC Symbol;Acc:HGNC:2973]	0.068113	0.068113	1.66985	0.108032	0.278676	-6.21995	7.54417	7.56242	7.62457	7.58933	7.62343	7.72478
ENSG00000087502	ENSG00000087502	ENSG00000087502	ERGIC2	51290	ERGIC and golgi 2 [Source:HGNC Symbol;Acc:HGNC:30208]	0.217205	0.217205	4.15026	0.000364433	0.00363945	-0.657195	6.37326	6.26098	6.35696	6.47064	6.49286	6.67244
ENSG00000087510	ENSG00000087510	ENSG00000087510	TFAP2C	7022	transcription factor AP-2 gamma [Source:HGNC Symbol;Acc:HGNC:11744]	-2.32558	-2.32558	-2.76231	0.0108757	0.0528978	-3.50512	-1.75533	-2.49641	-2.51457	-3.25074	-6.38549	-6.38549
ENSG00000087586	ENSG00000087586	ENSG00000087586	AURKA	6790	aurora kinase A [Source:HGNC Symbol;Acc:HGNC:11393]	0.100189	0.100189	2.38088	0.0256171	0.101304	-4.80881	6.73688	6.79578	6.78575	6.82828	6.88564	6.91206
ENSG00000087589	ENSG00000087589	ENSG00000087589	CASS4	57091	Cas scaffold protein family member 4 [Source:HGNC Symbol;Acc:HGNC:15878]	0.251022	0.251022	0.351052	0.728633	0.864086	-4.9425	-2.99241	-4.23039	-1.8176	-2.0309	-3.97961	-2.57221
ENSG00000087842	ENSG00000087842	ENSG00000087842	PIR	8544	pirin [Source:HGNC Symbol;Acc:HGNC:30048]	-1.07239	-1.07239	-15.5786	5.3957e-14	2.68398e-11	22.0716	5.83656	5.82619	5.8293	4.6227	4.78273	4.87906
ENSG00000087884	ENSG00000087884	ENSG00000087884	AAMDC	28971	adipogenesis associated Mth938 domain containing [Source:HGNC Symbol;Acc:HGNC:30205]	0.175682	0.175682	1.73871	0.0949897	0.255343	-5.26464	3.62623	3.88775	3.49335	3.92474	3.69731	3.96629
ENSG00000087903	ENSG00000087903	ENSG00000087903	RFX2	5990	regulatory factor X2 [Source:HGNC Symbol;Acc:HGNC:9983]	-0.161423	-0.161423	-1.61027	0.120505	0.299713	-5.35282	3.50865	3.44875	3.47936	3.44065	3.27508	3.21396
ENSG00000087995	ENSG00000087995	ENSG00000087995	METTL2A	339175	methyltransferase like 2A [Source:HGNC Symbol;Acc:HGNC:25755]	-0.0507994	-0.0507994	-0.570821	0.573464	0.767214	-6.70884	4.14038	4.42317	4.32666	4.29343	4.26649	4.20898
ENSG00000088035	ENSG00000088035	ENSG00000088035	ALG6	29929	ALG6	-0.081088	0.999218	-6.65931	-0.0389592	-0.507784	0.616272	0.999881	-4.84604	4.61553	4.48677	4.57908	4.61724
ENSG00000088038	ENSG00000088038	ENSG00000088038	CNOT3	4849	CCR4-NOT transcription complex subunit 3 [Source:HGNC Symbol;Acc:HGNC:7879]	-0.00894589	-0.00894589	-0.137729	0.891611	0.949755	-7.27733	5.93904	5.94802	6.07354	6.01289	6.09617	5.81616
ENSG00000088053	ENSG00000088053	ENSG00000088053	GP6	51206	glycoprotein VI platelet [Source:HGNC Symbol;Acc:HGNC:14388]	2.22438	2.22438	2.3903	0.025096	0.0997593	-3.86365	-6.38549	-6.38549	-6.38549	-3.25074	-3.97961	-2.57221
ENSG00000088179	ENSG00000088179	ENSG00000088179	PTPN4	5775	protein tyrosine phosphatase	0.00552567	-6.73055	-0.0998676	-1.51912	0.141888	0.333587	-5.02483	5.00847	4.95792	5.01989	4.8838	4.75001
ENSG00000088205	ENSG00000088205	ENSG00000088205	DDX18	8886	DEAD-box helicase 18 [Source:HGNC Symbol;Acc:HGNC:2741]	0.28513	0.28513	6.2872	1.74262e-06	4.30851e-05	4.57955	6.94623	6.95894	7.0012	7.24165	7.18541	7.33499
ENSG00000088247	ENSG00000088247	ENSG00000088247	KHSRP	8570	KH-type splicing regulatory protein [Source:HGNC Symbol;Acc:HGNC:6316]	0.207558	0.207558	4.76482	7.67819e-05	0.00101828	0.519131	8.49859	8.50282	8.48684	8.70966	8.81924	8.5819
ENSG00000088256	ENSG00000088256	ENSG00000088256	GNA11	2767	G protein subunit alpha 11 [Source:HGNC Symbol;Acc:HGNC:4379]	-0.122311	-0.122311	-2.79634	0.0100526	0.0497421	-4.14552	8.08342	8.00947	8.09387	7.98088	8.01826	7.80925
ENSG00000088280	ENSG00000088280	ENSG00000088280	ASAP3	55616	ArfGAP with SH3 domain	0.187558	-3.54385	0.0591257	0.777342	0.444605	0.664892	-4.61317	4.12166	4.26476	4.45288	4.29343	4.20346
ENSG00000088298	ENSG00000088298	ENSG00000088298	EDEM2	55741	ER degradation enhancing alpha-mannosidase like protein 2 [Source:HGNC Symbol;Acc:HGNC:15877]	-0.0775406	-0.0775406	-1.26871	0.216797	0.437793	-6.32796	5.31492	5.30407	5.33791	5.1357	5.289	5.30476
ENSG00000088305	ENSG00000088305	ENSG00000088305	DNMT3B	1789	DNA methyltransferase 3 beta [Source:HGNC Symbol;Acc:HGNC:2979]	-0.806115	-0.806115	-8.31615	1.66554e-08	8.65586e-07	9.68029	4.15427	4.27094	4.36141	3.33148	3.51463	3.53875
ENSG00000088320	ENSG00000088320	ENSG00000088320	REM1	28954	RRAD and GEM like GTPase 1 [Source:HGNC Symbol;Acc:HGNC:15922]	-0.652715	-0.652715	-0.839597	0.409478	0.634258	-4.76327	-3.86123	-2.87935	-1.8176	-4.09518	-3.97961	-2.57221
ENSG00000088325	ENSG00000088325	ENSG00000088325	TPX2	22974	TPX2	0.0293189	-7.12	0.079739	2.33043	0.0285799	0.109921	-4.86792	8.80876	8.78165	8.77494	8.80072	8.94906
ENSG00000088340	ENSG00000088340	ENSG00000088340	FER1L4	80307	fer-1 like family member 4	-0.145645	-5.39282	-0.51991	-2.9284	0.0073844	0.0395678	-4.66316	1.65015	2.00698	1.70471	1.19713	1.28041
ENSG00000088356	ENSG00000088356	ENSG00000088356	PDRG1	81572	p53 and DNA damage regulated 1 [Source:HGNC Symbol;Acc:HGNC:16119]	-0.289642	-0.289642	-3.09803	0.00493621	0.0288226	-2.7652	4.43393	4.7276	4.58368	4.45524	4.19132	4.25297
ENSG00000088367	ENSG00000088367	ENSG00000088367	EPB41L1	2036	erythrocyte membrane protein band 4.1 like 1 [Source:HGNC Symbol;Acc:HGNC:3378]	-0.232266	-0.232266	-4.61747	0.000111548	0.00140221	0.397107	7.22698	7.24563	7.28074	7.02622	7.12556	6.9033
ENSG00000088386	ENSG00000088386	ENSG00000088386	SLC15A1	6564	solute carrier family 15 member 1 [Source:HGNC Symbol;Acc:HGNC:10920]	2.07082	2.07082	2.60455	0.0155922	0.0692796	-3.48485	-3.86123	-6.38549	-2.51457	-2.3353	-1.64147	-1.87689
ENSG00000088387	ENSG00000088387	ENSG00000088387	DOCK9	23348	dedicator of cytokinesis 9 [Source:HGNC Symbol;Acc:HGNC:14132]	0.0263487	0.0263487	0.883753	0.385658	0.614438	-7.35018	8.47066	8.46992	8.50163	8.48613	8.5247	8.51017
ENSG00000088448	ENSG00000088448	ENSG00000088448	ANKRD10	55608	ankyrin repeat domain 10 [Source:HGNC Symbol;Acc:HGNC:20265]	-0.290276	-0.290276	-4.91821	5.20764e-05	0.000740626	1.45968	5.59326	5.54397	5.57348	5.2844	5.25054	5.29905
ENSG00000088451	ENSG00000088451	ENSG00000088451	TGDS	23483	TDP-glucose 4	-0.0158997	-6.27411	-0.276533	-2.31065	0.0298243	0.113289	-4.78482	3.66554	3.43779	3.51672	3.19881	3.09576
ENSG00000088538	ENSG00000088538	ENSG00000088538	DOCK3	1795	dedicator of cytokinesis 3 [Source:HGNC Symbol;Acc:HGNC:2989]	-0.319992	-0.319992	-0.723508	0.47641	0.691495	-5.11404	-0.526683	-0.977872	-0.996892	-1.0666	-1.42679	-1.05734
ENSG00000088543	ENSG00000088543	ENSG00000088543	C3orf18	51161	chromosome 3 open reading frame 18 [Source:HGNC Symbol;Acc:HGNC:24837]	0.203541	0.203541	1.02575	0.315308	0.547582	-5.43788	1.15644	1.13855	1.09185	1.53504	1.11899	1.32822
ENSG00000088682	ENSG00000088682	ENSG00000088682	COQ9	57017	coenzyme Q9 [Source:HGNC Symbol;Acc:HGNC:25302]	0.0125385	0.0125385	0.167232	0.868598	0.938271	-7.05503	4.87509	5.06328	5.06563	4.93299	5.18678	4.94394
ENSG00000088726	ENSG00000088726	ENSG00000088726	TMEM40	55287	transmembrane protein 40 [Source:HGNC Symbol;Acc:HGNC:25620]	-1.51052	-1.51052	-4.74011	8.17415e-05	0.00107338	1.00112	0.916842	0.459767	0.76273	-0.809597	-1.07456	-0.651307
ENSG00000088727	ENSG00000088727	ENSG00000088727	KIF9	64147	kinesin family member 9 [Source:HGNC Symbol;Acc:HGNC:16666]	-0.572489	-0.572489	-3.26344	0.00331244	0.0211115	-1.77303	1.79898	2.07929	2.08779	1.51167	1.31064	1.44317
ENSG00000088766	ENSG00000088766	ENSG00000088766	CRLS1	54675	cardiolipin synthase 1 [Source:HGNC Symbol;Acc:HGNC:16148]	-0.215633	-0.215633	-2.81849	0.00954894	0.0479213	-3.57585	5.35154	5.31908	5.34372	5.12995	4.92384	5.31045
ENSG00000088808	ENSG00000088808	ENSG00000088808	PPP1R13B	23368	protein phosphatase 1 regulatory subunit 13B [Source:HGNC Symbol;Acc:HGNC:14950]	-0.171464	-0.171464	-1.99898	0.0571385	0.180527	-5.12605	4.95659	5.00322	4.91264	4.65504	5.00464	4.71717
ENSG00000088812	ENSG00000088812	ENSG00000088812	ATRN	8455	attractin [Source:HGNC Symbol;Acc:HGNC:885]	-0.121593	-0.121593	-2.72051	0.0119738	0.0568278	-4.10813	6.90645	6.89777	6.93546	6.83241	6.77211	6.76582
ENSG00000088826	ENSG00000088826	ENSG00000088826	SMOX	54498	spermine oxidase [Source:HGNC Symbol;Acc:HGNC:15862]	-0.264214	-0.264214	-2.76267	0.0108665	0.0528768	-3.33824	3.89786	3.98882	3.88696	3.75108	3.73681	3.49945
ENSG00000088832	ENSG00000088832	ENSG00000088832	FKBP1A	2280	FK506 binding protein 1A [Source:HGNC Symbol;Acc:HGNC:3711]	-0.269382	-0.269382	-9.03945	3.61678e-09	2.42964e-07	10.6002	8.96217	8.92514	8.95255	8.65706	8.70316	8.66881
ENSG00000088833	ENSG00000088833	ENSG00000088833	NSFL1C	55968	NSFL1 cofactor [Source:HGNC Symbol;Acc:HGNC:15912]	0.05475	0.05475	1.10012	0.282267	0.512542	-6.79401	6.51989	6.59709	6.59048	6.61876	6.7111	6.54713
ENSG00000088836	ENSG00000088836	ENSG00000088836	SLC4A11	83959	solute carrier family 4 member 11 [Source:HGNC Symbol;Acc:HGNC:16438]	0.0407076	0.0407076	0.319683	0.751994	0.877152	-6.53262	3.29966	3.29934	3.25135	3.16925	3.55937	3.26173
ENSG00000088854	ENSG00000088854	ENSG00000088854	C20orf194	25943	chromosome 20 open reading frame 194 [Source:HGNC Symbol;Acc:HGNC:17721]	0.0836545	0.0836545	1.30784	0.203404	0.420795	-6.2916	5.18568	5.37903	5.30656	5.39546	5.2852	5.46128
ENSG00000088876	ENSG00000088876	ENSG00000088876	ZNF343	79175	zinc finger protein 343 [Source:HGNC Symbol;Acc:HGNC:16017]	0.119402	0.119402	1.26433	0.218336	0.439702	-5.95291	3.90882	3.7616	3.67005	3.88892	3.86455	3.93717
ENSG00000088881	ENSG00000088881	ENSG00000088881	EBF4	57593	early B cell factor 4 [Source:HGNC Symbol;Acc:HGNC:29278]	-0.644096	-0.644096	-1.73395	0.0958464	0.256885	-4.25502	-0.526683	0.224967	-0.181963	-0.493731	-0.260476	-1.62446
ENSG00000088882	ENSG00000088882	ENSG00000088882	CPXM1	56265	carboxypeptidase X	1.39435	-4.22044	-0.691812	-0.823263	0.41852	0.641697	-4.59242	-1.28664	-3.40218	-1.44273	-3.25074	-2.19976
ENSG00000088888	ENSG00000088888	ENSG00000088888	MAVS	57506	mitochondrial antiviral signaling protein [Source:HGNC Symbol;Acc:HGNC:29233]	0.063526	0.063526	1.70292	0.101591	0.266908	-6.19484	7.72832	7.69891	7.76275	7.79714	7.85096	7.72726
ENSG00000088899	ENSG00000088899	ENSG00000088899	LZTS3	9762	leucine zipper tumor suppressor family member 3 [Source:HGNC Symbol;Acc:HGNC:30139]	-0.426863	-0.426863	-3.40873	0.00232333	0.0159447	-1.71464	3.2488	3.45962	3.22644	3.05269	2.93042	2.69324
ENSG00000088930	ENSG00000088930	ENSG00000088930	XRN2	22803	5'-3' exoribonuclease 2 [Source:HGNC Symbol;Acc:HGNC:12836]	-0.0419835	-0.0419835	-0.98823	0.332967	0.565695	-7.08504	7.5247	7.59454	7.64664	7.54543	7.47369	7.62368
ENSG00000088970	ENSG00000088970	ENSG00000088970	KIZ	55857	kizuna centrosomal protein [Source:HGNC Symbol;Acc:HGNC:15865]	0.155256	0.155256	1.45799	0.157895	0.357649	-5.59561	3.34879	3.47042	3.37742	3.55933	3.69158	3.43146
ENSG00000088986	ENSG00000088986	ENSG00000088986	DYNLL1	8655	dynein light chain LC8-type 1 [Source:HGNC Symbol;Acc:HGNC:15476]	0.0530087	0.0530087	1.27269	0.215404	0.436026	-6.70112	7.13136	7.24759	7.11417	7.23141	7.23353	7.1995
ENSG00000089006	ENSG00000089006	ENSG00000089006	SNX5	27131	sorting nexin 5 [Source:HGNC Symbol;Acc:HGNC:14969]	0.156068	0.156068	3.65947	0.00124998	0.00967208	-1.95701	6.86835	6.8751	6.87929	7.05478	6.97917	7.05617
ENSG00000089009	ENSG00000089009	ENSG00000089009	RPL6	6128	ribosomal protein L6 [Source:HGNC Symbol;Acc:HGNC:10362]	0.0478427	0.0478427	1.46837	0.155078	0.353365	-6.66438	8.3773	8.41562	8.41493	8.40167	8.49024	8.46476
ENSG00000089012	ENSG00000089012	ENSG00000089012	SIRPG	55423	signal regulatory protein gamma [Source:HGNC Symbol;Acc:HGNC:15757]	-0.0704629	-0.0704629	-0.0773121	0.939021	0.971911	-4.92106	-2.06276	-2.49641	-6.38549	-4.09518	-3.97961	-2.18306
ENSG00000089022	ENSG00000089022	ENSG00000089022	MAPKAPK5	8550	mitogen-activated protein kinase-activated protein kinase 5 [Source:HGNC Symbol;Acc:HGNC:6889]	0.306243	0.306243	5.0457	3.7739e-05	0.000568452	1.81917	5.03373	5.08452	5.09116	5.33519	5.45211	5.34782
ENSG00000089041	ENSG00000089041	ENSG00000089041	P2RX7	5027	purinergic receptor P2X 7 [Source:HGNC Symbol;Acc:HGNC:8537]	-0.44383	-0.44383	-3.15314	0.00432466	0.0259331	-2.22751	3.02527	3.02694	3.04834	2.77706	2.42237	2.54668
ENSG00000089048	ENSG00000089048	ENSG00000089048	ESF1	51575	ESF1 nucleolar pre-rRNA processing protein homolog [Source:HGNC Symbol;Acc:HGNC:15898]	0.178898	0.178898	3.06105	0.00539233	0.0308591	-3.12208	5.49302	5.61866	5.50779	5.63861	5.72325	5.81616
ENSG00000089050	ENSG00000089050	ENSG00000089050	RBBP9	10741	RB binding protein 9	0.0994099	-5.1144	0.159008	3.00509	0.00616037	0.0343683	-5.177	5.74471	5.60647	5.78718	5.77486	5.83014
ENSG00000089053	ENSG00000089053	ENSG00000089053	ANAPC5	51433	anaphase promoting complex subunit 5 [Source:HGNC Symbol;Acc:HGNC:15713]	-0.0811576	-0.0811576	-2.18509	0.0389504	0.137103	-5.34083	7.70257	7.72281	7.73025	7.68446	7.59185	7.6343
ENSG00000089057	ENSG00000089057	ENSG00000089057	SLC23A2	9962	solute carrier family 23 member 2 [Source:HGNC Symbol;Acc:HGNC:10973]	0.298676	0.298676	4.06402	0.000453133	0.00431384	-0.6177	4.93262	5.08803	4.92302	5.32517	5.10291	5.43374
ENSG00000089060	ENSG00000089060	ENSG00000089060	SLC8B1	80024	solute carrier family 8 member B1 [Source:HGNC Symbol;Acc:HGNC:26175]	0.0361181	0.0361181	0.630586	0.534312	0.736335	-7.02411	5.72159	5.63194	5.70405	5.77731	5.69202	5.68215
ENSG00000089063	ENSG00000089063	ENSG00000089063	TMEM230	29058	transmembrane protein 230 [Source:HGNC Symbol;Acc:HGNC:15876]	0.0678171	0.0678171	1.46246	0.156678	0.355563	-6.30597	6.38901	6.3579	6.33673	6.4237	6.45868	6.40368
ENSG00000089091	ENSG00000089091	ENSG00000089091	DZANK1	55184	double zinc ribbon and ankyrin repeat domains 1 [Source:HGNC Symbol;Acc:HGNC:15858]	-0.0636301	-0.0636301	-0.333572	0.74162	0.871571	-5.91008	1.19278	1.49636	1.32878	1.33661	1.01268	1.52374
ENSG00000089094	ENSG00000089094	ENSG00000089094	KDM2B	84678	lysine demethylase 2B [Source:HGNC Symbol;Acc:HGNC:13610]	-0.201115	-0.201115	-3.25485	0.00338223	0.0214777	-2.70116	5.81778	5.88486	5.87276	5.75261	5.73584	5.48159
ENSG00000089123	ENSG00000089123	ENSG00000089123	TASP1	55617	taspase 1 [Source:HGNC Symbol;Acc:HGNC:15859]	-0.0174628	-0.0174628	-0.134468	0.894162	0.950983	-6.42611	2.85435	2.84811	2.81201	2.95214	2.65219	2.84729
ENSG00000089127	ENSG00000089127	ENSG00000089127	OAS1	4938	2'-5'-oligoadenylate synthetase 1 [Source:HGNC Symbol;Acc:HGNC:8086]	-0.0290118	-0.0290118	-0.760032	0.454689	0.672985	-7.40826	8.19984	8.3187	8.26471	8.22419	8.2191	8.26366
ENSG00000089154	ENSG00000089154	ENSG00000089154	GCN1	10985	GCN1	-0.0139922	-7.26284	-0.0295436	-0.797301	0.433148	0.655326	-5.31924	7.95313	7.95623	7.91586	8.00225	7.92151
ENSG00000089157	ENSG00000089157	ENSG00000089157	RPLP0	6175	ribosomal protein lateral stalk subunit P0 [Source:HGNC Symbol;Acc:HGNC:10371]	-0.00997068	-0.00997068	-0.283647	0.77913	0.891358	-7.83422	9.20107	9.17893	9.1555	9.24368	9.12135	9.13568
ENSG00000089159	ENSG00000089159	ENSG00000089159	PXN	5829	paxillin [Source:HGNC Symbol;Acc:HGNC:9718]	-0.167611	-0.167611	-4.0453	0.000475043	0.00448438	-1.19841	8.18019	8.10002	8.15786	7.98804	8.06168	7.87663
ENSG00000089163	ENSG00000089163	ENSG00000089163	SIRT4	23409	sirtuin 4 [Source:HGNC Symbol;Acc:HGNC:14932]	-0.360829	-0.360829	-0.834973	0.412025	0.636688	-5.16504	-0.307846	0.00503342	-0.59049	-0.696449	-0.66864	-0.537917
ENSG00000089177	ENSG00000089177	ENSG00000089177	KIF16B	55614	kinesin family member 16B [Source:HGNC Symbol;Acc:HGNC:15869]	0.0109382	0.0109382	0.110887	0.912634	0.95943	-6.70394	3.90882	3.53868	3.70052	3.67426	3.71437	3.74328
ENSG00000089195	ENSG00000089195	ENSG00000089195	TRMT6	51605	tRNA methyltransferase 6 [Source:HGNC Symbol;Acc:HGNC:20900]	0.0879671	0.0879671	1.38644	0.178447	0.386494	-6.19793	5.33131	5.3819	5.2623	5.36483	5.38445	5.50493
ENSG00000089199	ENSG00000089199	ENSG00000089199	CHGB	1114	chromogranin B [Source:HGNC Symbol;Acc:HGNC:1930]	0.406695	0.406695	1.1745	0.251799	0.479632	-4.90987	-1.09927	-0.404283	-0.181963	0.0510578	-0.0158165	-0.432792
ENSG00000089220	ENSG00000089220	ENSG00000089220	PEBP1	5037	phosphatidylethanolamine binding protein 1 [Source:HGNC Symbol;Acc:HGNC:8630]	0.173814	0.173814	4.20554	0.000316885	0.00327093	-0.716875	7.45537	7.52051	7.53228	7.74769	7.6022	7.6797
ENSG00000089234	ENSG00000089234	ENSG00000089234	BRAP	8315	BRCA1 associated protein [Source:HGNC Symbol;Acc:HGNC:1099]	0.119295	0.119295	2.02605	0.0540932	0.173437	-5.22227	5.41827	5.44346	5.44618	5.47613	5.5216	5.67629
ENSG00000089248	ENSG00000089248	ENSG00000089248	ERP29	10961	endoplasmic reticulum protein 29 [Source:HGNC Symbol;Acc:HGNC:13799]	0.0608732	0.0608732	1.40985	0.171502	0.376604	-6.51085	7.04704	7.16153	7.06173	7.16652	7.13404	7.16328
ENSG00000089280	ENSG00000089280	ENSG00000089280	FUS	2521	FUS RNA binding protein [Source:HGNC Symbol;Acc:HGNC:4010]	-0.207849	-0.207849	-5.35279	1.74352e-05	0.000296385	2.04541	8.44194	8.57149	8.43046	8.22665	8.28743	8.32373
ENSG00000089289	ENSG00000089289	ENSG00000089289	IGBP1	3476	immunoglobulin binding protein 1 [Source:HGNC Symbol;Acc:HGNC:5461]	-0.0368971	-0.0368971	-0.659133	0.516129	0.72331	-6.98689	5.60341	5.62592	5.67672	5.63727	5.57549	5.57908
ENSG00000089327	ENSG00000089327	ENSG00000089327	FXYD5	53827	FXYD domain containing ion transport regulator 5 [Source:HGNC Symbol;Acc:HGNC:4029]	-0.0267559	-0.0267559	-0.330958	0.743569	0.872585	-7.3267	6.38901	6.51279	6.54922	6.34822	6.73079	6.30359
ENSG00000089335	ENSG00000089335	ENSG00000089335	ZNF302	55900	zinc finger protein 302 [Source:HGNC Symbol;Acc:HGNC:13848]	0.00690498	0.00690498	0.0935534	0.926246	0.966277	-7.0189	4.9513	4.78494	4.74149	4.80911	4.73058	4.94882
ENSG00000089351	ENSG00000089351	ENSG00000089351	GRAMD1A	57655	GRAM domain containing 1A [Source:HGNC Symbol;Acc:HGNC:29305]	-0.609829	-0.609829	-8.26233	1.87113e-08	9.55787e-07	9.38195	5.99797	5.93541	6.00683	5.40342	5.52965	5.16521
ENSG00000089486	ENSG00000089486	ENSG00000089486	CDIP1	29965	cell death inducing p53 target 1 [Source:HGNC Symbol;Acc:HGNC:13234]	0.361077	0.361077	4.49654	0.000151582	0.00179935	0.625643	4.27356	4.14858	4.13023	4.48254	4.66775	4.47861
ENSG00000089505	ENSG00000089505	ENSG00000089505	CMTM1	113540	CKLF like MARVEL transmembrane domain containing 1 [Source:HGNC Symbol;Acc:HGNC:19172]	0.219993	0.219993	1.204	0.24041	0.467354	-5.4268	1.9762	1.69352	1.53223	2.02207	2.02672	1.78578
ENSG00000089558	ENSG00000089558	ENSG00000089558	KCNH4	23415	potassium voltage-gated channel subfamily H member 4 [Source:HGNC Symbol;Acc:HGNC:6253]	-0.418737	-0.418737	-1.4185	0.168989	0.373244	-4.80901	0.731689	0.698844	0.510928	0.586412	0.0573115	0.00163757
ENSG00000089597	ENSG00000089597	ENSG00000089597	GANAB	23193	glucosidase II alpha subunit [Source:HGNC Symbol;Acc:HGNC:4138]	-0.0723188	-0.0723188	-2.00266	0.0567157	0.179516	-6.00979	9.56125	9.51768	9.53549	9.50342	9.38706	9.50126
ENSG00000089639	ENSG00000089639	ENSG00000089639	GMIP	51291	GEM interacting protein [Source:HGNC Symbol;Acc:HGNC:24852]	-0.30801	-0.30801	-3.7681	0.000953246	0.00781602	-1.15879	4.46768	4.43974	4.527	4.1608	4.21549	4.12538
ENSG00000089682	ENSG00000089682	ENSG00000089682	RBM41	55285	RNA binding motif protein 41 [Source:HGNC Symbol;Acc:HGNC:25617]	0.169913	0.169913	2.32416	0.0289688	0.110967	-4.37891	4.2522	4.2523	4.19587	4.4583	4.34891	4.40252
ENSG00000089685	ENSG00000089685	ENSG00000089685	BIRC5	332	baculoviral IAP repeat containing 5 [Source:HGNC Symbol;Acc:HGNC:593]	-0.161062	-0.161062	-3.84646	0.000783401	0.00668296	-1.54311	7.24925	7.33841	7.26247	7.16745	7.09767	7.10827
ENSG00000089692	ENSG00000089692	ENSG00000089692	LAG3	3902	lymphocyte activating 3 [Source:HGNC Symbol;Acc:HGNC:6476]	-0.284889	-0.284889	-0.890047	0.382337	0.611482	-5.21929	0.0499695	0.323518	-0.181963	-0.31602	0.0573115	-0.33481
ENSG00000089693	ENSG00000089693	ENSG00000089693	MLF2	8079	myeloid leukemia factor 2 [Source:HGNC Symbol;Acc:HGNC:7126]	-0.0619882	-0.0619882	-1.14121	0.26512	0.494854	-6.87552	7.32231	7.3109	7.36067	7.29266	7.38414	7.12612
ENSG00000089723	ENSG00000089723	ENSG00000089723	OTUB2	78990	OTU deubiquitinase	0.190773	-5.20326	0.498326	1.81258	0.0825132	0.233713	-4.63337	-0.0315125	0.00503342	0.380877	0.343426	0.485965
ENSG00000089737	ENSG00000089737	ENSG00000089737	DDX24	57062	DEAD-box helicase 24 [Source:HGNC Symbol;Acc:HGNC:13266]	0.155996	0.155996	4.09635	0.000417612	0.0040618	-1.04353	7.78445	7.87325	7.80683	7.90306	8.02768	8.0146
ENSG00000089775	ENSG00000089775	ENSG00000089775	ZBTB25	7597	zinc finger and BTB domain containing 25 [Source:HGNC Symbol;Acc:HGNC:13112]	0.0343477	0.0343477	0.467029	0.64472	0.811904	-6.80527	4.40325	4.38374	4.43937	4.33395	4.48766	4.51191
ENSG00000089818	ENSG00000089818	ENSG00000089818	NECAP1	25977	NECAP endocytosis associated 1 [Source:HGNC Symbol;Acc:HGNC:24539]	0.289462	0.289462	4.59792	0.000117216	0.00146226	0.648682	5.44488	5.25653	5.2355	5.57242	5.55196	5.66892
ENSG00000089820	ENSG00000089820	ENSG00000089820	ARHGAP4	393	Rho GTPase activating protein 4 [Source:HGNC Symbol;Acc:HGNC:674]	-0.37459	-0.37459	-4.28539	0.000258887	0.0027483	-0.0277028	5.04868	5.15313	5.20818	4.8446	4.95288	4.48533
ENSG00000089847	ENSG00000089847	ENSG00000089847	ANKRD24	170961	ankyrin repeat domain 24 [Source:HGNC Symbol;Acc:HGNC:29424]	-1.47203	-1.47203	-2.85121	0.00884833	0.0452089	-2.82081	-0.933457	-0.485403	-1.34966	-2.7216	-1.42679	-3.10675
ENSG00000089876	ENSG00000089876	ENSG00000089876	DHX32	55760	DEAH-box helicase 32 (putative) [Source:HGNC Symbol;Acc:HGNC:16717]	0.136239	0.136239	2.45703	0.0216766	0.0889763	-4.47959	5.89009	5.77159	5.80706	5.91055	5.91375	6.04611
ENSG00000089902	ENSG00000089902	ENSG00000089902	RCOR1	23186	REST corepressor 1 [Source:HGNC Symbol;Acc:HGNC:17441]	-0.003343	-0.003343	-0.06118	0.951726	0.979327	-7.21005	5.67579	5.59911	5.60925	5.60451	5.60017	5.66449
ENSG00000089916	ENSG00000089916	ENSG00000089916	GPATCH2L	55668	G-patch domain containing 2 like [Source:HGNC Symbol;Acc:HGNC:20210]	-0.130463	-0.130463	-2.72303	0.0119049	0.0565866	-3.9447	6.03722	6.08075	6.07121	5.96101	5.94178	5.89653
ENSG00000090006	ENSG00000090006	ENSG00000090006	LTBP4	8425	latent transforming growth factor beta binding protein 4 [Source:HGNC Symbol;Acc:HGNC:6717]	-0.12282	-0.12282	-1.38042	0.180268	0.389361	-6.05865	4.96186	4.74327	4.7705	4.69188	4.85116	4.54124
ENSG00000090013	ENSG00000090013	ENSG00000090013	BLVRB	645	biliverdin reductase B [Source:HGNC Symbol;Acc:HGNC:1063]	-0.0710933	-0.0710933	-0.768799	0.449564	0.669117	-6.53039	4.12166	4.00747	4.35759	4.10335	4.06403	4.06832
ENSG00000090020	ENSG00000090020	ENSG00000090020	SLC9A1	6548	solute carrier family 9 member A1 [Source:HGNC Symbol;Acc:HGNC:11071]	-0.115701	-0.115701	-1.69367	0.10336	0.270126	-5.97446	6.56477	6.48378	6.49026	6.36543	6.59463	6.22645
ENSG00000090054	ENSG00000090054	ENSG00000090054	SPTLC1	10558	serine palmitoyltransferase long chain base subunit 1 [Source:HGNC Symbol;Acc:HGNC:11277]	0.181881	0.181881	3.94448	0.000612415	0.00544682	-1.21561	6.58627	6.58472	6.67808	6.73931	6.793	6.86193
ENSG00000090060	ENSG00000090060	ENSG00000090060	PAPOLA	10914	poly(A) polymerase alpha [Source:HGNC Symbol;Acc:HGNC:14981]	0.144478	0.144478	4.48612	0.000155642	0.00183769	-0.180847	8.51168	8.48414	8.4923	8.58142	8.67258	8.66881
ENSG00000090061	ENSG00000090061	ENSG00000090061	CCNK	8812	cyclin K [Source:HGNC Symbol;Acc:HGNC:1596]	-0.290504	-0.290504	-4.62448	0.000109583	0.00138485	0.661544	5.93904	5.85428	5.84029	5.50007	5.75794	5.50328
ENSG00000090097	ENSG00000090097	ENSG00000090097	PCBP4	57060	poly(rC) binding protein 4 [Source:HGNC Symbol;Acc:HGNC:8652]	-0.266489	-0.266489	-3.12125	0.00466901	0.0275784	-2.77211	4.80934	4.79785	4.84877	4.52982	4.73058	4.39183
ENSG00000090238	ENSG00000090238	ENSG00000090238	YPEL3	83719	yippee like 3 [Source:HGNC Symbol;Acc:HGNC:18327]	-0.159055	-0.159055	-1.5167	0.142495	0.334534	-5.90042	5.10457	4.9269	4.84605	4.81628	5.02757	4.54124
ENSG00000090263	ENSG00000090263	ENSG00000090263	MRPS33	51650	mitochondrial ribosomal protein S33 [Source:HGNC Symbol;Acc:HGNC:16634]	0.354455	0.354455	4.44386	0.000173246	0.00200746	0.560191	3.9305	3.88372	3.86021	4.34391	4.14175	4.24111
ENSG00000090266	ENSG00000090266	ENSG00000090266	NDUFB2	4708	NADH:ubiquinone oxidoreductase subunit B2 [Source:HGNC Symbol;Acc:HGNC:7697]	-0.0419778	-0.0419778	-0.653592	0.519631	0.725653	-6.96316	5.44676	5.64629	5.43354	5.49858	5.39331	5.5344
ENSG00000090273	ENSG00000090273	ENSG00000090273	NUDC	10726	nuclear distribution C	-0.00129643	-7.24466	0.120824	2.93938	0.00719587	0.0387764	-3.94139	7.25195	7.32695	7.15266	7.34606	7.47869
ENSG00000090316	ENSG00000090316	ENSG00000090316	MAEA	10296	macrophage erythroblast attacher [Source:HGNC Symbol;Acc:HGNC:13731]	-0.163774	-0.163774	-2.75618	0.0110306	0.0533945	-3.78633	5.70439	5.64152	5.62681	5.60727	5.4126	5.44929
ENSG00000090339	ENSG00000090339	ENSG00000090339	ICAM1	3383	intercellular adhesion molecule 1 [Source:HGNC Symbol;Acc:HGNC:5344]	0.178866	0.178866	4.39538	0.000195908	0.00220555	-0.210155	7.30166	7.32546	7.34388	7.44495	7.59262	7.47371
ENSG00000090372	ENSG00000090372	ENSG00000090372	STRN4	29888	striatin 4 [Source:HGNC Symbol;Acc:HGNC:15721]	-0.152253	-0.152253	-2.68762	0.0129106	0.06014	-4.19001	7.06981	6.98552	6.92324	6.86849	6.96736	6.68052
ENSG00000090376	ENSG00000090376	ENSG00000090376	IRAK3	11213	interleukin 1 receptor associated kinase 3 [Source:HGNC Symbol;Acc:HGNC:17020]	0.0966656	0.0966656	2.12628	0.0440376	0.149526	-5.23879	6.44656	6.38383	6.49896	6.48795	6.55415	6.57102
ENSG00000090432	ENSG00000090432	ENSG00000090432	MUL1	79594	mitochondrial E3 ubiquitin protein ligase 1 [Source:HGNC Symbol;Acc:HGNC:25762]	0.0398662	0.0398662	0.727973	0.473722	0.689326	-6.93646	5.51291	5.60157	5.64729	5.66268	5.60932	5.6117
ENSG00000090447	ENSG00000090447	ENSG00000090447	TFAP4	7023	transcription factor AP-4 [Source:HGNC Symbol;Acc:HGNC:11745]	-0.00757371	-0.00757371	-0.0897528	0.929234	0.967967	-6.78662	4.01916	3.96993	3.97435	4.04353	3.96773	3.91742
ENSG00000090470	ENSG00000090470	ENSG00000090470	PDCD7	10081	programmed cell death 7 [Source:HGNC Symbol;Acc:HGNC:8767]	-0.0747532	-0.0747532	-1.28564	0.210921	0.430287	-6.33472	5.37939	5.47194	5.46405	5.36483	5.34301	5.39142
ENSG00000090487	ENSG00000090487	ENSG00000090487	SPG21	51324	SPG21	0.0147794	-7.11362	0.0118293	0.254912	0.800978	0.90337	-5.25156	7.01379	6.9642	6.93651	6.99233	6.89253
ENSG00000090520	ENSG00000090520	ENSG00000090520	DNAJB11	51726	DnaJ heat shock protein family (Hsp40) member B11 [Source:HGNC Symbol;Acc:HGNC:14889]	0.208068	0.208068	4.09664	0.000417309	0.00406074	-0.720663	5.92291	5.97575	5.93816	6.09378	6.21379	6.16288
ENSG00000090530	ENSG00000090530	ENSG00000090530	P3H2	55214	prolyl 3-hydroxylase 2 [Source:HGNC Symbol;Acc:HGNC:19317]	0.13412	0.13412	3.11267	0.00476611	0.028041	-3.19253	6.52435	6.53224	6.59048	6.68095	6.67815	6.68855
ENSG00000090539	ENSG00000090539	ENSG00000090539	CHRD	8646	chordin [Source:HGNC Symbol;Acc:HGNC:1949]	-0.575018	-0.575018	-0.677606	0.504547	0.71416	-4.83633	-1.28664	-4.23039	-2.51457	-3.25074	-3.12258	-3.96526
ENSG00000090554	ENSG00000090554	ENSG00000090554	FLT3LG	2323	fms related tyrosine kinase 3 ligand [Source:HGNC Symbol;Acc:HGNC:3766]	0.403326	0.403326	0.755855	0.457142	0.675186	-4.96361	-2.45397	-2.49641	-0.848336	-1.77966	-1.42679	-1.40968
ENSG00000090565	ENSG00000090565	ENSG00000090565	RAB11FIP3	9727	RAB11 family interacting protein 3 [Source:HGNC Symbol;Acc:HGNC:17224]	0.0371776	0.0371776	0.729511	0.472798	0.688391	-7.13057	6.49919	6.53931	6.65181	6.65985	6.65772	6.47803
ENSG00000090581	ENSG00000090581	ENSG00000090581	GNPTG	84572	N-acetylglucosamine-1-phosphate transferase subunit gamma [Source:HGNC Symbol;Acc:HGNC:23026]	0.0226267	0.0226267	0.336969	0.739089	0.870262	-7.0518	5.18117	5.14977	5.17384	5.07124	5.34666	5.15892
ENSG00000090612	ENSG00000090612	ENSG00000090612	ZNF268	10795	zinc finger protein 268 [Source:HGNC Symbol;Acc:HGNC:13061]	0.184519	0.184519	2.75507	0.0110588	0.0535064	-3.69559	5.0974	5.12094	4.94355	5.19006	5.24663	5.29523
ENSG00000090615	ENSG00000090615	ENSG00000090615	GOLGA3	2802	golgin A3 [Source:HGNC Symbol;Acc:HGNC:4426]	-0.301257	-0.301257	-6.12699	2.57074e-06	5.98083e-05	4.21025	7.17401	7.06557	7.10451	6.78509	6.76599	6.88245
ENSG00000090621	ENSG00000090621	ENSG00000090621	PABPC4	8761	poly(A) binding protein cytoplasmic 4 [Source:HGNC Symbol;Acc:HGNC:8557]	0.0562126	0.0562126	1.55502	0.133121	0.319602	-6.3719	7.47532	7.45544	7.45842	7.53895	7.52615	7.4901
ENSG00000090661	ENSG00000090661	ENSG00000090661	CERS4	79603	ceramide synthase 4 [Source:HGNC Symbol;Acc:HGNC:23747]	0.477844	0.477844	2.23776	0.0348519	0.126498	-3.70722	1.08091	0.805	0.510928	1.38883	1.39769	1.03025
ENSG00000090674	ENSG00000090674	ENSG00000090674	MCOLN1	57192	mucolipin 1 [Source:HGNC Symbol;Acc:HGNC:13356]	-0.0961185	-0.0961185	-1.18923	0.246064	0.473323	-6.19851	4.52224	4.4064	4.39161	4.33728	4.51062	4.17196
ENSG00000090686	ENSG00000090686	ENSG00000090686	USP48	84196	ubiquitin specific peptidase 48 [Source:HGNC Symbol;Acc:HGNC:18533]	-0.152318	-0.152318	-4.40966	0.000188942	0.00214765	-0.226306	7.79889	7.78601	7.80122	7.61388	7.66752	7.64785
ENSG00000090776	ENSG00000090776	ENSG00000090776	EFNB1	1947	ephrin B1 [Source:HGNC Symbol;Acc:HGNC:3226]	-0.146897	-0.146897	-1.92365	0.0664225	0.200361	-5.37206	5.45239	5.47328	5.37806	5.31509	5.44361	5.10756
ENSG00000090857	ENSG00000090857	ENSG00000090857	PDPR	55066	pyruvate dehydrogenase phosphatase regulatory subunit [Source:HGNC Symbol;Acc:HGNC:30264]	-0.0419513	-0.0419513	-1.03372	0.311644	0.544235	-6.97742	7.28756	7.2334	7.20942	7.16136	7.22513	7.21778
ENSG00000090861	ENSG00000090861	ENSG00000090861	AARS	16	alanyl-tRNA synthetase [Source:HGNC Symbol;Acc:HGNC:20]	0.0466299	0.0466299	1.16937	0.253816	0.482011	-6.93735	7.74064	7.80666	7.85572	7.86698	7.82403	7.85311
ENSG00000090863	ENSG00000090863	ENSG00000090863	GLG1	2734	golgi glycoprotein 1 [Source:HGNC Symbol;Acc:HGNC:4316]	0.0417023	0.0417023	1.30877	0.203092	0.420432	-6.86959	8.37013	8.35793	8.36253	8.45336	8.37272	8.3859
ENSG00000090889	ENSG00000090889	ENSG00000090889	KIF4A	24137	kinesin family member 4A [Source:HGNC Symbol;Acc:HGNC:13339]	0.15898	0.15898	3.68742	0.00116596	0.00914726	-1.92891	7.12608	7.0929	7.09135	7.22514	7.22016	7.34242
ENSG00000090905	ENSG00000090905	ENSG00000090905	TNRC6A	27327	trinucleotide repeat containing 6A [Source:HGNC Symbol;Acc:HGNC:11969]	0.453315	0.453315	9.75339	8.56317e-10	7.45424e-08	12.3126	6.92209	6.90326	6.90765	7.28794	7.40224	7.4058
ENSG00000090924	ENSG00000090924	ENSG00000090924	PLEKHG2	64857	pleckstrin homology and RhoGEF domain containing G2 [Source:HGNC Symbol;Acc:HGNC:29515]	0.170651	0.170651	2.1623	0.040855	0.14178	-4.9142	5.17437	5.13288	5.14089	5.17712	5.55354	5.23468
ENSG00000090932	ENSG00000090932	ENSG00000090932	DLL3	10683	delta like canonical Notch ligand 3 [Source:HGNC Symbol;Acc:HGNC:2909]	0.194161	0.194161	0.384333	0.704139	0.849515	-5.1282	-1.28664	-2.49641	-1.34966	-1.77966	-1.07456	-1.87689
ENSG00000090971	ENSG00000090971	ENSG00000090971	NAT14	57106	N-acetyltransferase 14 (putative) [Source:HGNC Symbol;Acc:HGNC:28918]	-0.334999	-0.334999	-3.62848	0.00135015	0.0103059	-1.43605	4.21294	4.2863	4.25045	4.10335	3.81269	3.81974
ENSG00000090975	ENSG00000090975	ENSG00000090975	PITPNM2	57605	phosphatidylinositol transfer protein membrane associated 2 [Source:HGNC Symbol;Acc:HGNC:21044]	-0.646247	-0.646247	-6.87787	4.26349e-07	1.31765e-05	6.39796	5.20582	4.9012	4.8296	4.28312	4.46432	4.22914
ENSG00000090989	ENSG00000090989	ENSG00000090989	EXOC1	55763	exocyst complex component 1 [Source:HGNC Symbol;Acc:HGNC:30380]	0.0103194	0.0103194	0.170227	0.866268	0.937334	-7.2585	5.95367	5.86761	5.90975	5.91612	5.80382	6.0347
ENSG00000091009	ENSG00000091009	ENSG00000091009	RBM27	54439	RNA binding motif protein 27 [Source:HGNC Symbol;Acc:HGNC:29243]	0.0732757	0.0732757	1.15361	0.260096	0.48897	-6.4896	5.36752	5.30407	5.40051	5.31509	5.44872	5.52628
ENSG00000091039	ENSG00000091039	ENSG00000091039	OSBPL8	114882	oxysterol binding protein like 8 [Source:HGNC Symbol;Acc:HGNC:16396]	0.108013	0.108013	2.53253	0.0183306	0.0786349	-4.64058	7.60315	7.50681	7.5855	7.60976	7.6436	7.76055
ENSG00000091073	ENSG00000091073	ENSG00000091073	DTX2	113878	deltex E3 ubiquitin ligase 2 [Source:HGNC Symbol;Acc:HGNC:15973]	0.0410801	0.0410801	0.336586	0.739375	0.870451	-6.45744	3.13203	2.88892	3.19253	3.0926	3.24409	2.94806
ENSG00000091127	ENSG00000091127	ENSG00000091127	PUS7	54517	pseudouridylate synthase 7 [Source:HGNC Symbol;Acc:HGNC:26033]	0.0723627	0.0723627	1.19717	0.243014	0.470439	-6.44112	5.31286	5.3876	5.3912	5.45178	5.37911	5.48327
ENSG00000091128	ENSG00000091128	ENSG00000091128	LAMB4	22798	laminin subunit beta 4 [Source:HGNC Symbol;Acc:HGNC:6491]	0.104368	0.104368	0.141608	0.88858	0.948411	-5.03007	-2.99241	-2.19409	-2.51457	-2.7216	-1.42679	-3.10675
ENSG00000091129	ENSG00000091129	ENSG00000091129	NRCAM	4897	neuronal cell adhesion molecule [Source:HGNC Symbol;Acc:HGNC:7994]	0.907867	0.907867	17.0988	6.98962e-15	5.84108e-12	24.1557	6.17072	6.12326	6.19731	6.97429	7.09875	7.1411
ENSG00000091136	ENSG00000091136	ENSG00000091136	LAMB1	3912	laminin subunit beta 1 [Source:HGNC Symbol;Acc:HGNC:6486]	0.13266	0.13266	5.20345	2.53636e-05	0.000402657	1.47779	9.39554	9.37389	9.37614	9.52791	9.48836	9.52501
ENSG00000091137	ENSG00000091137	ENSG00000091137	SLC26A4	5172	solute carrier family 26 member 4 [Source:HGNC Symbol;Acc:HGNC:8818]	-0.762913	-0.762913	-2.5637	0.0170945	0.074528	-3.02577	0.127094	0.661649	0.564927	-0.0152634	-0.260476	-0.651307
ENSG00000091140	ENSG00000091140	ENSG00000091140	DLD	1738	dihydrolipoamide dehydrogenase [Source:HGNC Symbol;Acc:HGNC:2898]	0.0373647	0.0373647	0.793781	0.435155	0.656978	-7.14105	6.90986	6.8644	6.89716	6.83594	6.90124	7.04768
ENSG00000091157	ENSG00000091157	ENSG00000091157	WDR7	23335	WD repeat domain 7 [Source:HGNC Symbol;Acc:HGNC:13490]	0.163836	0.163836	2.54896	0.017669	0.0764743	-4.1204	5.03373	4.9864	5.03487	5.09305	5.20299	5.25055
ENSG00000091164	ENSG00000091164	ENSG00000091164	TXNL1	9352	thioredoxin like 1 [Source:HGNC Symbol;Acc:HGNC:12436]	0.13462	0.13462	2.62242	0.0149746	0.067236	-4.21117	6.19219	6.26486	6.14398	6.30046	6.32717	6.39032
ENSG00000091262	ENSG00000091262	ENSG00000091262	ABCC6	368	ATP binding cassette subfamily C member 6 [Source:HGNC Symbol;Acc:HGNC:57]	0.256485	0.256485	0.356335	0.724725	0.861554	-4.92227	-3.86123	-2.87935	-3.05105	-3.25074	-1.64147	-3.96526
ENSG00000091317	ENSG00000091317	ENSG00000091317	CMTM6	54918	CKLF like MARVEL transmembrane domain containing 6 [Source:HGNC Symbol;Acc:HGNC:19177]	-0.0417599	-0.0417599	-0.86881	0.393616	0.620402	-7.30919	8.23838	8.15312	8.26446	8.17066	8.04126	8.3096
ENSG00000091409	ENSG00000091409	ENSG00000091409	ITGA6	3655	integrin subunit alpha 6 [Source:HGNC Symbol;Acc:HGNC:6142]	-0.283854	-0.283854	-6.72336	6.13697e-07	1.7932e-05	5.62452	7.32487	7.32658	7.322	6.96249	7.05757	7.10664
ENSG00000091428	ENSG00000091428	ENSG00000091428	RAPGEF4	11069	Rap guanine nucleotide exchange factor 4 [Source:HGNC Symbol;Acc:HGNC:16626]	0.0707517	0.0707517	0.966538	0.343481	0.576571	-6.55903	4.83255	4.838	4.81296	4.83757	4.9214	4.94394
ENSG00000091436	ENSG00000091436	ENSG00000091436	MAP3K20	51776	mitogen-activated protein kinase kinase kinase 20 [Source:HGNC Symbol;Acc:HGNC:17797]	0.105959	0.105959	2.72997	0.0117164	0.055948	-4.31923	8.11068	8.06728	8.15786	8.14834	8.1993	8.30367
ENSG00000091483	ENSG00000091483	ENSG00000091483	FH	2271	fumarate hydratase [Source:HGNC Symbol;Acc:HGNC:3700]	-0.0332747	-0.0332747	-0.62561	0.537516	0.738947	-7.21511	6.55782	6.74334	6.69407	6.67898	6.52785	6.70088
ENSG00000091490	ENSG00000091490	ENSG00000091490	SEL1L3	23231	SEL1L family member 3 [Source:HGNC Symbol;Acc:HGNC:29108]	0.120001	0.120001	0.954581	0.349372	0.582017	-6.22462	3.35682	3.58412	3.7538	3.76597	3.4818	3.81441
ENSG00000091527	ENSG00000091527	ENSG00000091527	CDV3	55573	CDV3 homolog [Source:HGNC Symbol;Acc:HGNC:26928]	0.102646	0.102646	3.08642	0.00507533	0.0294375	-3.59407	8.48469	8.50594	8.50832	8.54251	8.60425	8.66512
ENSG00000091536	ENSG00000091536	ENSG00000091536	MYO15A	51168	myosin XVA [Source:HGNC Symbol;Acc:HGNC:7594]	0.463325	0.463325	0.701513	0.489777	0.702352	-4.92117	-3.86123	-2.49641	-1.16252	-2.7216	-1.23995	-1.87689
ENSG00000091542	ENSG00000091542	ENSG00000091542	ALKBH5	54890	alkB homolog 5	0.00809235	-7.11492	0.0275992	0.652541	0.520297	0.726131	-5.15533	6.74072	6.76652	6.74636	6.80204	6.82607
ENSG00000091592	ENSG00000091592	ENSG00000091592	NLRP1	22861//728392	NLR family pyrin domain containing 1 [Source:HGNC Symbol;Acc:HGNC:14374]	-0.252951	-0.252951	-4.2149	0.000309469	0.00320387	-0.367059	5.85651	5.90291	5.84302	5.66533	5.65421	5.52628
ENSG00000091622	ENSG00000091622	ENSG00000091622	PITPNM3	83394	PITPNM family member 3 [Source:HGNC Symbol;Acc:HGNC:21043]	-0.809826	-0.809826	-4.01938	0.000507128	0.00469425	-0.0707786	1.91226	1.65618	1.97266	0.941439	0.975434	1.13656
ENSG00000091640	ENSG00000091640	ENSG00000091640	SPAG7	9552	sperm associated antigen 7 [Source:HGNC Symbol;Acc:HGNC:11216]	0.0592161	0.0592161	0.960829	0.346285	0.579354	-6.6526	5.25819	5.20252	5.13197	5.28095	5.30034	5.18599
ENSG00000091651	ENSG00000091651	ENSG00000091651	ORC6	23594	origin recognition complex subunit 6 [Source:HGNC Symbol;Acc:HGNC:17151]	-0.0935963	-0.0935963	-1.55952	0.132054	0.317952	-5.95542	5.49484	5.39187	5.35908	5.21739	5.40035	5.34782
ENSG00000091656	ENSG00000091656	ENSG00000091656	ZFHX4	79776	zinc finger homeobox 4 [Source:HGNC Symbol;Acc:HGNC:30939]	-0.184049	-0.184049	-2.60906	0.015434	0.0688101	-3.92429	4.84116	4.82544	5.01561	4.64434	4.76918	4.70857
ENSG00000091732	ENSG00000091732	ENSG00000091732	ZC3HC1	51530	zinc finger C3HC-type containing 1 [Source:HGNC Symbol;Acc:HGNC:29913]	0.240988	0.240988	4.03507	0.00048746	0.00455661	-0.654078	4.85256	4.89119	4.79613	5.1087	5.06352	5.09882
ENSG00000091844	ENSG00000091844	ENSG00000091844	RGS17	26575	regulator of G protein signaling 17 [Source:HGNC Symbol;Acc:HGNC:14088]	0.911551	0.911551	7.85409	4.58163e-08	1.99832e-06	8.68036	2.72387	2.70919	2.75508	3.54789	3.66258	3.72067
ENSG00000091879	ENSG00000091879	ENSG00000091879	ANGPT2	285	angiopoietin 2 [Source:HGNC Symbol;Acc:HGNC:485]	-1.00045	-1.00045	-16.1247	2.54175e-14	1.51721e-11	22.8543	6.24937	6.31213	6.36744	5.20833	5.45888	5.2682
ENSG00000091947	ENSG00000091947	ENSG00000091947	TMEM101	84336	transmembrane protein 101 [Source:HGNC Symbol;Acc:HGNC:28653]	-0.260599	-0.260599	-3.50724	0.00182309	0.0131656	-1.91589	5.06101	4.95983	5.00832	4.78982	4.69665	4.74544
ENSG00000091972	ENSG00000091972	ENSG00000091972	CD200	4345	CD200 molecule [Source:HGNC Symbol;Acc:HGNC:7203]	0.248745	0.248745	3.36199	0.00260517	0.0174223	-2.16376	4.4225	4.31952	4.30303	4.59795	4.6619	4.52176
ENSG00000091986	ENSG00000091986	ENSG00000091986	CCDC80	151887	coiled-coil domain containing 80 [Source:HGNC Symbol;Acc:HGNC:30649]	-0.577297	-0.577297	-11.7287	2.19391e-11	3.57454e-09	16.117	6.57856	6.54123	6.59211	5.89822	6.0699	6.01276
ENSG00000092010	ENSG00000092010	ENSG00000092010	PSME1	5720	proteasome activator subunit 1 [Source:HGNC Symbol;Acc:HGNC:9568]	-0.0990133	-0.0990133	-1.80198	0.084212	0.236982	-5.94823	7.33303	7.34905	7.28477	7.29052	7.06424	7.31579
ENSG00000092020	ENSG00000092020	ENSG00000092020	PPP2R3C	55012	protein phosphatase 2 regulatory subunit B''gamma [Source:HGNC Symbol;Acc:HGNC:17485]	-0.00211803	-0.00211803	-0.0301907	0.976166	0.989043	-7.05022	4.94599	5.03266	4.82131	4.95697	4.80413	5.05204
ENSG00000092036	ENSG00000092036	ENSG00000092036	HAUS4	54930	HAUS augmin like complex subunit 4 [Source:HGNC Symbol;Acc:HGNC:20163]	-0.180757	-0.180757	-1.57706	0.127964	0.311698	-5.4382	3.53011	3.7616	3.52093	3.60971	3.22834	3.45904
ENSG00000092068	ENSG00000092068	ENSG00000092068	SLC7A8	23428	solute carrier family 7 member 8 [Source:HGNC Symbol;Acc:HGNC:11066]	0.213653	0.213653	0.787626	0.438678	0.660008	-5.48687	0.872733	0.459767	0.39646	0.494068	1.11899	0.746691
ENSG00000092094	ENSG00000092094	ENSG00000092094	OSGEP	55644	O-sialoglycoprotein endopeptidase [Source:HGNC Symbol;Acc:HGNC:18028]	0.170636	0.170636	2.17013	0.0401916	0.140157	-4.78113	4.67453	4.8	4.47153	4.78982	4.73894	4.96574
ENSG00000092096	ENSG00000092096	ENSG00000092096	SLC22A17	51310	solute carrier family 22 member 17 [Source:HGNC Symbol;Acc:HGNC:23095]	-0.298064	-0.298064	-0.545578	0.590426	0.778575	-4.998	-2.06276	-1.38162	-2.51457	-2.3353	-2.19976	-2.18306
ENSG00000092098	ENSG00000092098	ENSG00000092098	RNF31	55072	ring finger protein 31 [Source:HGNC Symbol;Acc:HGNC:16031]	-0.111871	-0.111871	-1.41877	0.168912	0.373128	-6.00057	4.72812	4.85664	4.7705	4.61175	4.88419	4.54446
ENSG00000092108	ENSG00000092108	ENSG00000092108	SCFD1	23256	sec1 family domain containing 1 [Source:HGNC Symbol;Acc:HGNC:20726]	0.719889	0.719889	11.3568	4.22771e-11	6.30895e-09	15.4774	5.73088	5.68272	5.65976	6.34327	6.44	6.45167
ENSG00000092140	ENSG00000092140	ENSG00000092140	G2E3	55632	G2/M-phase specific E3 ubiquitin protein ligase [Source:HGNC Symbol;Acc:HGNC:20338]	-0.00138553	-0.00138553	-0.0238055	0.981206	0.990594	-7.32421	6.22764	6.11555	6.1627	6.1026	6.07981	6.31402
ENSG00000092148	ENSG00000092148	ENSG00000092148	HECTD1	25831	HECT domain E3 ubiquitin protein ligase 1 [Source:HGNC Symbol;Acc:HGNC:20157]	0.100879	0.100879	2.72286	0.0119094	0.0565866	-4.31902	7.99585	8.00159	8.08321	8.11191	8.09733	8.1721
ENSG00000092199	ENSG00000092199	ENSG00000092199	HNRNPC	3183	heterogeneous nuclear ribonucleoprotein C (C1/C2) [Source:HGNC Symbol;Acc:HGNC:5035]	0.141872	0.141872	3.83676	0.000802694	0.00681149	-1.79073	8.37236	8.46064	8.41791	8.49472	8.65151	8.54135
ENSG00000092201	ENSG00000092201	ENSG00000092201	SUPT16H	11198	SPT16 homolog	-0.0497761	-6.1931	0.0888761	2.80061	0.00995363	0.0494416	-5.58224	8.50221	8.51216	8.44332	8.54826	8.59488
ENSG00000092203	ENSG00000092203	ENSG00000092203	TOX4	9878	TOX high mobility group box family member 4 [Source:HGNC Symbol;Acc:HGNC:20161]	0.194826	0.194826	4.20248	0.000319347	0.00328822	-0.560945	6.45687	6.51865	6.62902	6.72288	6.75915	6.70664
ENSG00000092208	ENSG00000092208	ENSG00000092208	GEMIN2	8487	gem nuclear organelle associated protein 2 [Source:HGNC Symbol;Acc:HGNC:10884]	0.0138537	0.0138537	0.15464	0.878407	0.943256	-6.81236	4.16802	4.10768	3.99908	4.17202	3.94383	4.19674
ENSG00000092295	ENSG00000092295	ENSG00000092295	TGM1	7051	transglutaminase 1 [Source:HGNC Symbol;Acc:HGNC:11777]	0.408896	0.408896	1.09918	0.28267	0.513079	-4.91598	-1.50203	-0.571356	-0.59049	-0.31602	-0.450172	-0.537917
ENSG00000092330	ENSG00000092330	ENSG00000092330	TINF2	26277	TERF1 interacting nuclear factor 2 [Source:HGNC Symbol;Acc:HGNC:11824]	-0.0705976	-0.0705976	-1.34021	0.192814	0.406404	-6.3225	5.72624	5.74072	5.61886	5.58366	5.62294	5.67775
ENSG00000092421	ENSG00000092421	ENSG00000092421	SEMA6A	57556	semaphorin 6A [Source:HGNC Symbol;Acc:HGNC:10738]	0.693932	0.693932	0.771951	0.447731	0.667522	-4.77912	-6.38549	-1.94428	-3.91468	-3.25074	-3.97961	-1.40968
ENSG00000092439	ENSG00000092439	ENSG00000092439	TRPM7	54822	transient receptor potential cation channel subfamily M member 7 [Source:HGNC Symbol;Acc:HGNC:17994]	0.114768	0.114768	2.60933	0.0154247	0.0687987	-4.35732	6.87605	6.84897	6.86792	6.93696	6.97151	7.02882
ENSG00000092445	ENSG00000092445	ENSG00000092445	TYRO3	7301	TYRO3 protein tyrosine kinase [Source:HGNC Symbol;Acc:HGNC:12446]	0.0404336	0.0404336	0.517408	0.60964	0.791933	-6.85002	4.66486	4.69576	4.64764	4.85624	4.62929	4.63793
ENSG00000092470	ENSG00000092470	ENSG00000092470	WDR76	79968	WD repeat domain 76 [Source:HGNC Symbol;Acc:HGNC:25773]	0.202611	0.202611	4.51299	0.00014539	0.00174085	0.231148	6.46895	6.49902	6.40123	6.6071	6.70684	6.67244
ENSG00000092531	ENSG00000092531	ENSG00000092531	SNAP23	8773	synaptosome associated protein 23 [Source:HGNC Symbol;Acc:HGNC:11131]	0.0482621	0.0482621	1.03332	0.311826	0.544348	-6.89577	6.70815	6.71128	6.81041	6.75743	6.74331	6.87223
ENSG00000092607	ENSG00000092607	ENSG00000092607	TBX15	6913	T-box 15 [Source:HGNC Symbol;Acc:HGNC:11594]	-0.167218	-0.167218	-0.320175	0.751625	0.877152	-5.19953	-0.784754	-2.19409	-0.71366	-1.21459	-1.89377	-1.40968
ENSG00000092621	ENSG00000092621	ENSG00000092621	PHGDH	26227	phosphoglycerate dehydrogenase [Source:HGNC Symbol;Acc:HGNC:8923]	-0.450281	-0.450281	-1.63477	0.115238	0.291085	-4.52822	0.916842	0.698844	0.27212	-0.084781	0.431991	0.210789
ENSG00000092758	ENSG00000092758	ENSG00000092758	COL9A3	1299	collagen type IX alpha 3 chain [Source:HGNC Symbol;Acc:HGNC:2219]	-1.25411	-1.25411	-4.36508	0.00021155	0.0023484	0.532326	1.29659	1.05496	0.977045	-0.157819	-0.09285	-0.243062
ENSG00000092820	ENSG00000092820	ENSG00000092820	EZR	7430	ezrin [Source:HGNC Symbol;Acc:HGNC:12691]	0.110757	0.110757	3.00808	0.0061168	0.0342148	-3.7568	8.393	8.44636	8.38217	8.45182	8.61356	8.49818
ENSG00000092841	ENSG00000092841	ENSG00000092841	MYL6	4637	myosin light chain 6 [Source:HGNC Symbol;Acc:HGNC:7587]	-0.031756	-0.031756	-0.977134	0.338317	0.571433	-7.43656	9.42924	9.46256	9.42611	9.43191	9.37247	9.42092
ENSG00000092847	ENSG00000092847	ENSG00000092847	AGO1	26523	argonaute 1	0.103579	-4.58318	0.0898827	1.94413	0.063775	0.194537	-4.85827	6.38017	6.43777	6.42566	6.4276	6.53107
ENSG00000092850	ENSG00000092850	ENSG00000092850	TEKT2	27285	tektin 2 [Source:HGNC Symbol;Acc:HGNC:11725]	-0.803628	-0.803628	-0.975395	0.339161	0.572081	-4.71542	-1.50203	-2.87935	-3.05105	-2.7216	-1.89377	-6.38549
ENSG00000092853	ENSG00000092853	ENSG00000092853	CLSPN	63967	claspin [Source:HGNC Symbol;Acc:HGNC:19715]	0.0261576	0.0261576	0.598934	0.554868	0.752502	-7.31962	7.09102	7.15109	7.11643	7.06234	7.1762	7.20867
ENSG00000092871	ENSG00000092871	ENSG00000092871	RFFL	117584	ring finger and FYVE like domain containing E3 ubiquitin protein ligase [Source:HGNC Symbol;Acc:HGNC:24821]	-0.0119044	-0.0119044	-0.15579	0.87751	0.942665	-6.95265	4.44527	4.68653	4.68469	4.56712	4.59593	4.64395
ENSG00000092929	ENSG00000092929	ENSG00000092929	UNC13D	201294	unc-13 homolog D [Source:HGNC Symbol;Acc:HGNC:23147]	-0.859443	-0.859443	-5.94813	3.98076e-06	8.66124e-05	4.40534	2.90997	2.98991	2.75508	2.1334	2.1655	1.78578
ENSG00000092931	ENSG00000092931	ENSG00000092931	MFSD11	79157	major facilitator superfamily domain containing 11 [Source:HGNC Symbol;Acc:HGNC:25458]	-0.150731	-0.150731	-1.89803	0.069868	0.207574	-5.2405	4.65187	4.73657	4.73267	4.6497	4.32689	4.69414
ENSG00000092964	ENSG00000092964	ENSG00000092964	DPYSL2	1808	dihydropyrimidinase like 2 [Source:HGNC Symbol;Acc:HGNC:3014]	-0.165985	-0.165985	-5.41479	1.49291e-05	0.000260785	2.12814	8.89243	8.89428	8.86815	8.71335	8.75199	8.69297
ENSG00000092969	ENSG00000092969	ENSG00000092969	TGFB2	7042	transforming growth factor beta 2 [Source:HGNC Symbol;Acc:HGNC:11768]	-0.151307	-0.151307	-2.48857	0.020215	0.084568	-4.54862	6.58712	6.66973	6.73218	6.37031	6.61975	6.55593
ENSG00000092978	ENSG00000092978	ENSG00000092978	GPATCH2	55105	G-patch domain containing 2 [Source:HGNC Symbol;Acc:HGNC:25499]	0.340086	0.340086	5.01226	4.10624e-05	0.00060947	1.88833	4.35597	4.25542	4.29905	4.61175	4.65603	4.65293
ENSG00000093000	ENSG00000093000	ENSG00000093000	NUP50	10762	nucleoporin 50 [Source:HGNC Symbol;Acc:HGNC:8065]	0.119741	0.119741	2.88383	0.0081988	0.0428116	-3.82063	7.20213	7.19283	7.16859	7.28751	7.30706	7.32987
ENSG00000093009	ENSG00000093009	ENSG00000093009	CDC45	8318	cell division cycle 45 [Source:HGNC Symbol;Acc:HGNC:1739]	-0.0927053	-0.0927053	-2.07343	0.0491092	0.161675	-5.36765	6.71753	6.75773	6.65025	6.64248	6.58925	6.62148
ENSG00000093010	ENSG00000093010	ENSG00000093010	COMT	1312	catechol-O-methyltransferase [Source:HGNC Symbol;Acc:HGNC:2228]	-0.290722	-0.290722	-4.87692	5.78103e-05	0.000806257	1.19785	6.43618	6.41769	6.42515	6.22166	6.20577	5.97146
ENSG00000093072	ENSG00000093072	ENSG00000093072	ADA2	51816	adenosine deaminase 2 [Source:HGNC Symbol;Acc:HGNC:1839]	-0.114532	-0.114532	-0.326017	0.747257	0.874994	-5.43416	0.127094	-0.254566	-0.848336	0.1752	-0.791679	-0.774377
ENSG00000093100	ENSG00000093100	ENSG00000093100	NA	NA	novel transcript	-0.353338	-0.353338	-0.941094	0.356098	0.588176	-5.1017	-0.413119	-0.485403	0.27212	-0.696449	-0.0158165	-1.05734
ENSG00000093144	ENSG00000093144	ENSG00000093144	ECHDC1	55862	ethylmalonyl-CoA decarboxylase 1 [Source:HGNC Symbol;Acc:HGNC:21489]	0.140957	0.140957	2.87514	0.00836742	0.0433885	-3.62187	5.99541	5.9691	5.95848	6.08391	6.11876	6.14388
ENSG00000093167	ENSG00000093167	ENSG00000093167	LRRFIP2	9209	LRR binding FLII interacting protein 2 [Source:HGNC Symbol;Acc:HGNC:6703]	0.217052	0.217052	4.41666	0.000185616	0.00211791	0.0678125	6.01075	6.00667	5.99581	6.19258	6.22077	6.25328
ENSG00000093183	ENSG00000093183	ENSG00000093183	SEC22C	9117	SEC22 homolog C	-0.0755873	-5.93567	-0.166156	-3.3388	0.00275713	0.0182748	-4.56644	6.62251	6.58597	6.63064	6.44851	6.35009
ENSG00000093217	ENSG00000093217	ENSG00000093217	XYLB	9942	xylulokinase [Source:HGNC Symbol;Acc:HGNC:12839]	-0.355827	-0.355827	-2.49572	0.019897	0.0834713	-3.60684	2.974	2.96722	2.77812	2.37262	2.6756	2.63397
ENSG00000094631	ENSG00000094631	ENSG00000094631	HDAC6	10013	histone deacetylase 6 [Source:HGNC Symbol;Acc:HGNC:14064]	-0.214798	-0.214798	-3.61	0.00141355	0.0107077	-1.95913	6.36731	6.44257	6.37407	6.2351	6.29541	6.01276
ENSG00000094755	ENSG00000094755	ENSG00000094755	GABRP	2568	gamma-aminobutyric acid type A receptor pi subunit [Source:HGNC Symbol;Acc:HGNC:4089]	-1.41311	-1.41311	-5.14705	2.9231e-05	0.000456082	2.24897	1.51319	1.45348	1.53223	0.0510578	0.317579	-0.156801
ENSG00000094804	ENSG00000094804	ENSG00000094804	CDC6	990	cell division cycle 6 [Source:HGNC Symbol;Acc:HGNC:1744]	-0.0853035	-0.0853035	-1.94702	0.0634098	0.19389	-5.66015	7.06553	7.09071	7.07807	6.94461	7.0025	7.03628
ENSG00000094841	ENSG00000094841	ENSG00000094841	UPRT	139596	uracil phosphoribosyltransferase homolog [Source:HGNC Symbol;Acc:HGNC:28334]	0.0339961	0.0339961	0.370549	0.714246	0.855033	-6.63286	3.74109	3.68488	3.58767	3.6042	3.70871	3.81441
ENSG00000094880	ENSG00000094880	ENSG00000094880	CDC23	8697	cell division cycle 23 [Source:HGNC Symbol;Acc:HGNC:1724]	0.200276	0.200276	4.42673	0.00018094	0.00207817	-0.00620918	6.57513	6.56283	6.5913	6.71969	6.75847	6.85351
ENSG00000094914	ENSG00000094914	ENSG00000094914	AAAS	8086	aladin WD repeat nucleoporin [Source:HGNC Symbol;Acc:HGNC:13666]	-0.0878635	-0.0878635	-1.32629	0.197314	0.413013	-6.39821	5.99412	5.9955	5.95089	5.83727	6.10589	5.7381
ENSG00000094916	ENSG00000094916	ENSG00000094916	CBX5	23468	chromobox 5 [Source:HGNC Symbol;Acc:HGNC:1555]	0.20142	0.20142	6.91448	3.91267e-07	1.22738e-05	5.79505	8.86032	8.82803	8.84173	9.03639	9.03855	9.0572
ENSG00000094963	ENSG00000094963	ENSG00000094963	FMO2	2327	flavin containing monooxygenase 2 [Source:HGNC Symbol;Acc:HGNC:3770]	0.672832	0.672832	1.00955	0.32285	0.555567	-4.72691	-2.45397	-2.49641	-3.91468	-2.7216	-1.89377	-1.87689
ENSG00000094975	ENSG00000094975	ENSG00000094975	SUCO	51430	SUN domain containing ossification factor [Source:HGNC Symbol;Acc:HGNC:1240]	0.266184	0.266184	4.60834	0.000114159	0.00143157	0.516666	6.1764	6.1629	6.1627	6.36299	6.40716	6.53422
ENSG00000095002	ENSG00000095002	ENSG00000095002	MSH2	4436	mutS homolog 2 [Source:HGNC Symbol;Acc:HGNC:7325]	0.112847	0.112847	2.42643	0.0231875	0.0937914	-4.7722	7.1202	7.04946	7.0629	7.18186	7.109	7.27612
ENSG00000095015	ENSG00000095015	ENSG00000095015	MAP3K1	4214	mitogen-activated protein kinase kinase kinase 1 [Source:HGNC Symbol;Acc:HGNC:6848]	-0.248693	-0.248693	-5.43002	1.43716e-05	0.000252532	2.5668	6.49283	6.54315	6.57905	6.29448	6.24249	6.3337
ENSG00000095059	ENSG00000095059	ENSG00000095059	DHPS	1725	deoxyhypusine synthase [Source:HGNC Symbol;Acc:HGNC:2869]	0.000851242	0.000851242	0.00408347	0.996776	0.998167	-6.11805	1.89031	1.40928	2.21145	1.93694	1.7013	1.74154
ENSG00000095066	ENSG00000095066	ENSG00000095066	HOOK2	29911	hook microtubule tethering protein 2 [Source:HGNC Symbol;Acc:HGNC:19885]	-0.19522	-0.19522	-1.66797	0.108408	0.27937	-5.12779	3.05518	2.97482	3.04834	2.94344	2.85038	2.66982
ENSG00000095139	ENSG00000095139	ENSG00000095139	ARCN1	372	archain 1 [Source:HGNC Symbol;Acc:HGNC:649]	-0.430256	-0.430256	-11.7208	2.22425e-11	3.57454e-09	15.9093	8.33907	8.2948	8.32683	7.86295	7.87928	7.92503
ENSG00000095203	ENSG00000095203	ENSG00000095203	EPB41L4B	54566	erythrocyte membrane protein band 4.1 like 4B [Source:HGNC Symbol;Acc:HGNC:19818]	0.478269	0.478269	1.75713	0.091736	0.250335	-4.3445	-0.209735	0.370379	0.0628705	0.540979	1.01268	0.210789
ENSG00000095209	ENSG00000095209	ENSG00000095209	TMEM38B	55151	transmembrane protein 38B [Source:HGNC Symbol;Acc:HGNC:25535]	0.0323983	0.0323983	0.31799	0.753262	0.877993	-6.51196	3.27445	3.11213	3.29194	3.16925	3.26739	3.31553
ENSG00000095261	ENSG00000095261	ENSG00000095261	PSMD5	5711	proteasome 26S subunit	0.0230193	-7.00492	0.184663	4.31346	0.000241112	0.00259388	-5.07991	6.77857	6.75111	6.73375	6.893	6.97917
ENSG00000095303	ENSG00000095303	ENSG00000095303	PTGS1	5742	prostaglandin-endoperoxide synthase 1 [Source:HGNC Symbol;Acc:HGNC:9604]	-0.0517625	-0.0517625	-0.749284	0.461018	0.678137	-6.81359	5.23224	5.07571	5.20606	5.24775	5.11366	4.96574
ENSG00000095319	ENSG00000095319	ENSG00000095319	NUP188	23511	nucleoporin 188 [Source:HGNC Symbol;Acc:HGNC:17859]	-0.17436	-0.17436	-5.13645	3.00222e-05	0.00046738	1.59495	7.87807	7.90841	7.92381	7.72946	7.75804	7.70079
ENSG00000095321	ENSG00000095321	ENSG00000095321	CRAT	1384	carnitine O-acetyltransferase [Source:HGNC Symbol;Acc:HGNC:2342]	-0.0564234	-0.0564234	-0.883373	0.385859	0.614518	-6.91992	6.20113	6.11727	6.17686	6.11815	6.27447	5.92277
ENSG00000095370	ENSG00000095370	ENSG00000095370	SH2D3C	10044	SH2 domain containing 3C [Source:HGNC Symbol;Acc:HGNC:16884]	-0.436242	-0.436242	-6.02218	3.32028e-06	7.43487e-05	4.26729	5.28579	5.34571	5.34757	5.00586	4.96718	4.69123
ENSG00000095380	ENSG00000095380	ENSG00000095380	NANS	54187	N-acetylneuraminate synthase [Source:HGNC Symbol;Acc:HGNC:19237]	-0.0780967	-0.0780967	-1.73085	0.0964066	0.257854	-5.9803	6.83999	6.90276	6.79	6.7747	6.8352	6.69654
ENSG00000095383	ENSG00000095383	ENSG00000095383	TBC1D2	55357	TBC1 domain family member 2 [Source:HGNC Symbol;Acc:HGNC:18026]	0.709069	0.709069	8.64295	8.28293e-09	4.98523e-07	10.2666	4.85256	4.8628	4.75607	5.69285	5.61387	5.28756
ENSG00000095397	ENSG00000095397	ENSG00000095397	WHRN	25861	whirlin [Source:HGNC Symbol;Acc:HGNC:16361]	-0.317377	-0.317377	-0.312988	0.757012	0.880644	-4.84953	-1.28664	-4.23039	-6.38549	-4.09518	-2.58861	-6.38549
ENSG00000095485	ENSG00000095485	ENSG00000095485	CWF19L1	55280	CWF19 like cell cycle control factor 1 [Source:HGNC Symbol;Acc:HGNC:25613]	-0.0135668	-0.0135668	-0.204781	0.839482	0.924098	-7.18503	5.55539	5.68272	5.58005	5.644	5.42819	5.71826
ENSG00000095539	ENSG00000095539	ENSG00000095539	SEMA4G	57715	semaphorin 4G [Source:HGNC Symbol;Acc:HGNC:10735]	-0.0222826	-0.0222826	-0.0937069	0.926125	0.966271	-5.81843	1.08091	0.903877	0.564927	0.755059	1.08442	0.654267
ENSG00000095564	ENSG00000095564	ENSG00000095564	BTAF1	9044	B-TFIID TATA-box binding protein associated factor 1 [Source:HGNC Symbol;Acc:HGNC:17307]	0.0761088	0.0761088	1.77146	0.0892717	0.246083	-5.8968	6.64809	6.71468	6.63849	6.69657	6.77075	6.7727
ENSG00000095574	ENSG00000095574	ENSG00000095574	IKZF5	64376	IKAROS family zinc finger 5 [Source:HGNC Symbol;Acc:HGNC:14283]	0.251766	0.251766	3.75314	0.000989582	0.0080509	-1.39247	5.03122	4.93861	5.22296	5.29812	5.27565	5.3515
ENSG00000095587	ENSG00000095587	ENSG00000095587	TLL2	7093	tolloid like 2 [Source:HGNC Symbol;Acc:HGNC:11844]	-0.34754	-0.34754	-0.431406	0.67005	0.829092	-4.88929	-3.86123	-2.87935	-2.51457	-3.25074	-3.97961	-3.10675
ENSG00000095637	ENSG00000095637	ENSG00000095637	SORBS1	10580	sorbin and SH3 domain containing 1 [Source:HGNC Symbol;Acc:HGNC:14565]	-0.0977069	-0.0977069	-2.05654	0.050837	0.166003	-5.34079	6.40748	6.3579	6.43877	6.24929	6.36277	6.29501
ENSG00000095739	ENSG00000095739	ENSG00000095739	BAMBI	25805	BMP and activin membrane bound inhibitor [Source:HGNC Symbol;Acc:HGNC:30251]	-0.466264	-0.466264	-1.61145	0.120246	0.29932	-4.49632	0.460834	-0.0556197	0.564927	-0.493731	0.126911	-0.156801
ENSG00000095752	ENSG00000095752	ENSG00000095752	IL11	3589	interleukin 11 [Source:HGNC Symbol;Acc:HGNC:5966]	-1.69211	-1.69211	-2.25933	0.0332888	0.122377	-3.75198	-2.06276	-1.54594	-2.1244	-4.09518	-3.12258	-3.96526
ENSG00000095787	ENSG00000095787	ENSG00000095787	WAC	51322	WW domain containing adaptor with coiled-coil [Source:HGNC Symbol;Acc:HGNC:17327]	0.0416249	0.0416249	1.10147	0.281693	0.512196	-7.03551	7.9115	7.9291	7.93891	7.93222	8.01912	7.95561
ENSG00000095794	ENSG00000095794	ENSG00000095794	CREM	1390	cAMP responsive element modulator [Source:HGNC Symbol;Acc:HGNC:2352]	0.161804	0.161804	2.45239	0.0218999	0.0897565	-4.26047	4.76176	4.78494	4.78195	4.93957	4.9091	4.96814
ENSG00000095906	ENSG00000095906	ENSG00000095906	NUBP2	10101	nucleotide binding protein 2 [Source:HGNC Symbol;Acc:HGNC:8042]	-0.264364	-0.264364	-3.68219	0.00118125	0.0092222	-1.55242	5.25819	5.28586	5.24793	5.1009	5.00695	4.8867
ENSG00000095951	ENSG00000095951	ENSG00000095951	HIVEP1	3096	human immunodeficiency virus type I enhancer binding protein 1 [Source:HGNC Symbol;Acc:HGNC:4920]	0.0560819	0.0560819	1.0465	0.305827	0.538822	-6.86633	6.6489	6.60323	6.70764	6.63304	6.79501	6.69654
ENSG00000096006	ENSG00000096006	ENSG00000096006	CRISP3	10321	cysteine rich secretory protein 3 [Source:HGNC Symbol;Acc:HGNC:16904]	2.72264	2.72264	4.42906	0.000179873	0.00207161	-1.13058	-2.99241	-4.23039	-3.05105	-0.31602	-1.07456	-0.432792
ENSG00000096060	ENSG00000096060	ENSG00000096060	FKBP5	2289	FK506 binding protein 5 [Source:HGNC Symbol;Acc:HGNC:3721]	0.387499	0.387499	14.3716	3.08672e-13	1.09301e-10	20.0932	9.33002	9.34458	9.35102	9.69327	9.7282	9.76973
ENSG00000096063	ENSG00000096063	ENSG00000096063	SRPK1	6732	SRSF protein kinase 1 [Source:HGNC Symbol;Acc:HGNC:11305]	0.22468	0.22468	6.12358	2.59217e-06	6.01729e-05	4.08268	7.59426	7.58339	7.59932	7.77677	7.79626	7.87919
ENSG00000096070	ENSG00000096070	ENSG00000096070	BRPF3	27154	bromodomain and PHD finger containing 3 [Source:HGNC Symbol;Acc:HGNC:14256]	-0.260684	-0.260684	-4.78239	7.34384e-05	0.000982879	0.931278	6.59817	6.53288	6.58151	6.23777	6.44937	6.24042
ENSG00000096080	ENSG00000096080	ENSG00000096080	MRPS18A	55168	mitochondrial ribosomal protein S18A [Source:HGNC Symbol;Acc:HGNC:14515]	-0.00964665	-0.00964665	-0.132815	0.895455	0.951348	-7.06528	5.12352	5.04173	4.94355	5.02249	5.05684	4.999
ENSG00000096088	ENSG00000096088	ENSG00000096088	PGC	5225	progastricsin [Source:HGNC Symbol;Acc:HGNC:8890]	0.592596	0.592596	1.69769	0.102587	0.268881	-4.29995	-0.649955	-1.38162	-0.273768	-0.402141	-0.17423	-0.0754077
ENSG00000096092	ENSG00000096092	ENSG00000096092	TMEM14A	28978	transmembrane protein 14A [Source:HGNC Symbol;Acc:HGNC:21076]	0.0989639	0.0989639	1.23894	0.227429	0.451658	-6.16436	4.4225	4.47769	4.38787	4.53851	4.48766	4.56999
ENSG00000096093	ENSG00000096093	ENSG00000096093	EFHC1	114327	EF-hand domain containing 1 [Source:HGNC Symbol;Acc:HGNC:16406]	0.137318	0.137318	1.64248	0.113621	0.28864	-5.60085	4.39937	4.30149	4.40277	4.53272	4.33059	4.63491
ENSG00000096384	ENSG00000096384	ENSG00000096384	HSP90AB1	3326	heat shock protein 90 alpha family class B member 1 [Source:HGNC Symbol;Acc:HGNC:5258]	0.18891	0.18891	6.22059	2.0477e-06	4.88922e-05	3.84479	10.2928	10.318	10.3051	10.4875	10.4541	10.5443
ENSG00000096401	ENSG00000096401	ENSG00000096401	CDC5L	988	cell division cycle 5 like [Source:HGNC Symbol;Acc:HGNC:1743]	0.0780009	0.0780009	2.06424	0.0500433	0.164001	-5.50455	7.28598	7.31202	7.29179	7.34399	7.39432	7.38977
ENSG00000096433	ENSG00000096433	ENSG00000096433	ITPR3	3710	inositol 1	0.0527682	0.494104	-5.69734	-0.116938	-2.91117	0.00768968	0.999881	-5.52813	8.67369	8.74666	8.70222	8.6104
ENSG00000096654	ENSG00000096654	ENSG00000096654	ZNF184	7738	zinc finger protein 184 [Source:HGNC Symbol;Acc:HGNC:12975]	-0.109806	-0.109806	-0.91157	0.371123	0.601627	-6.12607	3.34072	3.34698	2.99032	3.284	3.06062	3.01463
ENSG00000096696	ENSG00000096696	ENSG00000096696	DSP	1832	desmoplakin [Source:HGNC Symbol;Acc:HGNC:3052]	-0.95788	-0.95788	-14.7477	1.77062e-13	7.39835e-11	20.92	5.7091	5.89191	5.71603	4.79224	4.87158	4.80308
ENSG00000096717	ENSG00000096717	ENSG00000096717	SIRT1	23411	sirtuin 1 [Source:HGNC Symbol;Acc:HGNC:14929]	-0.0733095	-0.0733095	-1.342	0.19224	0.405686	-6.30086	5.65478	5.57681	5.59797	5.51189	5.46729	5.62546
ENSG00000096746	ENSG00000096746	ENSG00000096746	HNRNPH3	3189	heterogeneous nuclear ribonucleoprotein H3 [Source:HGNC Symbol;Acc:HGNC:5043]	0.273805	0.273805	6.92318	3.83372e-07	1.20624e-05	6.00549	7.66749	7.65877	7.65445	7.85717	7.94217	8.00702
ENSG00000096872	ENSG00000096872	ENSG00000096872	IFT74	80173	intraflagellar transport 74 [Source:HGNC Symbol;Acc:HGNC:21424]	0.18175	0.18175	2.17364	0.0398975	0.139411	-4.60709	3.84747	4.05844	4.10767	4.14949	4.21549	4.21708
ENSG00000096968	ENSG00000096968	ENSG00000096968	JAK2	3717	Janus kinase 2 [Source:HGNC Symbol;Acc:HGNC:6192]	0.18384	0.18384	2.55988	0.0172415	0.0750594	-4.07381	4.80641	4.91312	4.99363	5.01835	5.04116	5.21661
ENSG00000096996	ENSG00000096996	ENSG00000096996	IL12RB1	3594	interleukin 12 receptor subunit beta 1 [Source:HGNC Symbol;Acc:HGNC:5971]	1.30004	1.30004	5.6986	7.36552e-06	0.000144489	3.57847	0.336442	0.99641	0.27212	1.9716	1.78979	1.89078
ENSG00000097007	ENSG00000097007	ENSG00000097007	ABL1	25	ABL proto-oncogene 1	0.0673343	-6.1668	-0.277444	-5.97562	3.72127e-06	8.17206e-05	-4.74169	7.40254	7.4517	7.40185	7.20935	7.23205
ENSG00000097021	ENSG00000097021	ENSG00000097021	ACOT7	11332	acyl-CoA thioesterase 7 [Source:HGNC Symbol;Acc:HGNC:24157]	0.0911129	0.0911129	2.07698	0.0487534	0.160908	-5.48687	7.31254	7.30827	7.34774	7.44918	7.48284	7.30538
ENSG00000097033	ENSG00000097033	ENSG00000097033	SH3GLB1	51100	SH3 domain containing GRB2 like	0.0192481	-7.19547	0.0830563	2.13873	0.0429136	0.146567	-5.41325	7.84314	7.7276	7.80686	7.80737	7.86312
ENSG00000097046	ENSG00000097046	ENSG00000097046	CDC7	8317	cell division cycle 7 [Source:HGNC Symbol;Acc:HGNC:1745]	0.221412	0.221412	4.17605	0.000341429	0.00346269	-0.447714	5.55713	5.51037	5.57348	5.69544	5.78779	5.82015
ENSG00000097096	ENSG00000097096	ENSG00000097096	SYDE2	84144	synapse defective Rho GTPase homolog 2 [Source:HGNC Symbol;Acc:HGNC:25841]	0.0103662	0.0103662	0.090107	0.928955	0.967918	-6.59231	3.22268	3.45962	3.31576	3.38388	3.08706	3.59578
ENSG00000099139	ENSG00000099139	ENSG00000099139	PCSK5	5125	proprotein convertase subtilisin/kexin type 5 [Source:HGNC Symbol;Acc:HGNC:8747]	-1.81511	-1.81511	-2.05226	0.0512837	0.166932	-3.91451	-1.50203	-1.7314	-1.34966	-2.3353	-6.38549	-2.57221
ENSG00000099194	ENSG00000099194	ENSG00000099194	SCD	6319	stearoyl-CoA desaturase [Source:HGNC Symbol;Acc:HGNC:10571]	0.000562738	0.000562738	0.0209893	0.983429	0.991371	-8.04867	10.0378	10.056	10.1163	10.0321	10.0822	10.0983
ENSG00000099203	ENSG00000099203	ENSG00000099203	TMED1	11018	transmembrane p24 trafficking protein 1 [Source:HGNC Symbol;Acc:HGNC:17291]	-0.193052	-0.193052	-2.33815	0.0281067	0.108481	-4.45581	4.82389	4.88515	4.76475	4.84226	4.56492	4.48198
ENSG00000099204	ENSG00000099204	ENSG00000099204	ABLIM1	3983	actin binding LIM protein 1 [Source:HGNC Symbol;Acc:HGNC:78]	-0.814064	-0.814064	-16.3784	1.80473e-14	1.14256e-11	23.2135	6.78304	6.78771	6.78504	5.90047	5.97754	6.04041
ENSG00000099219	ENSG00000099219	ENSG00000099219	ERMP1	79956	endoplasmic reticulum metallopeptidase 1 [Source:HGNC Symbol;Acc:HGNC:23703]	-0.297849	-0.297849	-6.7817	5.34654e-07	1.58665e-05	5.77245	7.29436	7.2472	7.30127	7.03033	6.89627	7.01495
ENSG00000099246	ENSG00000099246	ENSG00000099246	RAB18	22931	RAB18	-0.0707338	-6.02435	0.107388	2.25443	0.0336385	0.123337	-5.33609	6.87185	6.77579	6.81009	6.91431	6.8724
ENSG00000099250	ENSG00000099250	ENSG00000099250	NRP1	8829	neuropilin 1 [Source:HGNC Symbol;Acc:HGNC:8004]	0.63227	0.63227	16.7238	1.14023e-14	8.50776e-12	23.6165	7.75628	7.74215	7.74239	8.36038	8.35719	8.42051
ENSG00000099251	ENSG00000099251	ENSG00000099251	HSD17B7P2	158160	hydroxysteroid 17-beta dehydrogenase 7 pseudogene 2 [Source:HGNC Symbol;Acc:HGNC:28120]	-0.224003	-0.224003	-0.7211	0.477862	0.692817	-5.47641	0.629365	0.119187	1.09185	0.540979	0.537992	-0.0754077
ENSG00000099256	ENSG00000099256	ENSG00000099256	PRTFDC1	56952	phosphoribosyl transferase domain containing 1 [Source:HGNC Symbol;Acc:HGNC:23333]	0.224773	0.224773	2.09038	0.0474285	0.157783	-4.63772	3.57897	3.57914	3.49335	3.7807	3.65081	3.90243
ENSG00000099260	ENSG00000099260	ENSG00000099260	PALMD	54873	palmdelphin [Source:HGNC Symbol;Acc:HGNC:15846]	0.262036	0.262036	5.25268	2.24122e-05	0.000362692	2.17597	6.0171	5.91283	5.97602	6.18798	6.30482	6.1909
ENSG00000099282	ENSG00000099282	ENSG00000099282	TSPAN15	23555	tetraspanin 15 [Source:HGNC Symbol;Acc:HGNC:23298]	0.228245	0.228245	4.5911	0.000119261	0.0014787	0.440245	6.39584	6.42117	6.30535	6.68422	6.55336	6.57181
ENSG00000099284	ENSG00000099284	ENSG00000099284	H2AFY2	55506	H2A histone family member Y2 [Source:HGNC Symbol;Acc:HGNC:14453]	-0.395535	-0.395535	-1.11484	0.276033	0.505699	-4.99976	-0.526683	0.502467	-0.0142145	-0.157819	-0.17423	-0.774377
ENSG00000099290	ENSG00000099290	ENSG00000099290	WASHC2A	387680	WASH complex subunit 2A [Source:HGNC Symbol;Acc:HGNC:23416]	0.0237571	0.0237571	0.337988	0.738331	0.86981	-7.09798	5.43922	5.22341	5.44977	5.27749	5.34118	5.54409
ENSG00000099308	ENSG00000099308	ENSG00000099308	MAST3	23031	microtubule associated serine/threonine kinase 3 [Source:HGNC Symbol;Acc:HGNC:19036]	0.211381	0.211381	2.06192	0.0502808	0.164598	-4.73463	3.72257	3.71243	3.7185	3.84286	4.16261	3.78747
ENSG00000099326	ENSG00000099326	ENSG00000099326	MZF1	7593	myeloid zinc finger 1 [Source:HGNC Symbol;Acc:HGNC:13108]	-0.252007	-0.252007	-3.00062	0.00622603	0.0346495	-2.81853	3.98331	3.85105	3.939	3.73099	3.66258	3.59578
ENSG00000099330	ENSG00000099330	ENSG00000099330	OCEL1	79629	occludin/ELL domain containing 1 [Source:HGNC Symbol;Acc:HGNC:26221]	-0.373274	-0.373274	-2.81751	0.00957069	0.0479728	-3.02451	3.04528	3.34698	3.32361	2.89912	3.03369	2.69324
ENSG00000099331	ENSG00000099331	ENSG00000099331	MYO9B	4650	myosin IXB [Source:HGNC Symbol;Acc:HGNC:7609]	-0.0206963	-0.0206963	-0.463398	0.647283	0.813318	-7.5069	7.75969	7.80079	7.76959	7.80076	7.83187	7.63619
[truncated: 19,154 more rows]
