# Supplementary material for: Liver X receptor alpha ensures blood-brain barrier function by suppressing SNAI2
Source: Cell Death Dis. 2023 Nov 28;14(11):781. doi: 10.1038/s41419-023-06316-8 (PMC10684660; doi:10.1038/s41419-023-06316-8)
Supplement: Supplementary file 7 — Supplementary Table. 4 [file 41419_2023_6316_MOESM7_ESM.xlsx]

## Sheet: Supplementary T. 2.Patient data
Case	Gender	Age	Braak	Amyloid	PMD	ApoE	Diagnosis	Cause of death
1993-004	Female	72	6	Unknown	04:00	44	AD with capCAA	Cachexia and dehydration
1993-026	Male	76	6	Unknown	04:55	44	AD with capCAA	Cardiac pulmonary insufficiency
1996-068	Female	82	6	Unknown	03:10	44	AD with capCAA	General physical deterioration
2010-123	Male	71	6	C	04:00	43	AD with capCAA	Dementia with delirium and dehydration
2015-026	Male	69	5	C	05:25	Unknown	AD with capCAA	Unknown
1995-103	Male	69	5	C	02:55	44	AD	Bronchopneumonia
1994-110	Female	82	6	Unknown	05:00	44	AD	Dehydration, cachexia
1996-049	Female	90	5	Unknown	03:50	43	AD	Dehydration
1996-054	Female	87	5	Unknown	06:55	43	AD	Heart failure
1996-070	Female	83	5	C	04:00	43	AD	Dehydration
2010-004	Male	77	5	Unknown	05:39:00	43	AD	Pneumonia
1994-051	Male	79	2	Unknown	07:15	33	NDC	Myocardial infarction
2001-094	Male	86	2	B	05:30	43	NDC	Cancer of urinary tract, cachexia
2001-096	Female	77	1	B	05:40	33	NDC	Apnea. Starvation/dehydration
2002-024	Female	75	1	C	05:30	42	NDC	Myocardial infarct
2015-035	Male	73	2	A	08:00	33	NDC	Invasive fungal infection and bacterial pneumonia
2007-007	Male	84	1	A	05:35	33	NDC	Heart failure
